# Supplementary material for: In vivo – in vitro toxicogenomic comparison of TCDD-elicited gene expression in Hepa1c1c7 mouse hepatoma cells and C57BL/6 hepatic tissue
Source: BMC Genomics. 2006 Apr 12;7:80. doi: 10.1186/1471-2164-7-80 (PMC1513214; doi:10.1186/1471-2164-7-80)
Supplement: Additional File 1 — Hepalclc7 TCDD time course microarray data. Ratios represent expression relative to the time matched vehicle control. P1(t)-values represent posterior probabilities of activity on a per gene and time-point basis using the model-based t-value. [file 1471-2164-7-80-S1.xls]

## Sheet: Sheet1
Additional File 1. Hepa1c1c7 TCDD time course microarray data. Ratios represent expression relative to the time matched vehicle control. P1(t)-values represent posterior probabilities of activity on a per gene and time-point basis using the model-based t-value. Blank values for ratios are due to filtered values during analysis while blank values for t-statistic are due to the absence of expressio…
Clone ID	Entrez Gene ID	GenBank Accession	Gene Name	Gene Abbreviation	1 hr ratio	2 hr ratio	4 hr ratio	8 hr ratio	12 hr ratio	24 hr ratio	48 hr ratio		P1(t) 1 hr	P1(t) 2 hr	P1(t) 4 hr	P1(t) 8 hr	P1(t) 12 hr	P1(t) 24 hr	P1(t) 48 hr
1		AA466341			1.08061	0.943849	1.09997	1.00973	0.977007	0.930482	1.07338		-1637.3	-6140.31	-389.851	-33952.3	-13313.7	-1218	-885.538
2	13030	AA510750	cathepsin B	Ctsb	1.07974	0.969286	1.14835	1.08039	1.01129	0.999885	1.07863		-706.371	-7294.83	-4.01503	-1016.42	-11173.6	-11912.4	-758.262
3	15251	AA511100	hypoxia inducible factor 1, alpha subunit	Hif1a	1.05212	0.91577	1.05539	0.925347	0.999405	0.970513	1.04678		-7052.39	-1215.22	-2095.42	-717.658	-5954.98	-4295.38	-2797.09
4	17210	AA498218	myeloid cell leukemia sequence 1	Mcl1	1.10313	0.940786	1.13275	1.01495	0.978387	0.972391	1.09646		-2588.98	-4300.63	-1575.55	-5841.57	-5710.98	-5559.42	-2856.25
5	66256	AA498292	signal sequence receptor, beta	Ssr2	1.14233	0.912215	1.09835	0.976309	1.00901	0.971659	1.18557		-12.1501	-246.479	-218.396	-4102.06	-4950.2	-3729.73	0.43384
6	14073	AA498162	fatty acid amide hydrolase	Faah	1.08795	0.929005	1.07903	0.960284	0.94648	1.01764	1.1788		-1906.19	-2160.3	-2102.71	-2868.64	-2584.94	-3173.69	-452.652
7	15945	AA510124	chemokine (C-X-C motif) ligand 10	Cxcl10	0.997263	0.973266	1.03666	0.930823	0.884889	0.943173	1.00683		-3239.96	-2541.56	-2110.22	-613.147	-27.7837	-893.934	-2705.87
8	17191	AA510881	methyl-CpG binding domain protein 2	Mbd2	1.00269	0.994024	1.04981	0.964535	0.937695	0.956967	0.981		-2738.69	-2700.83	-897.015	-1472.32	-399.433	-1094.72	-2300.68
9	21413	AA518455	transcription factor 4	Tcf4	1.04585	0.981041	1.0705	0.970657	1.0141	1.00839	1.01244		-1306.95	-2395.95	-510.357	-1509.43	-1952.34	-2047.03	-1984.25
10	17750	AA521728	metallothionein 2	Mt2	1.00034	1.00001	1.00007	1.00049	0.99943	0.999381	0.998431		-2101.3	-2101.38	-2101.38	-2101.21	-2101.15	-2101.11	-2099.6
11	78330	AA521758	RIKEN cDNA 1500032D16 gene	1500032D16Rik	1.07134	0.988162	1.0872	0.999564	0.965726	0.985224	1.00188		-1159.58	-2063.97	-880.258	-2101.33	-1802.09	-2037.62	-1487.52
12	15979	AA541842	interferon gamma receptor 1	Ifngr1	1.14296	0.962421	1.06541	1.01874	1.02144	0.970871	1.1844		-13.2587	-979.65	-481.853	-1348.06	-1308.05	-1159.12	-0.258664
13	68011	AA530032	small nuclear ribonucleoprotein polypeptide G	Snrpg	1.21412	0.938404	1.26496	1.19687	1.0793	0.975325	1.06372		0.997324	-239.606	0.999965	0.988112	-111.317	-1112.52	-264.418
14	17220	AA544948	minichromosome maintenance deficient 7 (S. cerevisiae)	Mcm7	1.13066	0.982805	1.05758	0.98695	0.974262	0.933017	1.10405		-11.2448	-1338.73	-504.922	-1400.45	-1172.35	-288.816	-58.1598
15	20823	AA544321	Sjogren syndrome antigen B	Ssb	1.11238	0.938091	1.06798	0.966058	0.95652	0.981012	1.09074		-331.529	-857.585	-664.165	-1012.09	-910.256	-1132.17	-433.999
16	15388	AA545633	heterogeneous nuclear ribonucleoprotein L	Hnrpl	1.00574	0.962764	0.98577	0.887071	0.829817	0.934571	1.07521		-1158.78	-375.493	-1006.37	0.917565	0.999992	-35.4543	-21.6162
17	20375	AA543251	SFFV proviral integration 1	Sfpi1	1.09123	1.0038	1.07988	0.981999	0.899162	0.951123	1.07582		-0.0995671	-1172.26	-3.48629	-839.812	0.930364	-93.6024	-6.26149
18	100563	AA546085	expressed sequence AF013969	AF013969	1.18254	0.995555	0.954332	0.914147	0.885474	0.814019	0.897719		0.996657	-1176.25	-331.264	-13.5294	0.377895	0.999965	-1.58204
19	19184	AA546216	protease (prosome, macropain) 26S subunit, ATPase 5	Psmc5	0.989063	0.92549	0.952621	1.08263	0.949061	0.966501	1.01539		-1053.14	-4.26529	-121.072	-3.11113	-42.1956	-187.676	-469.683
20	21928	AA537672	tumor necrosis factor, alpha-induced protein 2	Tnfaip2	1.10074	0.984524	1.06232	0.985779	0.922413	1.01663	0.971232		-15.841	-537.301	-134.829	-545.897	-44.2265	-530.9	-417.557
21	22221	AA537117	upstream binding protein 1	Ubp1	1.13933	0.996885	1.05202	1.01808	1.00499	0.89545	1.04448		-3.80042	-592.859	-268.399	-537.702	-590.059	-16.103	-330.229
22	18667	NM_008829	progesterone receptor	Pgr	1.1463	0.988473	1.12559	1.09378	1.05096	0.969451	1.12568		0.649993	-558.431	-0.822623	-17.1408	-191.746	-380.354	-0.810474
23	59050	AA638670	RIKEN cDNA 5730427N09 gene	5730427N09Rik	1.0992	1.02438	1.18283	1.06209	1.00558	0.954411	1.04861		-36.0227	-491.506	0.767793	-184.655	-588.634	-292.935	-285.931
24	19124	AA672430	protein C receptor, endothelial	Procr	1.1496	0.916239	1.053	0.984093	0.896914	1.01332	1.10884		-131.847	-325.264	-481.1	-582.605	-235.235	-586.429	-257.303
25	21408	AA616580	zinc finger protein 354A	Zfp354a	1.18432	0.970896	1.05703	0.992194	1.04705	0.939966	1.02476		-1.77379	-495.21	-313.673	-587.036	-382.486	-268.64	-524.475
26	53357	AA592727	phospholipase A2, group VI	Pla2g6	1.09085	1.05983	1.20095	1.06236	0.968117	0.973988	1.11212		0.649479	-15.1481	1	-11.2114	-181.874	-269.955	0.981972
27		AA793036			1.01802	0.934317	1.02268	0.953597	0.96675	0.952226	1.0183		-453.619	-14.5875	-388.495	-92.5763	-228.164	-82.8915	-449.771
28	12802	AA796154	cannabinoid receptor 2 (macrophage)	Cnr2	1.1398	1.05084	1.33609	1.18907	1.13732	1.1848	1.34071		-3.50005	-217.671	0.999992	0.84182	-3.11289	0.790402	0.999994
29	269682	AA619097	golgi autoantigen, golgin subfamily a, 3	Golga3	0.9866	0.937624	1.07964	1.00438	0.901462	0.975664	1.00507		-441.389	-120.21	-96.0041	-466.267	-15.1623	-382.788	-465.248
30	18458	AA615571	poly A binding protein, cytoplasmic 1	Pabpc1	0.940875	1.02907	0.963631	0.978027	0.929626	0.903884	0.963157		-146.985	-361.475	-303.776	-400.982	-90.1456	-21.1811	-300.291
31	19223	AA616188	prostaglandin I2 (prostacyclin) synthase	Ptgis	1.07584	1.00153	1.06217	0.989455	0.980158	0.949201	0.94478		-21.4837	-468.605	-55.9654	-438.328	-368.053	-94.4807	-70.6634
32	14688	AA647753	guanine nucleotide binding protein, beta 1	Gnb1	1.00165	0.998767	1.04491	1.06285	0.988026	0.994397	1.05161		-468.455	-468.811	-139.652	-47.4592	-427.543	-459.847	-96.6165
33	18674	AA869051	solute carrier family 25 (mitochondrial carrier, phosphate carrier), member 3	Slc25a3	1.13298	0.95239	1.10466	0.940239	0.94102	1.03541	1.13167		-212.045	-415.018	-282.44	-385.837	-387.857	-440.799	-215.115
34	15251	AA870338	hypoxia inducible factor 1, alpha subunit	Hif1a	1.03745	1.00627	1.05871	1.04483	0.986937	1.0311	1.09268		-83.2481	-445.692	-8.06021	-41.1809	-373.787	-139.744	0.914764
35	22352	AA870527	vimentin	Vim	1.12953	0.891578	1.17847	1.08951	1.06661	0.868619	0.925686		-57.4904	-72.2562	-11.0495	-162.714	-256.393	-29.1031	-198.063
36	27354	AA674908	nibrin	Nbn	0.962213	0.899939	1.02673	0.931888	0.943486	1.01467	0.955271		-427.003	-233.309	-448.936	-342.405	-378.575	-462.973	-410.787
37		AA636829			1.02376	1.00507	1.00409	0.96128	0.951627	1.16687	1.23374		-361.591	-463.596	-465.574	-225.977	-149.615	0.955244	0.999864
38	72993	AA637702	RIKEN cDNA 2900057D21 gene	2900057D21Rik	1.04937	0.988534	1.0599	1.10109	0.972048	1.01648	1.13619		-5.89297	-360.539	-0.248564	0.999464	-99.1212	-277.058	0.999999
39	14923	AA929137	guanylate kinase 1	Guk1	1.21604	1.03816	1.16186	0.956482	0.858201	0.887353	1.05107		0.99976	-167.047	0.96885	-125.9	0.976882	0.3777	-98.6821
40	19166	AA762631	proteasome (prosome, macropain) subunit, alpha type 2	Psma2	0.944271	1.01635	0.944619	0.976667	0.967819	0.967435	0.972264		-141.714	-313.416	-143.266	-289.812	-253.027	-251.288	-272.392
41	15569	AA636307	ELAV (embryonic lethal, abnormal vision, Drosophila)-like 2 (Hu antigen B)	Elavl2	1.16313	1.15226	1.14081	1.03238	0.95615	0.977095	1.10341		0.999586	0.998502	0.99423	-150.429	-69.8668	-219.101	0.595741
42	15395	AA636231	homeo box A10	Hoxa10	1.00355	0.949581	1.10282	1.05441	0.962338	1.00616	1.06448		-332.131	-28.1225	0.863101	-25.0058	-83.8827	-324.174	-9.23576
43	110198	AA636461	aldo-keto reductase family 7, member A5 (aflatoxin aldehyde reductase)	Akr7a5	1.17613	0.96469	1.09094	1.01777	0.946222	0.95228	1.10582		0.63717	-228.425	-37.335	-306.244	-135.999	-165.176	-18.2784
44	54152	AA681606	dynein, axonemal, light chain 4	Dnalc4	1.00142	1.03268	1.05284	0.95927	0.852522	0.862923	0.891531		-335.838	-201.71	-92.3995	-143.847	0.987107	0.955249	-0.0233996
45		AA656606			1.15383	0.971564	1.11089	1.02819	0.96183	1.01604	1.17553		-31.4849	-304.187	-91.6374	-306.37	-280.322	-326.092	-16.6437
46	14828	AA693136	heat shock 70kD protein 5 (glucose-regulated protein)	Hspa5	1.00312	0.997765	1.01289	0.938225	0.920815	0.965843	0.995089		-333.117	-334.596	-288.274	-8.80182	-0.176009	-110.523	-328.605
47		AA693054			1.07638	1.01693	1.09927	0.867958	0.888752	0.924384	1.04468		-86.4109	-312.703	-36.6246	-2.19828	-11.14	-71.6867	-206.633
48	14422	AA823657	UDP-N-acetyl-alpha-D-galactosamine:(N-acetylneuraminyl)-galactosyl-N-acetylglucosaminylpolypeptide-beta-1, 4-N-acetylgalactosaminyltransferase	Galgt2	1.00972	1.0106	1.0874	1.07825	1.09093	1.14462	1.19446		-317.121	-313.692	-5.09846	-11.5089	-3.56578	0.969017	0.999804
49	20813	AA691161	signal recognition particle 14	Srp14	0.959044	0.98838	1.04423	0.972799	0.904961	0.951545	1.07141		-139.659	-313.551	-131.341	-228.63	-2.36678	-98.116	-32.5439
50	12323	AA691743	calcium/calmodulin-dependent protein kinase II, beta	Camk2b	1.08785	1.01005	1.0185	0.910255	0.85722	0.825947	1.00042		-24.8041	-323.523	-295.591	-13.2393	0.847736	0.994511	-336.152
51	233575	AA759453	FGF receptor activating protein 1	MGI:2385286	1.26544	0.970074	1.2252	1.1234	1.11507	1.12896	1.22904		0.974461	-277.003	0.792811	-21.982	-30.544	-17.458	0.829824
52	57312	AA733327	mitochondrial ribosomal protein S31	Mrps31	1.02284	0.970997	0.977876	0.868326	0.839847	0.949927	1.132		-241.512	-192.174	-243.003	0.989444	0.999822	-63.2281	0.921292
53	66043	AA755526	ATP synthase, H+ transporting, mitochondrial F1 complex, delta subunit	Atp5d	0.935708	0.957419	1.08455	1.0253	0.985961	0.928124	0.926247		-69.0822	-168.765	-32.5584	-267.302	-312.322	-46.3528	-41.6966
54		AA645035			0.970063	0.964883	0.963748	0.988441	0.95677	0.994204	1.04641		-268.935	-165.385	-162.024	-217.935	-140.692	-223.365	-137.192
55	22401	AA710789	wild-type p53-induced gene 1	Wig1	1.105	0.961237	1.12486	1.03445	1.00049	1.03445	1.10093		-64.8016	-184.606	-40.4097	-194.609	-225.199	-194.604	-70.8241
56		AA712092			1.07684	0.957862	1.15667	1.02001	1.04118	0.936915	1.0149		-46.8348	-131.25	0.0930445	-200.7	-140.06	-66.2883	-211.193
57	78891	AA726689	SCY1-like 1 (S. cerevisiae)	Scyl1	1.04548	0.995983	1.07047	1.02634	0.992629	1.00908	1.07502		-28.8631	-221.326	-1.50362	-110.082	-212.375	-206.337	-0.486257
58	21917	AA734516	thymopoietin	Tmpo	0.977823	0.990941	0.934098	0.849053	0.817068	0.902521	0.983288		-128.804	-205.254	-1.05466	0.999999	1	0.98419	-164.042
59	14998	AA717747	histocompatibility 2, class II, locus DMa	H2-DMa	1.12352	0.962276	1.05292	0.98113	0.98811	1.01267	1.07775		0.982513	-64.943	-24.7379	-165.174	-199.212	-196.611	-1.85579
60	66144	AA636882	ATPase, H+ transporting, V1 subunit F	Atp6v1f	1.00061	0.999965	0.999718	0.999016	1.00051	1.00016	1.00078		-225.171	-225.206	-225.199	-225.116	-225.182	-225.204	-225.15
61	13798	AA711901	engrailed 1	En1	1.10247	0.993635	1.00865	0.917222	0.942865	1.03334	1.09759		-12.2197	-222.304	-219.957	-22.7083	-76.4311	-160.288	-15.7922
62	11770	AA712099	fatty acid binding protein 4, adipocyte	Fabp4	1.00004	1.00069	1.00032	1.00042	1.00133	1.00422	1.00071		-225.206	-225.148	-225.194	-225.184	-224.995	-223.083	-225.145
63		AA739325			1.2362	1.07517	1.03324	0.851587	0.853768	0.73663	0.74838		0.353814	-104.489	-192.302	-5.59845	-6.32207	0.988893	0.989688
64	20184	AA739003	retinoid X receptor interacting protein 110	Rxrip110	0.919267	0.939838	1.11204	0.979039	0.932877	0.906263	0.878534		-44.5424	-92.4488	-17.515	-202.714	-74.0354	-24.9461	-4.97608
65	22190	AA880165	ubiquitin C	Ubc	1.10082	0.991432	1.07651	0.932325	0.884864	0.910953	1.00272		0.991202	-203.436	0.654472	0.39819	0.999917	0.985793	-222.927
66	16188	AA797533	interleukin 3 receptor, alpha chain	Il3ra	0.99873	1.01774	0.994677	0.881517	0.792349	0.804622	0.825788		-225.048	-196.944	-222.434	0.469456	0.999982	0.999916	0.998843
67		AA880004			1.02556	0.995682	1.00172	1.00381	0.999771	1.00009	0.999909		-142.77	-222.186	-224.728	-222.876	-225.197	-225.205	-225.205
68	19752	AA790398	ribonuclease, RNase A family, 1 (pancreatic)	Rnase1	1.1165	0.948251	1.0486	1.00556	0.993434	0.993892	1.10689		0.8499	-32.4725	-47.6793	-220.365	-218.4	-219.307	0.603951
69	18575	AA856411	phosphodiesterase 1C	Pde1c	1.1569	0.94564	1.1666	1.0767	1.03382	0.858993	0.931943		-4.32282	-124.453	-2.54753	-80.461	-182.294	-2.93353	-88.1814
70	16477	AA759387	Jun-B oncogene	Junb	1.22458	1.13485	1.10104	1.16579	1.12629	1.04407	1.14609		0.999072	0.178001	-6.47304	0.913233	-0.481196	-108.615	0.629871
71	14148	AA881439	ferredoxin 1	Fdx1	0.929829	1.02311	0.988527	0.998186	0.96506	0.903066	0.98703		-41.4057	-189.764	-215.56	-224.962	-149.004	-8.36288	-212.937
72	75705	AA867136	eukaryotic translation initiation factor 4B	Eif4b	1.04641	0.981466	1.09696	0.964785	0.94232	0.995017	1.08495		-123.874	-203.257	-19.9144	-154.825	-81.3835	-223.563	-33.915
73		AA867214			1.044	0.936248	1.11311	1.13382	1.00633	0.925583	0.938353		-105.369	-39.1083	-1.97509	0.29361	-221.512	-20.514	-43.8681
74	12568	AA881868	cyclin-dependent kinase 5	Cdk5	1.15237	0.958851	1.16658	1.08724	1.0274	0.970674	1.08098		0.970633	-87.9483	0.992085	-5.81035	-152.05	-139.975	-9.55718
75	71819	AA798124	kinesin family member 23	Kif23	1.01001	0.95713	1.00544	0.923219	0.884432	0.98732	0.979092		-208.386	-51.9308	-220.067	-1.45388	0.984296	-198.296	-159.095
76	110119	AA915049	mannose phosphate isomerase 1	Mpi1	1.11303	0.954032	1.15417	1.05022	1.01569	0.948277	1.06467		0.641497	-55.5038	0.994122	-49.4456	-192.566	-29.0518	-14.62
77	12579	AA914666	cyclin-dependent kinase inhibitor 2B (p15, inhibits CDK4)	Cdkn2b	1.17913	1.5593	2.38244	1.78289	1.59954	1.63099	1.94975		-33.9212	0.990056	1	0.999934	0.996073	0.998088	0.999998
78	228836	AA874407	discs, large homolog-associated protein 4 (Drosophila)	Dlgap4	1.04807	1.09683	1.08286	1.05283	0.976561	1.03672	1.18844		-20.6651	0.872998	0.328269	-13.5255	-99.2738	-48.7443	0.999999
79	12122	AA915729	BH3 interacting domain death agonist	Bid	1.14253	0.989998	1.02865	1.02049	0.961699	0.993205	1.09047		0.326171	-166.445	-130.254	-149.185	-101.075	-169.685	-13.1959
80	74255	AA939752	smu-1 suppressor of mec-8 and unc-52 homolog (C. elegans)	Smu1	1.12912	0.973037	1.1048	1.02709	0.985265	1.02205	1.10753		-5.24126	-143.924	-16.5846	-145.069	-163.506	-153.688	-14.7641
81	234734	AI154346	alanyl-tRNA synthetase	Aars	1.12365	0.986093	0.924093	0.939788	0.900909	0.809069	1.02733		-21.8461	-167.285	-66.0375	-94.8977	-32.7296	0.623768	-153.98
82	19217	AA958901	prostaglandin E receptor 2 (subtype EP2)	Ptger2	1.17415	1.01022	1.17611	1.03249	1.0039	0.907883	1.03241		-10.573	-170.517	-9.97045	-153.9	-172.206	-61.7729	-153.985
83	19293	AA980158	parvalbumin	Pvalb	1.18079	0.961046	0.966615	0.924517	0.896438	0.88736	0.99066		0.942294	-100.39	-116.059	-21.7576	-2.89459	-0.983219	-167.323
84	14705	AA980499	Bernardinelli-Seip congenital lipodystrophy 2 homolog (human)	Bscl2	1.13208	0.941369	1.00692	0.98433	0.953631	0.893971	1.03908		0.561402	-32.4813	-168.893	-154.457	-64.48	-0.184163	-90.5051
85	21766	AI049437	testis expressed gene 261	Tex261	1.00069	0.972917	0.983055	0.992165	1.00033	0.938789	1.01811		-172.463	-125.809	-152.58	-168.064	-172.49	-33.5227	-150.666
86	15401	AI006119	homeo box A4	Hoxa4	0.969809	0.955292	1.03581	0.973328	0.935273	0.934664	0.852757		-136.478	-102.67	-126.749	-143.75	-57.3833	-56.1812	0.361887
87	16780	AI019837	laminin, beta 3	Lamb3	1.01882	0.957361	1.00749	0.894538	0.871608	0.813838	0.779769		-159.432	-112.48	-170.335	-11.2549	-2.43666	0.945063	0.997123
88	19222	AI019668	prostaglandin I receptor (IP)	Ptgir	0.95215	0.957175	1.0617	1.01976	0.911076	0.86599	0.84816		-98.8508	-110.598	-75.4746	-157.742	-24.0311	-1.15843	0.357882
89	16590	AI020663	kit oncogene	Kit	1.2646	0.983276	1.17204	1.13592	1.03766	1.01392	1.13823		0.999996	-150.815	0.988728	0.772678	-90.9603	-157.603	0.811223
90	12315	AI020695	calmodulin 3	Calm3	1.02546	1.04104	1.06029	0.962524	0.932963	0.965522	0.990112		-110.382	-55.6774	-16.2007	-62.1161	-6.16198	-72.7122	-160.801
91		AI120868			1.01011	0.981328	0.932632	0.789454	0.751104	0.735787	0.740265		-161.287	-136.324	-7.47119	1	1	1	1
92	14425	AI180761	UDP-N-acetyl-alpha-D-galactosamine:polypeptide N-acetylgalactosaminyltransferase 3	Galnt3	0.964994	1.01419	0.927566	1.01987	0.899541	0.862878	0.944455		-150.281	-168.813	-93.8162	-165.387	-52.1283	-17.3633	-121.156
93	66711	AI180905	Shwachman-Bodian-Diamond syndrome homolog (human)	Sbds	1.04753	0.953874	1.05122	1.09207	1.06582	1.16747	1.19654		-44.5762	-42.5906	-36.1732	-0.932675	-13.8141	0.998739	0.999938
94		AI036494			1.16126	0.936919	1.13509	1.00208	0.969331	0.828131	0.910383		-0.021445	-58.9001	-2.89589	-172.307	-134.497	0.923289	-19.0503
95	12750	AI120656	CDC like kinase 4	Clk4	1.03041	0.986131	1.04474	1.01397	1.03822	1.08132	1.1825		-71.5399	-142.152	-26.9648	-142.503	-43.821	0.213753	0.999998
96	11605	AA832920	galactosidase, alpha	Gla	1.07722	0.93867	1.04405	0.965786	0.941255	0.945847	0.994089		-9.19594	-20.5709	-63.4797	-89.5722	-24.5779	-33.0365	-169.215
97	268977	AA833086	latent transforming growth factor beta binding protein 1	Ltbp1	1.16813	1.04475	0.877776	0.845085	0.746706	0.661714	0.828964		0.0161063	-109.222	-3.07136	0.554424	0.999933	1	0.871741
98	14313	AA839542	follistatin	Fst	1.24672	1.03284	0.915415	0.75661	0.791406	0.657749	0.885482		0.945829	-140.33	-37.9752	0.998783	0.976738	1	-10.0495
99	56697	AI286847	A kinase (PRKA) anchor protein 10	Akap10	1.10572	0.934791	1.11705	1.09188	1.0554	1.03094	1.21399		-4.91842	-34.737	-2.05104	-11.5547	-61.4291	-123.581	0.996159
100	18749	AI159395	protein kinase, cAMP dependent, catalytic, beta	Prkacb	1.18813	0.999081	1.12743	1.14942	1.14112	1.02681	1.18844		0.997297	-172.428	0.566827	0.926878	0.855289	-123.873	0.99737
101	15109	AI154681	histidine ammonia lyase	Hal	0.984989	1.008	1.00385	1.01795	0.963487	1.00417	1.10413		-146.188	-164.745	-170.661	-137.224	-64.2547	-170.341	0.649414
102	20366	AI529008	small EDRK-rich factor 2 pseudogene	Serf2-ps	0.971917	0.997251	0.967416	1.03306	0.935343	0.915005	0.944923		-115.521	-171.848	-100.422	-102.377	-19.9373	-3.65928	-36.2846
103	217737	AA833239	AHA1, activator of heat shock 90kDa protein ATPase homolog 1 (yeast)	Ahsa1	1.04749	1.02443	1.01764	0.975511	0.941459	0.985351	1.23806		-69.0074	-134.246	-151.182	-132.412	-37.1363	-157.026	0.999897
104	13424	AA833263	dynein, cytoplasmic, heavy chain 1	Dnchc1	1.053	0.928252	1.08967	1.04804	0.963874	0.959651	1.01248		-70.8389	-27.7456	-15.3305	-82.5978	-109.448	-97.656	-163.743
105	69019	AA833338	signal peptidase complex subunit 1 homolog (S. cerevisiae)	Spcs1	0.9872	0.989074	1.04315	1.06466	1.0825	1.01748	1.12057		-164.319	-166.509	-102.748	-55.7747	-28.7299	-157.996	-4.20736
106	101568	AI152017	vaccinia related kinase 3	Vrk3	0.916414	1.03075	1.06508	1.04946	0.992876	0.891916	0.881707		-1.4577	-69.3104	-11.0945	-29.6775	-117.636	0.877132	0.964322
107	12912	AI158037	cAMP responsive element binding protein 1	Creb1	1.2116	0.976356	1.10505	1.11254	1.0135	0.984757	1.19735		-23.9523	-118.313	-77.7358	-73.0686	-120.421	-120.117	-29.0087
108	12483	AI159351	CD22 antigen	Cd22	0.950704	0.950059		1.1213	0.886072	0.849089	0.962523		-110.572	-115.878		-93.2008	-87.4166	-65.0092	-117.028
109	11911	AI152301	activating transcription factor 4	Atf4	0.960899	1.02709	1.0805	0.830263	0.781407	0.750008	0.985877		-62.3088	-89.8247	-10.159	0.998588	0.999997	1	-111.442
110	11486	AI152550	adenosine deaminase	Ada	1.07262	0.983267	0.996901	0.96441	0.894489	0.992052	1.25086		-50.9071	-115.365	-121.19	-96.0309	-13.7823	-120.022	0.937205
111	12638	AI156185	cystic fibrosis transmembrane conductance regulator homolog	Cftr	1.18997	1.06645	1.10531	1.01485	0.982637	0.997295	1.04281		-0.638204	-63.6717	-25.8564	-117.319	-115.678	-121.259	-92.1659
112	15374	AI573524	hematological and neurological expressed sequence 1	Hn1	0.972314	1.02573	0.926859	0.878063	0.812458	0.774695	0.899268		-90.4224	-95.3606	-14.6333	0.544455	0.999445	0.999994	-1.554
113	16601	AI153855	Kruppel-like factor 9	Klf9	1.57741	1.98991	1.9192	1.56159	1.47621	1.23862	1.45602		0.999999	1	1	0.999998	0.999943	0.44519	0.999876
114	17105	AI157812	lysozyme	Lyzs	1.10169	0.938863	1.12844	0.981431	1.03676	0.964309	1.09848		-63.415	-92.0195	-44.3897	-118.454	-110.84	-110.703	-65.8839
115	18260	AI154892	occludin	Ocln	1.11771	1.02719	1.29646	1.27391	1.2233	1.12433	1.25809		0.740934	-80.6759	1	1	0.999988	0.855653	1
116	53599	AI155272	CD164 antigen	Cd164	1.24188	0.970394	1.15341	1.04425	1.05389	0.930777	0.954172		0.98696	-97.8922	-0.499481	-77.7896	-63.9828	-36.2182	-72.0357
117		AA981395			1.09904	1.07739	1.27842	1.05182	1.02515	0.94769	0.99695		-36.9362	-57.5992	0.888059	-86.0215	-111.658	-82.2478	-121.245
118	320873	AA982462	cadherin 10	Cdh10	1.03283	1.03246	1.07592	1.03296	0.897023	0.94323	0.996836		-111.796	-111.996	-79.7092	-110.76	-48.3171	-92.7674	-121.303
119	11964	AI195304	ATPase, H+ transporting, V1 subunit A, isoform 1	Atp6v1a1	1.13444	0.965798	1.05614	1.06756	1.07822	0.93537	0.970574		-24.8322	-107.339	-89.7211	-78.7911	-68.4834	-77.2998	-110.871
120	59027	AI227311	pre-B-cell colony-enhancing factor 1	Pbef1	1.13797	0.943626	1.03711	0.982061	0.997784	0.975899	1.19763		-46.4491	-99.8125	-112.361	-119.101	-121.364	-117.259	-18.9945
121	13013	AI037715	cystatin 9	Cst9	1.07771	0.998107	1.0293	0.905591	0.810369	0.950464	1.06342		-68.2688	-121.354	-111.356	-44.4465	-0.901281	-92.9977	-82.2214
122	22024	AI046576	cysteine-rich secretory protein 2	Crisp2	1.11927	0.917775	1.00482	0.905704	0.973837	0.99284	1.0246		-16.7449	-38.2008	-120.953	-26.1622	-108.533	-120.402	-110.486
123	20877	AI048384	aurora kinase B	Aurkb	1.06036	0.960936	1.05751	0.88625	0.770949	0.833145	1.05039		-88.2552	-104.718	-90.8026	-31.9227	0.531829	-5.72209	-96.9642
124	102462	AI173034	IMP3, U3 small nucleolar ribonucleoprotein, homolog (yeast)	Imp3	0.997995	1.00889	0.988865	1.01452	0.953493	0.997699	1.07112		-121.082	-115.384	-111.914	-106.098	-28.6187	-120.981	-5.98027
125	14260	AI173036	formin 1	Fmn1	1.05279	0.998682	1.04812	1.07662	0.898852	1.02018	1.11451		-68.5284	-121.353	-75.275	-37.7247	-10.7742	-111.292	-9.9228
126		AI037693			0.924863	1.04841	1.0308	0.995424	0.991741	0.946449	0.993634		-19.5579	-46.9303	-78.298	-120.377	-118.09	-36.6747	-115.87
127	20671	AI048425	SRY-box containing gene 17	Sox17	1.09807	1.13229	1.22776	0.969967	0.952614	1.00086	0.869027		-47.2336	-23.2511	-3.97666	-109.679	-93.9154	-121.389	-14.7874
128	11640	AI047078	A kinase (PRKA) anchor protein 1	Akap1	1.10897	1.07709	0.964665	1.05527	1.02979	1.10236	1.14985		-2.01442	-15.8882	-74.7698	-41.4265	-87.843	-3.44612	0.791157
129	54137	AI047576	proacrosin binding protein	Acrbp	1.00884	1.00912	1.24046	1.09463	1.01953	0.976035	1.02713		-119.108	-118.96	0.988717	-16.9735	-110.729	-105.058	-101.807
130	15234	AI225823	hepatocyte growth factor	Hgf	0.95906	0.996025	1.07736	0.863105	1.01891	1.02059	0.867679		-106.523	-121.398	-79.2679	-13.7077	-117.09	-118.374	-15.9765
131	14211	AI255214	SMC2 structural maintenance of chromosomes 2-like 1 (yeast)	Smc2l1	1.21396	1.04428	1.0894	0.882571	0.846081	0.705057	1.03022		-0.00588342	-93.0012	-43.3629	-13.8306	-2.16011	0.999727	-107.017
132	11609	AI316812	angiotensin II receptor, type 2	Agtr2	0.857625	1.08614	0.9563	1.11439	0.967355	0.986485	1.06027		-19.5138	-70.9909	-110.132	-74.4015	-111.264	-119.631	-92.6486
133	13039	AA174215	cathepsin L	Ctsl	1.02302	1.00486	1.17302	1.2582	1.35039	1.26523	1.36589		-108.335	-120.773	0.177968	0.990008	0.999931	0.993164	0.99997
134	58810	AI605721	aldo-keto reductase family 1, member A4 (aldehyde reductase)	Akr1a4	1.08228	1.18233	1.00966	1.05404	1.0126	0.981256	0.991239		-27.3947	0.683173	-118.706	-62.3617	-116.862	-111.3	-119.138
135	20090	W12819	ribosomal protein S29	Rps29	1.04527	1.01017	1.05319	0.986952	0.996756	1.01594	1.00177		-64.605	-117.431	-51.3011	-114.788	-120.983	-111.933	-121.276
136	74617	W10703	serine carboxypeptidase 1	Scpep1	1.02064	0.973902	0.941774	0.732656	0.609441	0.565117	0.551568		-110.295	-103.392	-53.5631	0.999981	1	1	1
137	11544	W10726	ADP-ribosylarginine hydrolase	Adprh	1.00719	1.02955	1.03659	0.899148	0.801879	0.783113	0.810337		-115.63	-54.7942	-36.3685	0.981793	1	1	1
138	16322	W10710	inhibin alpha	Inha	1.06374	1.03331	0.976934	0.937447	0.987879	1.00096	1.05254		-21.8482	-74.4354	-94.6414	-18.6639	-113.396	-121.347	-37.1765
139		W12178			1.0602	0.997654	1.27143	1.15843	1.10162	1.00142	1.04198		-5.63794	-120.788	1	0.999928	0.914982	-121.177	-26.6952
140	12581	W12208	cyclin-dependent kinase inhibitor 2D (p19, inhibits CDK4)	Cdkn2d	1.00849	0.93494	0.934589	0.85446	0.757475	0.729778	0.829777		-119.049	-35.9749	-35.4945	0.670495	0.999965	0.999998	0.957487
141	14451	W13049	growth arrest specific 1	Gas1
142		W13631			0.919266	1.02271	1.04605	1.04667	1.03145	1.04491	1.10225		0.234887	-81.1584	-24.6067	-23.6103	-56.6574	-26.5389	0.828729
143	17158	W09023	mannosidase 2, alpha 1	Man2a1	1.15333	0.986201	1.04224	0.987985	1.00938	0.869887	0.928449		-1.47203	-116.581	-84.9281	-117.734	-119.197	-1.91038	-38.8977
144	20932	W12260	surfeit gene 4	Surf4	0.95774	1.00727	0.981385	1.02239	1.02747	1.01385	1.11007		-47.8868	-118.219	-101.593	-94.8266	-83.9028	-110.332	0.115249
145	56334	W14393	RIKEN cDNA 1110032D12 gene	1110032D12Rik	1.04049	1.05326	1.03343	1.01206	0.966734	0.910733	0.978705		-54.6663	-31.3227	-70.0779	-112.781	-67.8703	-1.07103	-95.8192
146	51793	W99217	dimethylarginine dimethylaminohydrolase 2	Ddah2	1.10807	1.01589	1.13949	1.04136	1.04518	0.942236	1.05805		-0.576187	-108.396	0.84917	-57.8253	-50.3428	-24.9095	-29.1617
147		W12121			1.13757	1.00174	1.13749	1.03628	1.01596	0.90416	1.08106		0.627038	-121.253	0.624954	-73.5718	-109.896	-2.01932	-11.4774
148	18160	W13098	natriuretic peptide receptor 1	Npr1	1.0573	0.99205	1.05783	1.0261	1.04719	0.993121	1.1792		-23.6937	-117.314	-23.012	-85.1342	-39.4218	-118.33	0.998545
149	20024	W11216	SUB1 homolog (S. cerevisia	Sub1	1.21085	1.03576	1.13002	1.02613	0.921662	0.821169	0.93728		0.991849	-48.318	-0.152004	-57.4289	-9.40031	0.994819	-19.8135
150		W13691			1.00416	0.961306	0.968966	1.09394	0.963324	0.974021	0.950195		-70.0027	-31.2382	-66.2237	-7.66602	-62.9168	-65.1839	-41.9816
151	11792	W08299	apurinic/apyrimidinic endonuclease 1	Apex1	1.01972	1.0122	0.912773	0.941659	0.893379	0.976844	1.06842		-59.4476	-65.9172	-1.42797	-14.5232	0.51179	-55.2302	-10.3668
152	15902	W08387	inhibitor of DNA binding 2	Id2	2.22516	3.07896	3.55385	3.49326	3.03239	2.60927	2.54172		1	1	1	1	1	1	1
153	15203	W11571	hephaestin	Heph	1.01673	1.00216	0.939202	1.05232	1.02398	0.955889	0.987686		-63.641	-70.2196	-17.0791	-27.5375	-57.3619	-33.7295	-66.5169
154		W34460			0.937941	1.06778	1.01978	1.0046	0.954396	0.954174	0.939743		-21.8765	-20.6936	-62.9963	-69.9141	-37.7481	-37.5157	-23.4289
155	66082	W34507	abhydrolase domain containing 6	Abhd6	1.11505	1.00219	1.12437	1.14974	1.32464	1.31435	1.51036		-2.37542	-70.2445	-1.15102	0.426274	0.999986	0.999974	1
156		W14555			0.887301	0.982629	0.973367	1.11819	0.951002	1.06487	1.00881		-12.1555	-67.7066	-64.257	-15.2034	-51.4686	-43.1802	-69.6688
157	23833	W15001	CD52 antigen	Cd52	0.99489	0.910959	1.12302	1.04661	1.01886	1.09762	1.04736		-69.0894	-33.5962	-30.3651	-68.4296	-68.8095	-40.8721	-61.479
158	56040	W14267	ribosomal protein, large, P1	Rplp1	1.00803	0.992107	1.01449	1.04475	0.960946	0.976996	1.03		-66.5232	-66.5934	-58.7468	-13.4916	-17.9202	-43.9789	-33.0432
159	12068	W18376	blocked early in transport 1 homolog (S. cerevisiae)	Bet1	1.0683	1.01808	1.11827	1.10605	1.07964	1.00817	1.13177		-19.6222	-63.9694	-1.39232	-3.35575	-12.6317	-68.9741	-0.181248
160	27360	W18074	adducin 3 (gamma)	Add3	1.01796	1.01157	1.06171	0.930732	0.902809	0.969737	1.03213		-59.0693	-65.3878	-9.91327	-4.01822	0.56934	-41.8857	-40.6367
161	15399	AI324701	homeo box A2	Hoxa2	0.964793	1.06914	1.04265	1.05389	0.957219	0.9667	1.0029		-46.8523	-17.2793	-40.5462	-29.5376	-38.471	-48.9285	-70.151
162	68198	AI391300	NADH dehydrogenase (ubiquinone) 1 beta subcomplex, 2	Ndufb2	1.02576	1.03074	1.0537	1.06477	1.03668	1.00172	1.03054		-53.2087	-47.3917	-21.8002	-13.0441	-40.2509	-70.2481	-47.6246
163	28080	W36942	ATP synthase, H+ transporting, mitochondrial F1 complex, O subunit	Atp5o	0.969362	1.03262	1.0341	1.0357	0.994836	0.910693	0.953835		-54.3294	-53.4412	-52.123	-50.6769	-69.8358	-6.86609	-38.8498
164	20016	W20956	RNA polymerase 1-1	Rpo1-1	0.96243	1.0273	1.05852	1.03761	0.99489	0.99706	1.12002		-35.0562	-49.7825	-15.2354	-36.811	-69.4605	-70.0471	0.680163
165		W34262			0.977326	1.01689	1.01774	0.94317	0.923674	0.873156	1.01455		-66.5948	-68.3163	-68.1117	-49.3385	-36.6852	-10.5919	-68.8284
166	19042	W18642	protein phosphatase 1A, magnesium dependent, alpha isoform	Ppm1a	1.13227	0.971192	1.09121	1.05746	1.04088	0.893332	1.01623		0.91448	-45.5944	-1.0377	-14.5872	-31.2373	0.75501	-61.6395
167	13542	W29705	dishevelled, dsh homolog 1 (Drosophila)	Dvl1	1.02187	0.990373	1.11585	1.02274	0.976043	0.902187	1.05876		-60.8816	-68.3346	-1.36345	-60.185	-58.6791	-2.4514	-25.9601
168		W30430			0.950659	1.10169	0.988645	1.01144	0.987354	0.907617	0.938691		-49.4444	-19.5244	-69.0817	-69.0922	-68.781	-19.4781	-40.5866
169	14751	W29397	glucose phosphate isomerase 1	Gpi1	1.00068	0.981639	1.02745	1.06142	1.03216	0.998345	1.01363		-70.3101	-52.2131	-37.3194	-3.03382	-29.6279	-70.1706	-59.9828
170	27053	W29492	asparagine synthetase	Asns	0.960708	0.991376	0.986824	0.856204	0.80963	0.833687	0.950233		-23.2588	-66.7609	-62.2408	0.999758	1	0.999992	-11.7006
171	53323	W29921	huntingtin interacting protein 2	Hip2	1.05884	1.00028	1.08639	1.02887	0.997717	0.956634	1.1345		-1.54879	-70.3325	0.896131	-28.8951	-69.9322	-8.11061	0.999853
172	16619	W34620	kallikrein 27	Klk27	1.03988	1.06648	1.12463	1.1434	1.09188	0.961405	1.00592		-55.6214	-37.3389	-8.57237	-4.38926	-21.6873	-55.4488	-69.9618
173	13167	W33910	diazepam binding inhibitor	Dbi	1.05868	1.1682	1.20805	1.31023	1.12877	0.962712	0.970264		-19.0875	0.978962	0.999043	1	0.626909	-39.3023	-48.6761
174		AI430677			0.998089	0.990886	1.00123	1.02051	0.987062	0.973246	1.01287		-70.1249	-65.6122	-70.2506	-50.0276	-61.1137	-38.3544	-61.4238
175	56443	W34547	actin related protein 2/3 complex, subunit 1A	Arpc1a	1.04579	1.01273	1.09854	1.2074	1.06314	1.06363	1.04168		-25.2372	-64.7649	-0.153726	0.999901	-10.3584	-10.0594	-29.9576
176	14325	W34689	ferritin light chain 1	Ftl1	1.00036	1.00012	1.00054	1.00011	1.00147	1.00098	0.999358		-70.3347	-70.338	-70.3301	-70.3381	-70.2771	-70.3115	-70.3267
177	22784	W34988	solute carrier family 30 (zinc transporter), member 3	Slc30a3	0.929051	1.05038	1.01205	1.03763	0.948793	0.953955	0.996948		-11.3901	-31.1596	-66.9887	-44.3453	-27.744	-33.2516	-70.1152
178	22378	W41126	WW domain binding protein 2	Wbp2	0.943591	0.985639	0.946464	0.911748	0.962907	0.986798	0.989721		-3.33094	-58.366	-4.67985	0.897594	-19.906	-60.0843	-63.944
179	107686	W41213	small nuclear ribonucleoprotein D2	Snrpd2	0.952697	0.984803	0.89946	1.01003	1.01267	0.966822	1.02131		-41.4315	-66.697	-6.91146	-69.5974	-68.9819	-54.1534	-65.777
180	22174	W41438	TYRO3 protein tyrosine kinase 3	Tyro3	0.997324	1.00837	1.07503	0.994824	0.965567	0.878974	0.978141		-69.8541	-65.7973	0.218686	-68.5396	-21.8743	0.999618	-44.0804
181	12812	W40627	coilin	Coil	1.1353	0.927814	0.707681	0.758565	0.728781	0.675013	0.745402		-2.92809	-23.9418	0.999993	0.999214	0.999946	1	0.999754
182	15425	W33293	homeo box C6	Hoxc6	1.05818	0.971695	1.10623	0.995116	0.968306	0.96303	1.05773		-9.42653	-41.8088	0.751388	-69.2761	-36.5868	-28.8149	-9.71663
183	16158	W41820	interleukin 11 receptor, alpha chain 2	Il11ra2	1.00356	1.05236	1.08269	1.12636	1.02952	1.16996	1.18139		-70.0718	-32.3799	-10.7843	-0.493825	-54.591	0.878417	0.939899
184		W48168			1.19916	0.969624	1.04922	0.924587	1.05581	0.953331	1.06198		0.998775	-46.9273	-26.481	-5.08929	-20.226	-26.7558	-15.2761
185	19730	W48230	ral guanine nucleotide dissociation stimulator	Ralgds	1.01796	1.01896	1.20313	1.12762	1.12061	1.06741	1.0029		-56.397	-55.0136	0.999995	0.982659	0.964281	-3.4826	-69.9287
186	26559	W41683	hormonally upregulated Neu-associated kinase	Hunk	0.947623	0.974088	1.11419	1.01203	0.932535	0.965827	0.997904		-12.7545	-46.7086	0.832248	-64.5895	-3.73261	-34.3791	-70.1538
187	66913	W46090	KDEL (Lys-Asp-Glu-Leu) endoplasmic reticulum protein retention receptor 2	Kdelr2	1.05736	0.980305	1.00781	0.916027	0.949565	0.878428	1.03488		-12.4778	-56.3367	-67.9869	-0.403458	-15.8752	0.972943	-36.4951
188	66420	W45751	polymerase (RNA) II (DNA directed) polypeptide E	Polr2e	0.884151	1.04625	1.00917	1.07293	1.06518	1.03411	1.02009		0.00556088	-37.2843	-68.5283	-15.2107	-20.5032	-49.5498	-62.1661
189	69955	W45807	phenylalanine-tRNA synthetase 2 (mitochondrial)	Fars2	0.907397	1.01405	1.01743	1.06671	0.987514	0.997188	1.02779		0.47114	-62.7887	-59.0996	-6.22339	-64.1472	-70.0132	-45.452
190	18582	W45989	phosphodiesterase 6D, cGMP-specific, rod, delta	Pde6d	0.971571	1.00955	1.0681	1.00322	1.01611	0.995372	1.15903		-31.9354	-64.5192	-0.620391	-69.6476	-55.1254	-68.9041	0.999975
191	20692	W46030	secreted acidic cysteine rich glycoprotein	Sparc	0.980678	1.02438	1.0421	1.15786	1.16666	1.05334	1.03018		-58.2269	-52.7522	-30.4147	0.988594	0.99469	-18.6366	-45.4145
192	21652	AI425579	PHD finger protein 1	Phf1	0.935736	1.021	0.953478	1.09159	1.03963	1.0424	0.909595		-10.6103	-58.3575	-26.5611	-2.28755	-36.7226	-33.5156	-1.02709
193	21428	W61621	transcription factor-like 4	Tcfl4	1.0125	0.94581	1.07815	1.04633	1.01923	1.06649	1.16449		-63.8613	-10.2683	-1.72118	-19.7442	-56.074	-5.25821	0.999063
194	20525	W62486	solute carrier family 2 (facilitated glucose transporter), member 1	Slc2a1	0.979308	0.883961	0.79493	0.838013	0.782182	0.789597	0.781957		-54.4914	0.960157	1	0.999898	1	1	1
195	13353	W54234	DiGeorge syndrome critical region gene 6	Dgcr6	0.922418	0.960686	0.957642	0.922956	0.902519	0.964474	1.07638		-16.1673	-48.8076	-45.9735	-16.5126	-6.46145	-52.24	-20.7237
196	15193	W53883	hepatoma-derived growth factor, related protein 2	Hdgfrp2	1.0293	0.973711	1.07968	1.00792	0.956278	1.04746	1.13921		-27.8044	-31.9052	0.776088	-65.5871	-7.57547	-6.35982	0.999935
197	21402	W53991	S-phase kinase-associated protein 1A	Skp1a	1.12798	0.929655	1.11284	1.05508	1.0844	1.02702	1.16899		0.97735	-1.69329	0.898974	-10.4975	-0.329224	-43.8401	0.99968
198		W61383			0.916639	1.02752	1.004	0.940881	0.863393	0.84631	0.924477		-15.8147	-60.7443	-70.1158	-33.7516	-0.434644	0.48564	-20.8601
199	14608	W62391	G protein-coupled receptor 83	Gpr83	1.01579	0.924934	1.0627	0.957897	0.930887	0.965122	1.02858		-56.5072	0.441188	-2.34427	-13.6999	-0.128273	-23.0543	-34.7527
200	14287	W59651	folylpolyglutamyl synthetase	Fpgs	1.01638	0.999358	1.01818	1.00609	0.945848	0.991958	1.03673		-49.7799	-70.3003	-45.9973	-67.0081	-0.733849	-64.5643	-12.9673
201	23994	W64075	DAZ associated protein 2	Dazap2	0.927041	1.08993	1.04394	0.998	1.05216	0.929588	0.995123		-27.9537	-21.3868	-52.1516	-70.2926	-46.3248	-29.8378	-70.066
202	15181	W62765	histone deacetylase 1 pseudogene	Hdac1-ps	1.10201	0.98243	1.1291	1.04097	0.978904	0.971398	1.08006		0.982782	-50.328	0.999559	-12.7961	-43.3711	-28.8182	0.725829
203	18472	W61996	platelet-activating factor acetylhydrolase, isoform 1b, beta1 subunit	Pafah1b1	1.06894	0.945669	1.08316	0.99727	0.95633	0.995592	1.10725		-0.746352	-3.9725	0.591786	-69.859	-11.579	-69.0931	0.973854
204		W62708			1.03843	1.00054	1.0982	1.03367	0.956617	0.994427	1.0789		-30.1345	-70.3262	0.358184	-36.5511	-21.8316	-69.0297	-1.91334
205	109648	W70782	neuropeptide Y	Npy	1.10538	0.969463	1.02894	0.947154	0.914551	0.9749	1.01462		-3.6563	-53.1691	-55.4986	-29.9805	-6.95297	-58.2705	-66.1435
206	15427	W64848	homeo box C9	Hoxc9	0.960881	1.01235	1.00856	1.00738	0.922407	0.941923	0.942497		-53.517	-68.536	-69.4634	-69.6867	-23.1502	-38.1357	-38.6084
207	17136	W76964	myelin-associated glycoprotein	Mag	1.13713	0.962074	1.09586	1.00833	0.94091	0.962143	1.05578		0.999985	-10.007	0.991064	-64.2444	0.120163	-10.0808	-1.03951
208	66416	W64426	NADH dehydrogenase (ubiquinone) 1 alpha subcomplex, 7 (B14.5a)	Ndufa7	0.873048	1.07285	0.799758	1.01077	0.910703	0.854285	0.964864		-28.1897	-54.9494	-5.81902	-69.9352	-45.4839	-20.5957	-65.9754
209	14252	W66775	flotillin 2	Flot2	1.00285	1.00852	1.00166	0.977724	0.910042	0.98411	1.02711		-69.7689	-65.4506	-70.1459	-42.4532	0.959643	-54.4526	-34.5602
210	19725	W70909	regulatory factor X, 2 (influences HLA class II expression)	Rfx2	1.04065	1.00569	1.07601	1.09358	0.978501	1.0469	1.04916		-32.0621	-69.2163	-4.81615	-0.857482	-55.6018	-24.9159	-22.5623
211		W70994			1.02043	0.974825	1.0023	1.00317	0.969885	0.976861	1.0182		-54.4177	-46.8056	-70.1058	-69.8975	-39.197	-49.8834	-57.343
212	13057	W74825	cytochrome b-245, alpha polypeptide	Cyba	1.09187	0.965451	1.03726	0.947739	0.95085	0.998803	1.05433		-2.08855	-40.9558	-39.1814	-20.073	-23.2686	-70.294	-20.8031
213	54006	W71604	deformed epidermal autoregulatory factor 1 (Drosophila)	Deaf1	1.0485	0.974319	1.04371	1.00881	1.0175	1.05642	1.07519		-0.802389	-21.1332	-2.40329	-61.28	-41.0911	0.424671	0.972789
214	23850	W81981	pappalysin 2	Pappa2	1.01733	1.02851	1.13338	1.25735	1.21202	1.1669	1.13382		-48.0002	-25.4502	0.999968	1	1	1	0.99997
215	14131	W82159	Fc receptor, IgG, low affinity III	Fcgr3	0.994192	1.02447	1.09689	0.977526	0.925919	0.883359	0.893491		-69.3573	-55.2588	-1.7369	-56.8236	-6.11878	0.730824	0.344497
216	57423	W82194	ATP synthase, H+ transporting, mitochondrial F0 complex, subunit f, isoform 2	Atp5j2	0.971889	1.02602	1.07045	0.985061	0.959453	0.998038	1.04588		-49.6994	-53.0499	-9.83306	-63.8311	-33.9303	-70.2221	-29.9017
217	81489	W75670	DnaJ (Hsp40) homolog, subfamily B, member 1	Dnajb1	0.975062	0.991977	1.0135	0.993784	0.921225	0.915488	0.991727		-53.6997	-68.4271	-65.1745	-69.1869	-3.9624	-2.34115	-68.3075
218	26362	W78330	AXL receptor tyrosine kinase	Axl	1.03575	1.02249	1.00933	1.05839	0.985206	0.955228	1.25556		-55.7622	-64.0742	-69.2014	-38.4611	-67.4507	-47.4232	0.978519
219	74173	W82973	RIKEN cDNA 1700012B15 gene	1700012B15Rik	1.09082	0.910532	1.08309	0.960342	0.938475	1.01756	1.07197		-41.1372	-37.7237	-44.7299	-62.584	-52.7888	-68.8329	-49.8878
220	26431	W80023	G protein-coupled receptor kinase-interactor 2	Git2	1.04576	0.94931	1.07975	0.941101	0.887533	0.930492	1.01636		-1.43287	0.177151	0.989561	0.803094	0.999999	0.984083	-26.7849
221	13010	W78651	cystatin C	Cst3	0.828482	0.993348	0.997744	1.01008	1.02862	0.952921	0.952205		0.933677	-43.1471	-43.5163	-42.6275	-36.6904	-26.407	-25.9959
222	17955	W81759	nucleosome assembly protein 1-like 4	Nap1l4	1.05002	0.975815	1.05318	0.982629	0.940037	1.00747	1.06645		-1.09972	-18.9073	-0.463659	-28.3908	0.606936	-40.3192	0.723409
223	109979	W82798	ADP-ribosyltransferase 3	Art3	1.0652	0.918336	1.00328	0.988705	0.937295	1.04	0.994261		-8.0631	-1.64783	-43.3671	-41.2556	-7.37734	-22.8117	-42.9593
224	15312	W83341	high mobility group nucleosomal binding domain 1	Hmgn1	1.09159	0.945315	1.05131	0.934083	0.925215	0.958936	1.08177		0.930402	-1.51682	-3.45417	0.272624	0.759423	-7.64579	0.783587
225	105988	W83574	extra spindle poles-like 1 (S. cerevisiae)	Espl1	0.978485	1.01579	1.05472	1.01131	0.978618	1.04625	1.09849		-35.2585	-39.0351	-12.262	-41.1658	-35.3513	-17.5023	-0.238291
226	54405	W83104	NADH dehydrogenase (ubiquinone) 1 alpha subcomplex, 1	Ndufa1	1.03063	1.01175	1.06118	1.03375	0.945272	0.997707	1.08801		-30.8005	-41.355	-11.3691	-28.6398	-13.0488	-43.4767	-2.58764
227	20778	W82738	scavenger receptor class B, member 1	Scarb1	0.990697	1.00988	1.04576	0.980778	0.99983	1.11302	1.21761		-40.7869	-40.5012	-9.6323	-32.807	-43.5633	0.968241	1
228	67264	W83085	NADH dehydrogenase (ubiquinone) 1 beta subcomplex 8	Ndufb8	1.00294	0.995367	1.05993	1.02643	0.961973	1.00055	1.11535		-43.2116	-42.686	-1.35254	-22.9683	-10.5588	-43.5517	0.994834
229	12257	W82946	benzodiazepine receptor, peripheral	Bzrp	1.03662	0.96703	1.00868	0.96753	0.943835	0.927481	1.07327		-23.3475	-25.3315	-42.0184	-25.7544	-8.63477	-2.50408	-3.66421
230	26572	W83216	COP9 (constitutive photomorphogenic) homolog, subunit 3 (Arabidopsis thaliana)	Cops3	1.10544	0.903423	1.04417	0.955749	0.964545	0.969555	1.16072		-12.8859	-12.4732	-34.7249	-33.974	-37.1868	-38.7872	-2.63642
231	14419	W83304	galanin	Gal	1.11402	0.975245	1.03743	0.954546	0.928642	0.998731	1.10749		-4.34094	-38.5553	-33.5151	-28.6288	-15.0591	-43.5506	-5.6286
232	14230	W84142	FK506 binding protein 10	Fkbp10	0.983776	0.983505	1.04664	1.02731	0.998666	1.10033	1.0663		-38.133	-37.9609	-15.5373	-30.3714	-43.5256	0.250678	-5.48343
233	15437	AI430412	homeo box D8	Hoxd8	1.12631	0.979453	1.07033	1.0217	0.944977	1.02036	1.05169		0.856974	-35.6055	-4.85786	-35.1122	-9.7188	-36.021	-13.2959
234	13136	W83988	decay accelerating factor 1	Daf1	1.04731	0.966186	1.07584	0.965747	0.939213	1.0169	0.989265		-21.5192	-29.4664	-7.37523	-29.1619	-11.8772	-39.6976	-41.915
235	16391	W84302	interferon dependent positive acting transcription factor 3 gamma	Isgf3g	1.01287	0.986407	1.05314	1.02548	0.947345	0.997144	1.07951		-38.012	-37.2654	-4.49146	-25.7319	-3.57336	-43.2679	0.429
236		W87045			1.09482	0.992634	1.06097	0.968907	0.917061	1.00401	0.996249		-0.472809	-42.4907	-8.80012	-27.6652	-0.94278	-43.2468	-43.2843
237	56612	W88132	prefoldin 5	Pfdn5	0.982987	1.01291	0.953394	1.02328	0.970673	0.944556	1.04592		-40.2827	-41.6972	-23.815	-37.8413	-34.4285	-18.3938	-25.5236
238	20643	W85296	small nuclear ribonucleoprotein E	Snrpe	1.09217	0.93201	1.03403	0.969666	0.923974	0.936846	1.05781		-8.32867	-15.2456	-34.3489	-35.6163	-11.5684	-17.6931	-22.3175
239	30926	W85535	thioredoxin-like 2	Txnl2	1.07879	1.00955	1.12152	1.00771	1.00606	0.936833	1.04461		0.596908	-40.0788	0.997151	-41.2539	-42.1179	-0.256456	-7.45679
240	17000	W89254	lymphotoxin B receptor	Ltbr	0.970121	0.969899	0.969499	1.01829	1.0035	0.992697	1.00444		-18.0275	-17.7872	-17.3598	-31.7731	-43.0538	-41.3687	-42.7503
241	13043	W96939	cortactin	Cttn	0.998098	1.01767	0.852904	1.01549	0.919522	0.906925	1.04678		-43.5503	-42.3941	-4.44981	-42.6603	-23.3846	-18.7465	-36.1987
242	56717	AI325857	FK506 binding protein 12-rapamycin associated protein 1	Frap1	1.04852	0.989146	1.04386	0.964718	0.877773	0.981841	1.0758		-11.4746	-40.5822	-14.597	-20.2641	0.988814	-35.6767	-1.39466
243	18541	W89405	pericentrin 2	Pcnt2	1.20144	0.972452	1.15931	1.08937	1.08258	1.10087	1.18846		0.997924	-32.5225	0.956034	-2.48141	-3.9075	-0.869714	0.994596
244	11520	W89846	adipose differentiation related protein	Adfp	1.11524	1.03354	1.03343	1.14314	1.03378	0.951428	1.06509		-3.2842	-34.6206	-34.6734	-0.426166	-34.5082	-25.8342	-18.8545
245	54364	W89823	ribonuclease P/MRP 30 subunit (human)	Rpp30	1.08067	0.944005	1.09682	0.984967	0.925176	0.943921	1.01073		-3.91955	-11.887	-1.0675	-39.8178	-3.86842	-11.8388	-41.6601
246	12297	W90827	calcium channel, voltage-dependent, beta 3 subunit	Cacnb3	0.974424	1.03251	1.14739	1.27225	1.07921	1.01756	1.08124		-28.161	-22.4096	0.997447	1	-0.422177	-35.7646	-0.212227
247	21807	W96821	transforming growth factor beta 1 induced transcript 4	Tgfb1i4	1.09348	1.00582	1.41225	1.1112	0.981643	0.884818	0.962707		-3.54654	-43.1169	1	-0.964984	-39.2147	0.273501	-28.0125
248	66596	W99934	general transcription factor III A	Gtf3a	1.06787	1.02189	1.08951	1.01779	0.95095	0.943513	1.07742		-0.0620282	-27.8239	0.895827	-32.3559	-3.64179	-1.26884	0.602048
249	15417	W97853	homeo box B9	Hoxb9	1.07007	1.00159	1.04287	1.05555	0.951146	1.08555	1.05266		-5.76142	-43.5162	-20.2184	-12.1735	-14.5987	-1.92994	-13.8201
250	12015	W98547	Bcl-associated death promoter	Bad	1.00611	1.02034	1.04273	1.05411	0.945141	0.969664	1.01651		-42.3719	-32.1968	-11.8116	-5.34837	-3.83573	-21.4917	-35.6638
251	22419	W91468	wingless-related MMTV integration site 5B	Wnt5b	1.16571	0.970604	1.05614	0.993481	1.09001	0.996981	1.08342		0.960248	-31.7891	-15.1773	-42.9081	-2.85524	-43.4231	-4.29699
252	18971	W91387	polymerase (DNA directed), delta 1, catalytic subunit	Pold1	0.951046	0.958248	1.04771	0.969449	0.917384	0.900073	0.915229		-9.35947	-14.4055	-11.5978	-24.2517	0.241968	0.871132	0.383299
253	11765	AA002389	adaptor protein complex AP-1, gamma 1 subunit	Ap1g1	1.20558	0.942314	1.1988	1.13754	1.11502	1.06654	1.1947		0.999843	-7.90386	0.999718	0.949464	0.707986	-5.78529	0.999597
254	18673	AA000102	prohibitin	Phb	0.956387	0.988666	0.950745	0.860936	0.871022	0.906112	0.957262		-5.73831	-38.207	-3.0517	0.999993	0.99996	0.986241	-6.25493
255	140858	AA000181	WD repeat domain 5	Wdr5	1.09637	1.02217	0.968075	0.887852	0.826966	0.860066	0.939962		0.998228	-21.0175	-8.76551	0.999988	1	1	0.733792
256	20020	AA000244	polymerase (RNA) II (DNA directed) polypeptide A	Polr2a	0.988661	0.915458	1.08352	0.968622	0.955486	1.0126	1.15826		-39.6721	0.683614	0.297875	-21.0159	-9.80147	-38.9199	0.999658
257	11465	AA000327	actin, gamma, cytoplasmic 1	Actg1	0.999815	0.976849	1.00524	1.00803	0.987225	1.00004	0.99076		-43.5637	-34.9254	-43.0869	-42.4546	-40.754	-43.5642	-42.0757
258	18632	AA003271	peroxisomal biogenesis factor 11b	Pex11b	1.00082	1.00422	0.99196	1.01545	0.998338	1.00804	1.06044		-43.5433	-43.014	-41.5748	-36.8129	-43.4778	-41.6038	-3.45946
259		AA051014			1.03129	0.925144	0.813316	0.898527	0.855363	0.877306	0.933726		-34.1898	-9.26668	0.993517	-1.98061	0.80643	0.135843	-13.1397
260	17865	AA003042	myeloblastosis oncogene-like 2	Mybl2	0.96322	0.952883	0.856224	0.818909	0.805693	0.928305	1.07743		-14.7873	-7.15977	0.999942	1	1	0.0550985	0.0718316
261	19255	AA003599	protein tyrosine phosphatase, non-receptor type 2	Ptpn2	1.20124	0.942393	1.07561	0.980436	0.936703	0.890732	0.95761		0.999786	-7.85204	-3.04632	-36.0492	-5.34419	0.841981	-17.579
262	245474	AA008051	cDNA sequence BC068171	BC068171	1.08045	0.988292	0.961224	0.962462	0.928142	0.890145	0.992475		-7.3782	-41.8144	-27.4758	-28.2968	-8.40312	-0.185688	-42.8356
263	15893	AA008044	islet cell autoantigen 1	Ica1	1.09885	0.99241	1.06466	1.0315	0.959833	0.964095	1.08992		0.94067	-41.4016	-0.905569	-18.8039	-9.98733	-13.5337	0.842215
264	56455	AA008134	dynein, cytoplasmic, light chain 1	Dnclc1	1.01611	0.983748	0.969928	1.04931	0.941942	0.884185	0.953777		-38.1585	-37.9012	-26.8901	-13.1351	-6.73858	0.943659	-13.6737
265	22210	AA003956	ubiquitin-conjugating enzyme E2B, RAD6 homology (S. cerevisiae)	Ube2b	1.18048	0.919497	1.08854	1.07729	0.993653	0.932049	1.06386		0.998029	-1.24311	-1.10973	-3.11518	-42.7558	-4.24608	-7.37042
266	20744	AA014532	spermatid perinuclear RNA binding protein	Strbp	1.08352	0.989631	1.06266	1.04862	0.991583	1.04151	1.08418		0.625656	-39.7643	-1.55438	-6.48092	-41.0258	-10.8737	0.649565
267	21645	AA008471	t-complex-associated testis expressed 1	Tcte1	1.06874	0.99056	1.0469	0.999647	0.927104	0.954263	1.0444		-10.853	-42.3472	-22.5364	-43.5626	-7.11784	-21.9002	-24.0919
268	85305	AA004176	lysyl-tRNA synthetase	Kars	1.01627	0.990437	0.995486	0.942998	0.872235	0.899355	1.03598		-34.8948	-40.2635	-42.8097	-1.947	0.999732	0.983961	-15.0545
269	18991	AA014507	POU domain, class 3, transcription factor 1	Pou3f1	1.03083	0.961584	1.05568	1.04579	1.0088	1.04366	1.12159		-16.2642	-8.37885	-1.45603	-4.93266	-40.1194	-6.05316	0.999191
270	18762	AA014771	protein kinase C, zeta	Prkcz	0.97213	1.03632	1.0941	1.05675	1.00007	1.00614	1.1621		-30.919	-25.2472	-0.849917	-11.7842	-43.5642	-42.8671	0.985063
271	14645	AA011759	glutamate-ammonia ligase (glutamine synthase)	Glul	1.02774	0.861613	1.00236	1.02684	0.90213	0.860938	0.886367		-28.0319	0.998457	-43.4215	-28.8204	0.809976	0.998587	0.96695
272	20115	AA014823	ribosomal protein S7	Rps7	1.00023	0.99265	1.00498	1.00809	0.973708	0.993075	1.00161		-43.563	-42.2989	-42.9852	-42.0598	-29.6887	-42.4396	-43.5031
273	110809	AA013943	splicing factor, arginine/serine-rich 1 (ASF/SF2)	Sfrs1	1.03093	0.971059	1.05145	0.962944	0.859515	0.936506	1.07777		-20.6584	-21.7729	-5.6037	-13.8351	0.999938	-0.858175	0.234497
274	71904	AA015365	progestin and adipoQ receptor family member VII	Paqr7	0.997072	0.997023	1.04277	0.951039	0.889823	0.945562	1.11368		-42.9203	-42.8988	-1.70953	0.122027	0.999996	0.630697	0.999974
275	14682	AA015478	guanine nucleotide binding protein, alpha q polypeptide	Gnaq	1.11387	0.96533	1.10055	0.956609	0.884447	1.04363	1.1591		-21.3421	-40.3493	-24.7971	-38.5947	-17.2742	-38.9375	-11.4103
276	12424	AA016824	cholecystokinin	Cck	0.998158	1.00535	1.04505	1.02149	0.95145	0.961331	1.00085		-43.5063	-43.0805	-20.4124	-36.4954	-16.5598	-23.7284	-43.5521
277	16832	AA017955	lactate dehydrogenase 2, B chain	Ldh2	1.05373	0.977453	1.07859	0.975232	0.917746	0.960536	1.03405		-4.37044	-28.3878	0.349695	-25.9586	0.781122	-11.4554	-17.322
278	19988	AA014108	ribosomal protein L6	Rpl6	0.924677	0.958276	1.02146	0.963227	0.920521	0.953794	0.958956		0.160209	-11.8166	-31.5055	-15.9162	0.453421	-8.68429	-12.3416
279	15526	AA014915	heat shock protein 9A	Hspa9a	1.32805	0.956382	1.17828	0.974182	0.954264	0.916819	1.03559		0.999982	-26.1304	0.886936	-36.5268	-24.8074	-6.14901	-31.8023
280		AA015216			1.05482	0.948764	1.05024	1.00465	0.922078	0.916501	0.997745		-1.85223	-2.07441	-3.29843	-42.5964	0.881862	0.947035	-43.3327
281	53611	AA016379	vesicle transport through interaction with t-SNAREs homolog 1A (yeast)	Vti1a	1.19075	0.962793	1.1082	1.07309	1.03462	1.03397	1.13713		0.999209	-22.3893	0.438271	-4.13366	-25.4763	-25.9798	0.935093
282	17219	AA016759	minichromosome maintenance deficient 6 (MIS5 homolog, S. pombe) (S. cerevisiae)	Mcm6	1.13656	1.00682	0.904009	0.631007	0.692438	0.830905	0.982343		0.977357	-42.4579	0.695887	1	1	0.999956	-36.5187
283	17776	AA016762	microtubule associated serine/threonine kinase 2	Mast2	0.984303	0.947213	0.976287	0.896801	0.890499	0.996275	1.04951		-35.6922	-3.98671	-27.5609	0.982211	0.992599	-43.0831	-6.70339
284	15184	AA017742	histone deacetylase 5	Hdac5	1.05713	0.879691	0.993422	1.00566	0.899603	0.916934	0.947318		-24.6886	-1.71784	-43.2153	-43.3092	-5.40183	-10.8968	-25.4144
285		AA023906			1.04277	1.00999	1.10172	1.07735	1.07411	1.18099	1.1987		-22.9473	-42.0127	-0.90985	-5.58252	-6.61795	0.98903	0.996945
286	22359	AA020307	very low density lipoprotein receptor	Vldlr	1.07526	1.0215	1.21746	1.10669	1.08654	0.94951	0.925405		-0.681299	-32.016	0.999999	0.892745	0.334271	-6.93018	-0.0948014
287		AA023082			1.0078	0.993716	0.979733	0.971452	0.968828	0.871664	0.970935		-42.5366	-42.8848	-36.9135	-31.2851	-29.3289	0.923947	-30.9038
288	22286	AA023614	undifferentiated embryonic cell transcription factor 1	Utf1	0.977241	1.00517	0.899265	0.878561	0.841375	0.830878	0.912483		-32.473	-42.9249	0.809563	0.980249	0.999814	0.999955	0.313038
289	16453	AA023670	Janus kinase 3	Jak3	1.03157	0.963099	1.05607	1.0417	1.04844	1.04638	1.14705		-16.0598	-10.0722	-1.59611	-7.68391	-4.09674	-5.03621	0.999965
290	20364	AA023745	selenoprotein W, muscle 1	Sepw1	0.960669	1.0105	1.05366	1.01908	0.942658	0.930816	0.991966		-21.0213	-41.4592	-12.6357	-37.0411	-8.92854	-4.02885	-42.2951
291	12916	AA030254	cAMP responsive element modulator	Crem	1.18522	1.02888	1.02669	1.04638	1.00254	0.994154	1.12714		0.635479	-37.399	-38.2292	-29.6075	-43.5115	-43.2829	-2.64355
292	22218	AA030059	SMT3 suppressor of mif two 3 homolog 1 (yeast)	Sumo1	1.23493	0.951747	1.22774	1.15666	1.14546	1.01635	1.13947		0.999828	-17.4675	0.999706	0.946937	0.885225	-39.4741	0.828223
293	12144	AA030433	Bloom syndrome homolog (human)	Blm	1.16992	1.02455	1.0036	0.949375	0.825779	0.92176	1.05644		0.724496	-37.9402	-43.432	-23.1468	0.967535	-9.14586	-21.498
294		AA032512			0.955962	0.997851	0.988949	1.02149	1.04446	0.940111	0.959978		-32.694	-43.4952	-42.9311	-40.5326	-32.6113	-20.1804	-32.4005
295	16000	AA027367	insulin-like growth factor 1	Igf1	1.1162	0.9581	1.02949	1.03731	0.983471	0.960779	1.06053		0.999877	-2.90508	-13.0691	-6.31865	-29.3125	-4.23982	0.453446
296	12464	AA027583	chaperonin subunit 4 (delta)	Cct4	1.09529	0.978247	1.11864	1.00608	1.06822	1.00097	1.08432		-5.17633	-38.5269	-1.36111	-43.1592	-14.4534	-43.5539	-8.21061
297	20085	AA030284	ribosomal protein S19	Rps19	0.935495	0.985462	1.05194	1.04888	0.988027	0.867853	0.918894		-12.3786	-40.9922	-21.1	-22.8789	-41.8069	0.703852	-5.61385
298	17256	AA028786	male enhanced antigen 1	Mea1	0.953891	1.04214	1.02363	1.01468	1.00064	0.976706	1.00808		-7.31801	-11.2196	-28.2242	-36.778	-43.5499	-28.003	-41.3715
299	16828	AA028349	lactate dehydrogenase 1, A chain	Ldh1	1.00634	1.02982	0.978308	0.857316	0.868481	0.795059	0.829023		-42.3059	-23.1874	-30.6464	0.999883	0.999386	1	0.999999
300	59069	AA032933	tropomyosin 3, gamma	Tpm3	0.951912	0.948479	1.0647	0.962237	0.832839	0.843767	1.03853		-25.3435	-23.3444	-18.1409	-31.2923	0.925347	0.836463	-31.6602
301	11545	AA032357	poly (ADP-ribose) polymerase family, member 1	Parp1	1.12324	0.997538	1.03267	0.791297	0.883235	0.932789	1.09386		0.997087	-43.3273	-17.2992	1	0.999027	0.108132	0.90879
302	22117	AA032612	thiosulfate sulfurtransferase, mitochondrial	Tst	0.995573	1.04195	1.07531	1.07855	1.04739	1.00574	1.05362		-43.3432	-28.1937	-11.1899	-9.95773	-25.084	-43.1972	-21.5886
303	51810	AA032558	heterogeneous nuclear ribonucleoprotein U	Hnrpu	1.26498	1.13045	1.28055	1.12792	1.06248	0.892544	1.06917		0.99835	-0.759869	0.99931	-0.964063	-18.4244	-1.70171	-15.269
304	17096	AA032394	Yamaguchi sarcoma viral (v-yes-1) oncogene homolog	Lyn	1.0737	1.04284	1.04956	1.04264	1.02385	0.984095	1.0402		0.55853	-7.07515	-3.72051	-7.20263	-24.6525	-33.4583	-8.80835
305	12442	AA033463	cyclin B2	Ccnb2	1.05774	0.977358	1.09783	1.0011	0.967487	0.745726	0.987067		-23.719	-39.359	-8.03822	-43.554	-35.268	0.999825	-42.158
306	381799	AA033337	gene model 1900, (NCBI)	Gm1900	1.02178	1.0135	1.12166	1.01306	1.02761	0.947488	1.06013		-33.0751	-39.1486	0.942595	-39.4155	-28.0561	-7.68548	-5.62944
307	229663	AA033352	cold shock domain containing E1, RNA binding	Csde1	1.06569	1.10751	1.19968	1.1593	1.12707	0.986811	1.05983		-5.90569	0.523094	0.999773	0.992483	0.89279	-39.9626	-8.31862
308	12626	AA033392	centrin 3	Cetn3	1.16325	0.982807	1.14704	1.01453	1.02118	0.944043	0.992342		0.986553	-38.2707	0.953082	-39.8281	-36.0548	-10.4535	-42.4685
309	69953	AA034754	RIKEN cDNA 2810025M15 gene	2810025M15Rik	1.01957	0.969529	1.07411	0.962855	0.950434	0.92808	1.11459		-41.9331	-39.5271	-25.9603	-37.6668	-33.5188	-24.782	-13.2244
310	18002	AA014342	neural precursor cell expressed, developmentally down-regulated gene 8	Nedd8	0.965671	0.984137	1.04032	1.02595	1.02488	0.993033	1.03759		-10.7327	-32.4854	-7.17339	-20.5432	-21.8071	-41.1833	-9.09673
311	17128	AA030901	MAD homolog 4 (Drosophila)	Smad4	0.907415	1.00253	0.973736	0.971005	0.963547	0.871629	0.888368		-6.67155	-43.5093	-37.8743	-36.7162	-33.183	-0.489422	-2.41937
312	20832	AA030906	signal sequence receptor, delta	Ssr4	0.912077	1.05537	1.00785	0.977988	0.956494	0.959681	1.01463		-1.38237	-14.6721	-42.5742	-36.1675	-20.7614	-23.0955	-40.2444
313	68776	AA034616	TAF11 RNA polymerase II, TATA box binding protein (TBP)-associated factor	Taf11	1.04446	1.00237	1.07712	1.02465	0.988901	1.01723	1.07171		0.107285	-43.0067	0.99796	-11.2015	-32.7491	-22.3465	0.993902
314	20044	AA015188	ribosomal protein S14	Rps14	0.950947	1.07401	1.07388	0.973951	1.00351	1.01249	0.965982		-14.6324	-4.64349	-4.68138	-32.2438	-43.3331	-40.7541	-25.9836
315	15191	AA015083	hepatoma-derived growth factor	Hdgf	1.05506	0.986164	1.0552	0.982477	0.985773	1.02155	1.19717		-12.4082	-40.0116	-12.3279	-37.9902	-39.8157	-35.7046	0.999226
316	14254	AA014250	FMS-like tyrosine kinase 1	Flt1	1.21239	0.985589	1.07094	1.09536	0.933749	0.93275	1.08694		0.749352	-42.1256	-20.6668	-11.6494	-20.6616	-20.1826	-14.446
317	19921	AA035973	ribosomal protein L19	Rpl19	1.02015	1.00026	1.00016	1.0019	0.999061	1.00076	1.00027		-37.2212	-43.5631	-43.5638	-43.5021	-43.5491	-43.5544	-43.563
318	54401	AA039002	tyrosine 3-monooxygenase/tryptophan 5-monooxygenase activation protein, beta polypeptide	Ywhab	1.02227	0.978801	1.09882	1.03782	1.03868	1.01054	1.06355		-26.4678	-30.5731	0.970616	-10.5485	-9.88186	-42.1517	-1.94467
319	13179	AA041636	decorin	Dcn	1.16641	0.956811	1.10032	0.952682	0.779465	0.507003	0.431152		0.992355	-18.1651	-0.0764052	-15.1725	0.999999	1	1
320	22057	AA036170	transducer of ErbB-2.1	Tob1	1.21919	0.862177	1.25591	1.16944	1.21058	0.955297	1.08592		0.93915	0.109623	0.989828	0.408275	0.908447	-28.8487	-11.4134
321	58803	AA038137	pepsinogen 5, group I	Pga5	0.963837	1.02076	1.00649	0.98288	0.951782	0.983838	0.966204		-21.9468	-35.1729	-42.6501	-37.4543	-12.6665	-38.0792	-23.9685
322	12874	AA038455	carboxypeptidase D	Cpd	1.09608	1.03516	1.12568	1.04596	1.06533	1.03068	1.14608		-6.70826	-33.4686	-1.56475	-27.9091	-18.0279	-35.6088	-0.082039
323	19170	AA039189	proteasome (prosome, macropain) subunit, beta type 1	Psmb1	1.01729	1.03222	1.0703	1.08555	0.962154	0.988097	1.04023		-40.8583	-34.9865	-15.9603	-10.0172	-31.4981	-42.2214	-31.0416
324	11758	AA039135	peroxiredoxin 6	Prdx6	0.999793	1.00003	1.01385	1.00307	0.983071	1.00018	1.00022		-43.5638	-43.5643	-41.4684	-43.4574	-40.3761	-43.5639	-43.5637
325	15463	AA049862	HIV-1 Rev binding protein	Hrb	1.14777	0.968812	1.00516	0.885436	0.881486	0.851321	0.943085		0.999999	-10.4403	-41.9515	0.999985	0.999993	1	0.432839
326	70533	AA041651	basic transcription factor 3-like 4	Btf3l4	1.11145	0.983412	1.0618	1.02282	1.05358	0.991038	1.1011		0.245028	-38.878	-10.0975	-35.4221	-14.4322	-42.1506	-0.436996
327	15893	AA041785	islet cell autoantigen 1	Ica1	1.04657	1.05576	1.07712	1.015	1.01017	1.03455	1.05285		-30.7205	-26.5292	-17.2067	-41.9638	-42.8176	-35.8568	-27.8638
328		AA050086			0.997243	1.00094	0.994101	0.997117	0.974508	0.876927	0.875926		-43.4869	-43.5552	-43.2102	-43.4797	-37.2989	-0.168418	-0.101565
329	19684	AA050683	radixin	Rdx	1.12901	1.07521	1.15046	1.06181	1.07658	0.924193	1.07436		-1.09638	-13.2978	0.181658	-19.3614	-12.7466	-10.693	-13.6464
330		AA049474			1.0941	0.996956	1.11658	1.02435	0.97517	0.950383	0.985281		-0.551123	-43.3801	0.663661	-33.4774	-32.6793	-13.4369	-39.4134
331	19242	AA049699	pleiotrophin	Ptn	1.04189	1.04736	1.07808	1.01543	1.00208	0.977055	1.03795		-12.7274	-9.0665	-0.0550184	-36.6969	-43.4263	-29.3829	-15.8221
332	20463	AA050684	cytochrome c oxidase subunit VIIa polypeptide 2-like	Cox7a2l	0.962132	1.01742	1.03707	1.02936	1.01497	0.932568	0.979569		-26.5584	-39.4469	-28.0551	-32.9764	-40.4757	-8.57744	-37.8037
333	15289	AA050755	high mobility group box 1	Hmgb1	0.998772	1.00454	1.09952	0.965787	0.897134	0.779796	0.945069		-43.5274	-43.066	0.49778	-22.1505	0.853561	1	-7.23932
334		AA050665			0.954655	1.02595	0.987872	0.99067	0.957154	0.953877	0.976332		-2.35214	-18.6597	-35.9212	-38.874	-3.39157	-2.07333	-20.7572
335	78038	AA050443	methylcrotonoyl-Coenzyme A carboxylase 2 (beta)	Mccc2	0.90492	1.04035	1.00119	1.01493	0.955472	0.91663	0.943844		-2.40471	-13.9303	-21.7559	-20.4466	-12.0335	-2.15212	-8.33384
336	67186	AA047991	ribosomal protein, large P2	Rplp2	0.979841	1.10566	0.984835	0.99412	0.952496	0.912908	0.919662		-19.5936	-1.22184	-20.5145	-21.5738	-11.914	-2.30062	-3.41025
337	12585	AI385804	cerebellar degeneration-related 2	Cdr2	1.15415	0.923299	0.871123	0.904524	0.860001	0.933006	1.11859		0.9874	-0.720063	0.979631	0.568453	0.993604	-2.15757	0.822396
338	15211	AA050045	hexosaminidase A	Hexa	1.02398	1.04072	1.11366	1.08859	1.05314	1.04423	1.05924		-14.773	-7.15475	0.969846	0.700029	-3.14558	-5.83941	-1.82237
339	12859	AA049270	cytochrome c oxidase, subunit Vb	Cox5b	0.95554	0.999884	0.884481	1.0072	0.956816	0.946021	0.946		-16.7694	-21.7646	-2.95967	-21.6241	-17.0245	-14.7575	-14.7528
340	19942	AA049235	ribosomal protein L27	Rpl27	0.977349	1.02739	1.05398	0.978381	0.942382	0.91231	0.976997		-17.1926	-15.6765	-6.15376	-17.562	-4.25759	0.214741	-17.0646
341	20422	AI323052	split hand/foot deleted gene 1	Shfdg1	1.06155	0.989826	1.05724	1.00928	0.919743	0.879441	1.01053		-11.8628	-21.3826	-12.8551	-21.4525	-6.52151	-0.806016	-21.3642
342	22433	AA049245	X-box binding protein 1	Xbp1	0.991287	1.01411	1.11032	1.11823	1.0918	1.11326	1.10741		-21.7638	-21.0957	0.543865	0.712954	-2.15114	0.665596	0.513922
343	14768	AA059861	LanC (bacterial lantibiotic synthetase component C)-like 1	Lancl1	1.05884	0.963233	1.09711	1.03527	1.06883	1.08678	1.13053		-7.29636	-13.6836	-0.748006	-14.6321	-4.85436	-1.81458	0.70086
344	84095	AA059952	phosphatidylinositol 4-kinase type 2 alpha	Pi4k2a	1.03038	0.993997	1.03877	1.20696	1.11309	1.09423	1.20829		-13.4856	-21.3481	-10.0135	0.999967	0.878895	0.497551	0.999971
345	17748	AA051654	metallothionein 1	Mt1	0.933849	0.980265	0.861142	0.827862	0.825106	0.778897	0.803331		-10.6053	-20.4844	-0.0703745	0.795472	0.824299	0.989931	0.950955
346	14681	AA051709	guanine nucleotide binding protein, alpha o	Gnao1	1.05967	0.954395	1.06531	0.990466	0.998197	0.997527	1.0166		-7.57016	-11.0246	-6.13685	-21.1532	-21.7427	-21.7233	-20.0079
347	114896	AI385819	AFG3(ATPase family gene 3)-like 1 (yeast)	Afg3l1	1.01369	0.991263	1.02598	0.978652	0.984987	1.02015	1.09814		-17.0461	-19.6612	-9.06972	-11.7407	-16.086	-12.8495	0.997453
348	76709	AA064058	actin related protein 2/3 complex, subunit 2	Arpc2	0.972834	1.03997	1.06101	1.04803	1.00429	0.879371	0.949021		-15.1699	-10.4452	-3.86878	-7.55137	-21.5758	0.966844	-5.77243
349	26457	AA059983	solute carrier family 27 (fatty acid transporter), member 1	Slc27a1	1.00165	0.990605	1.01307	0.990164	0.970976	0.959022	0.957804		-21.7103	-20.0439	-18.6222	-19.8853	-9.70516	-4.08435	-3.6495
350		AA087137			0.952009	1.01591	1.0297	0.949048	0.889138	0.922098	0.938802		-8.81238	-19.8462	-15.8399	-7.8093	0.73428	-1.46467	-4.77168
351		AA060906			1.05672	1.02418	1.07877	1.00181	1.00374	0.996636	1.07843		0.219108	-10.6535	0.944638	-21.6762	-21.3914	-21.4593	0.942104
352	14595	AA079961	UDP-Gal:betaGlcNAc beta 1,4- galactosyltransferase, polypeptide 1	B4galt1	1.04536	0.975434	0.946313	0.911557	0.955582	0.879881	0.909978		-0.849335	-9.0495	0.480671	0.99815	-0.6466	0.999996	0.99862
353	22388	AA097808	WD repeat domain 1	Wdr1	0.941333	0.990214	1.04799	1.02919	1.17054	1.07781	1.07104		-0.0624025	-20.1411	-3.47414	-12.6069	0.999981	0.564981	0.211338
354	14077	AA098541	fatty acid binding protein 3, muscle and heart	Fabp3	1.02617	0.993573	1.00414	0.898561	0.969695	0.887236	0.913287		-17.3346	-21.4585	-21.6383	0.287895	-15.7549	0.67917	-0.793657
355	50878	AA097991	stromal antigen 3	Stag3	1.01328	1.04407	1.01415	0.983614	0.961799	0.969991	1.03564		-20.3309	-10.4556	-20.1456	-19.5567	-11.9826	-15.1192	-13.4423
356	56012	AA063766	phosphoglycerate mutase 2	Pgam2	0.958588	0.978138	0.975873	0.965872	1.01552	1.03441	1.08607		-0.776508	-10.0368	-8.43367	-2.96151	-14.9741	-3.31652	0.995558
357	108143	AA108210	TAF9 RNA polymerase II, TATA box binding protein (TBP)-associated factor	Taf9	1.18446	0.981312	1.21305	1.10109	1.06988	0.93894	1.13993		0.990814	-19.3037	0.99867	-0.360956	-4.46428	-5.5464	0.842795
358		AI325672			0.920169	1.10459	1.03245	1.08429	1.0585	0.985079	1.07069		-1.59079	-0.0787646	-15.3212	-1.89903	-7.05296	-20.1378	-4.14966
359	19941	AA089242	ribosomal protein L26	Rpl26	0.955957	1.02466	0.990931	1.03024	0.997247	0.906035	0.904972		-12.5067	-18.5191	-21.2787	-17.0905	-21.7197	-1.04835	-0.939132
360	320184	AI325749	RIKEN cDNA C330018J07 gene	C330018J07Rik	0.945377	1.0551	1.00788	1.01854	1.03527	0.949529	0.973733		-9.1079	-9.84749	-21.4005	-19.8438	-15.656	-10.3967	-17.9253
361	18263	AA117848	ornithine decarboxylase, structural 1	Odc1	1.01475	0.907272	0.867172	0.662754	0.679728	0.791291	1.04312		-18.0362	0.975885	0.999941	1	1	1	-4.35663
362	22187	AA117928	ubiquitin B	Ubb	0.98493	1.03102	1.12584	1.04235	0.967389	0.973272	1.03348		-17.8376	-9.67417	0.998218	-4.73565	-8.35158	-11.5225	-8.46181
363	21778	AA119696	testis expressed gene 9	Tex9	1.01032	0.966356	1.05116	0.997852	0.957083	1.02473	1.0782		-21.0271	-14.8288	-9.58507	-21.7318	-11.5673	-17.9049	-3.11722
364	66105	AA123113	ubiquitin-conjugating enzyme E2D 3 (UBC4/5 homolog, yeast)	Ube2d3	1.00025	0.999846	1.1158	1.06575	1.01873	0.998553	1.12977		-21.7643	-21.7645	-0.108231	-6.85699	-19.7593	-21.7519	0.434155
365	19164	AA162310	presenilin 1	Psen1	0.998291	0.995749	1.07781	1.07788	1.04523	1.05282	1.11625		-21.7145	-21.4551	0.540061	0.542783	-4.43046	-2.33726	0.990054
366	73834	AA109695	ATPase, H+ transporting, V1 subunit D	Atp6v1d	1.0975	0.935312	1.19888	1.1623	1.05465	1.05096	1.10013		0.706964	-8.71853	0.999969	0.999506	-4.01712	-5.05182	0.761588
367	57320	AA108826	Parkinson disease (autosomal recessive, early onset) 7	Park7	1.02709	1.01221	1.08763	0.986407	1.0059	0.960029	0.927411		-15.7048	-20.3506	-0.259129	-19.9826	-21.4235	-10.1404	-1.15748
368	22340	AI326671	vascular endothelial growth factor B	Vegfb	1.02626	0.989085	1.02995	0.997646	0.993906	0.968179	0.997999		-16.6328	-20.7417	-15.3573	-21.7164	-21.442	-14.3164	-21.7298
369	11677	AA108357	aldo-keto reductase family 1, member B3 (aldose reductase)	Akr1b3	0.994356	1.03294	1.04296	0.995117	1.00339	0.989237	1.03218		-21.1043	-7.83292	-3.71595	-21.2689	-21.5267	-19.446	-8.20794
370	103694	AA109932	transmembrane emp24 protein transport domain containing 4	Tmed4	0.962505	1.01318	0.990448	1.01591	1.027	1.02689	1.05572		-1.01013	-15.8974	-18.3881	-13.786	-5.78772	-5.85008	0.784187
371	76281	AA111643	Tax1 (human T-cell leukemia virus type I) binding protein 3	Tax1bp3	0.965868	1.0065	1.02758	1.0971	1.09649	1.01784	0.978798		-8.04683	-21.0327	-11.8684	0.938252	0.934216	-16.8614	-14.9527
372	16201	AA108959	interleukin enhancer binding factor 3	Ilf3	0.937847	0.933381	0.915668	1.09503	1.10259	1.06969	1.21497		-0.713371	-0.177072	0.78554	0.83471	0.917165	-0.334775	0.999999
373	67003	AA108590	ubiquinol cytochrome c reductase core protein 2	Uqcrc2	1.08879	1.01941	1.13445	1.05334	1.05401	1.01899	1.21304		0.973466	-14.3371	0.999946	-0.460282	-0.369868	-14.592	1
374	26442	AA110250	proteasome (prosome, macropain) subunit, alpha type 5	Psma5	1.11601	0.970825	1.01119	1.02583	0.961759	0.930962	0.998207		-1.23654	-18.079	-21.2019	-18.9658	-15.7726	-7.26518	-21.7499
375	67680	AA108475	succinate dehydrogenase complex, subunit B, iron sulfur (Ip)	Sdhb	1.01236	1.09366	1.07433	1.06923	1.04167	1.00077	1.08758		-20.2618	0.227908	-1.46212	-2.23917	-9.81978	-21.7585	-0.133437
376		AA111722			1.12017	0.98772	0.86589	0.825069	0.85049	0.742064	0.796013		0.313198	-20.771	0.898302	0.997001	0.970861	1	0.999829
377	56752	AA109914	aldehyde dehydrogenase 9, subfamily A1	Aldh9a1	1.04571	1.06153	1.08641	1.18789	1.18998	1.16727	1.20022		-11.1316	-8.83724	-6.79055	0.992215	0.978674	0.919575	0.824932
378	13427	AA118591	dynein, cytoplasmic, intermediate chain 2	Dncic2	1.19348	1.07788	1.25791	1.20285	1.13742	1.02389	1.11439		0.974413	-4.78009	0.999389	0.984923	0.508714	-18.8037	-0.418508
379	84092	AA119665	ubiquitin specific peptidase 8	Usp8	1.18643	1.01228	1.33196	1.22142	1.24691	1.07111	1.19917		0.996188	-20.5825	1	0.999703	0.999954	-3.43884	0.998485
380	19286	AA117045	6-pyruvoyl-tetrahydropterin synthase	Pts	1.00756	1.04609	1.05254	1.00556	1.04481	0.991695	1.03975		-21.2343	-8.93326	-6.84084	-21.4761	-9.37876	-21.1165	-11.2053
381	18813	AA110641	proliferation-associated 2G4	Pa2g4	1.03068	1.02673	1.0138	0.904355	0.903837	0.885737	1.05047		-14.5845	-16.0467	-20.0476	0.536108	0.554766	0.90519	-7.43325
382	67870	AA119312	RIKEN cDNA 2310057D15 gene	2310057D15Rik	0.960526	0.998959	0.932952	0.943366	0.981126	0.970303	1.03162		-6.10401	-21.7465	0.164859	-1.10944	-16.4546	-10.7723	-10.2753
383	12660	AI510635	choline kinase alpha	Chka	0.937429	0.91955	0.880708	1.07083	1.13559	1.08246	1.09573		-5.89796	-2.147	0.696945	-4.98893	0.699313	-2.86326	-1.20665
384	69192	AA119035	DEAH (Asp-Glu-Ala-His) box polypeptide 16	Dhx16	0.977688	0.99475	1.05838	1.0716	1.05863	1.02121	1.07252		-13.2756	-21.2935	-1.24652	0.213189	-1.20596	-15.36	0.272459
385	27406	AA125260	ATP-binding cassette, sub-family F (GCN20), member 3	Abcf3	0.99848	0.955468	1.03187	1.06359	0.989182	1.03928	1.12342		-21.7356	-6.43405	-12.3002	-2.0448	-20.3272	-9.16824	0.966119
386		AI530746			0.981074	0.932311	1.08262	0.950562	0.883143	0.912873	0.917671		-19.6731	-5.4217	-3.54218	-10.6425	0.476661	-1.7783	-2.48292
387	16842	AA119479	lymphoid enhancer binding factor 1	Lef1	1.04838	0.989055	1.11209	1.07457	1.01741	1.00637	1.05549		-5.18748	-20.1724	0.941473	-0.231006	-18.0524	-21.222	-3.20738
388	14651	AA125236	hydroxyacyl glutathione hydrolase	Hagh	1.13544	1.01599	1.22327	1.12469	1.08125	1.10403	1.22979		0.948532	-19.4366	0.999954	0.886801	-0.888951	0.52922	0.999973
389	50995	AA123862	ubiquitin-like 1 (sentrin) activating enzyme E1B	Uble1b	1.1664	0.948456	1.0751	0.911796	0.939452	0.997129	1.10886		0.994991	-6.11183	-1.69402	0.225089	-3.57017	-21.6847	0.645836
390	229906	AA120690	general transcription factor IIB	Gtf2b	1.16026	0.969391	1.09768	1.0153	0.950672	1.02606	1.05253		0.997522	-13.078	0.587038	-19.2799	-5.50803	-15.3628	-5.31846
391		TRZ502			1.04854	0.97369	1.01178	0.927285	0.917891	0.992591	1.11878		-7.89667	-15.8431	-20.473	-1.24735	-0.20012	-21.2344	0.821661
392	66419	AA125287	mitochondrial ribosomal protein L11	Mrpl11	0.975599	1.00789	1.06002	1.01222	0.967303	0.949279	1.07907		-16.1671	-21.1205	-3.92676	-20.2564	-12.6883	-5.66402	-0.771198
393	22272	AA125131	RIKEN cDNA 1500040F11 gene	1500040F11Rik	1.0121	1.0053	1.01954	0.920859	0.870713	0.936225	1.09666		-20.4503	-21.5045	-18.5216	-0.611947	0.975275	-3.05671	0.137205
394	15356	AA125224	3-hydroxy-3-methylglutaryl-Coenzyme A lyase	Hmgcl	1.04934	0.975456	1.11703	0.989782	0.951212	0.947334	1.02807		-6.47202	-15.8368	0.894401	-20.6157	-5.86074	-4.62774	-14.6659
395	21841	AA117605	cytotoxic granule-associated RNA binding protein 1	Tia1	1.04938	1.0298	1.13278	1.04942	1.00484	0.948279	1.06051		-5.89499	-13.5109	0.98025	-5.88381	-21.4868	-4.38123	-2.94065
396	18607	AA117492	3-phosphoinositide dependent protein kinase-1	Pdpk1	1.08446	0.989141	1.0962	1.04252	0.913383	0.985174	1.09653		0.0396498	-20.4117	0.579628	-8.47588	0.535534	-19.3006	0.589641
397	12465	AA120241	chaperonin subunit 5 (epsilon)	Cct5	1.02394	0.967875	1.00609	0.870011	0.783487	0.828436	0.901386		-18.2808	-15.6085	-21.5164	0.871025	0.999961	0.996371	-0.120004
398		AI386097			1.08247	1.07367	0.955692	0.891549	0.850117	0.841783	0.897773		-4.29968	-5.99833	-12.9948	-0.176023	0.916073	0.954714	-0.635654
399	21672	AA117023	peroxiredoxin 2	Prdx2	1.04375	1.04413	0.968726	1.00917	0.927854	0.915329	0.924086		-18.1623	-18.1062	-19.7018	-21.5866	-12.4949	-10.0053	-11.7386
400		AA137762			1.01776	1.01643	1.02212	1.00936	0.95625	0.97167	1.00417		-18.5998	-19.0243	-17.0733	-20.8283	-7.79829	-14.307	-21.5742
401	20924	AA137833	suppressor of Ty 5 homolog (S. cerevisiae)	Supt5h	1.03942	0.953826	1.06751	1.00065	1.00999	1.05334	1.07641		-8.72553	-5.4532	-1.16591	-21.7591	-20.5	-4.00399	-0.190006
402	12301	AA123692	calcyclin binding protein	Cacybp	1.21581	1.00002	1.10989	0.970875	0.978346	0.967124	1.09834		0.991608	-21.7647	-0.819252	-17.3938	-19.2475	-16.3371	-1.88593
403	21767	AA122430	testis expressed gene 264	Tex264	0.940211	1.00436	0.995361	1.00501	0.967103	1.07806	1.03472		-6.19509	-21.6315	-21.6124	-21.5889	-15.1249	-3.18855	-14.8999
404	68067	AA123801	RIKEN cDNA 3010026O09 gene	3010026O09Rik	0.967712	0.978054	1.07663	1.29705	1.0924	1.06386	1.10194		-13.094	-17.2625	-1.20664	1	0.141286	-3.31093	0.540168
405	12349	AA122925	carbonic anhydrase 2	Car2	1.09159	0.992961	0.946601	0.684751	0.708939	0.564115	0.636645		-1.18878	-21.404	-7.84283	1	1	1	1
406	14433	AA122891	similar to glyceraldehyde-3-phosphate dehydrogenase	LOC14433	0.918441	0.972493	0.975891	0.940336	0.825824	0.786227	0.803653		-4.0009	-18.2527	-19.022	-9.1848	0.975704	0.999034	0.995774
407	56434	AA153003	tetraspanin 3	Tspan3	1.10524	0.975225	1.04789	1.00123	0.977332	0.959402	1.13572		-5.90477	-20.0828	-16.4502	-21.7605	-20.3506	-17.4728	-2.4
408	21917	AI386176	thymopoietin	Tmpo	1.13831	1.05544	1.13566	0.903995	0.933328	0.915092	1.02699		0.912098	-6.88125	0.802122	0.328458	-3.11329	-0.430503	-16.5053
409	56398	AA137748	RIKEN cDNA 1500003O03 gene	1500003O03Rik	1.07987	0.968121	1.08037	1.17483	1.03943	0.880362	0.940442		-9.94748	-18.954	-9.853	-0.0623434	-17.8724	-2.20061	-13.2267
410	12215	AA145723	basigin	Bsg	0.983243	1.01353	1.02666	0.957896	0.890982	0.823077	0.778326		-19.989	-20.6241	-17.7057	-12.5154	0.328909	0.996955	0.999965
411	11951	AA139793	ATP synthase, H+ transporting, mitochondrial F0 complex, subunit c (subunit 9), isoform 1	Atp5g1	0.996122	0.956624	1.00755	1.01032	0.885929	0.919712	0.998488		-21.6828	-13.3055	-21.4598	-21.1999	0.132176	-3.52575	-21.7522
412	67857	AA146157	protein phosphatase 6, catalytic subunit	Ppp6c	1.12318	0.967326	1.09453	1.04763	0.986092	0.944315	1.06118		0.84121	-13.5607	-0.00224026	-8.54778	-20.0135	-5.16906	-4.61556
413		AA152636			0.924722	0.990649	1.0123	0.982773	0.927162	0.966013	1.03749		-3.59087	-21.2283	-20.8636	-19.9833	-4.08792	-15.5133	-14.8294
414	17344	AA142756	Msx-interacting-zinc finger	Miz1	1.07121	0.960437	1.03488	1.02183	0.915749	1.0262	1.09767		-2.75029	-11.0474	-13.36	-17.9405	-0.271097	-16.4941	0.0835888
415		AA154420			1.02053	0.932582	0.947008	0.791787	0.753999	0.863434	0.854771		-18.3532	-2.58498	-6.26874	0.999995	1	0.984327	0.993475
416	12774	AA144482	chemokine (C-C motif) receptor 5	Ccr5	0.881836	0.857665	0.906219	0.886241	0.676454		0.850413		-15.439	-13.0786	-20.855	-17.6251	-0.548981		-12.2907
417	17184	AA138194	matrin 3	Matr3	1.17752	0.942723	1.08025	0.992119	0.947257	0.970357	1.06545		0.555148	-12.1251	-7.93036	-21.5377	-13.2912	-18.7009	-11.0637
418	18854	AI324338	promyelocytic leukemia	Pml	0.991459	1.18101	1.28829	1.14477	1.10651	1.05878	1.22032		-21.4756	0.715967	0.997606	-0.152718	-3.08883	-11.9998	0.946694
419	67345	AA146534	hect domain and RLD 4	Herc4	1.00728	0.987752	1.10894	1.04607	0.979879	0.994871	1.03745		-21.4627	-20.9044	-0.738958	-12.6766	-19.5026	-21.6124	-15.1919
420	14268	AA145458	fibronectin 1	Fn1	0.990275	0.948366	1.03856	0.97128	0.987632	0.820124	0.981185		-20.9285	-6.74923	-12.0696	-15.3546	-20.4248	0.999848	-18.7698
421	21917	AA138415	thymopoietin	Tmpo	1.24567	0.962566	1.07924	0.873456	0.8493	0.843066	1.00852		0.999998	-10.4234	-0.618164	0.987373	0.999217	0.999633	-20.9917
422	13000	AA155019	casein kinase II, alpha 2, polypeptide	Csnk2a2	0.97454	0.958805	1.01413	0.963595	0.923634	0.922391	0.964547		-16.2216	-9.91088	-19.9526	-11.8295	-0.821259	-0.678164	-12.2177
423	12517	AA163997	CD72 antigen	Cd72	1.21005	0.912864	1.13728	1.05069	0.922646	0.88913	0.804303		0.99824	-0.838197	0.807871	-9.56243	-2.12873	0.602162	0.999819
424	22041	AA172830	transferrin	Trf	0.985928	0.993011	0.994489	0.961009	0.858285	0.809866	0.780532		-20.5022	-21.4485	-21.5678	-13.5779	0.935409	0.999122	0.999955
425	22222	AA154379	ubiquitin protein ligase E3 component n-recognin 1	Ubr1	1.1303	1.03181	1.08944	0.977302	0.954363	0.876491	1.05006		0.690546	-15.7698	-1.52643	-18.3058	-10.5912	0.832853	-9.89158
426	269523	AA168189	valosin containing protein	Vcp	1.09669	0.944181	0.978667	1.0449	0.961953	0.919184	1.07553		-3.0924	-10.5426	-19.6624	-14.2678	-15.6611	-4.39997	-6.71231
427	19118	AI322783	protamine 1	Prm1	1.04304	0.912679	1.00993	0.902808	0.895256	0.998659	0.980089		-18.2704	-9.50313	-21.2321	-7.67505	-6.38339	-21.7608	-20.9146
428	21954	AI324533	troponin I, cardiac	Tnni3	0.986575	1.02242	1.05715	1.03546	1.01712	0.969166	1.05429		-20.4078	-18.3008	-7.22012	-14.1753	-19.6625	-15.3958	-8.03914
429		AA178349			1.23344	1.05701	1.12709	1.04933	0.93556	0.891514	1.09328		0.981528	-11.8547	-0.772713	-13.7741	-9.02019	-1.14686	-4.3307
430		AA178369			0.942712	0.968979	0.967943	0.957811	0.897702	0.936369	0.998556		-7.40443	-16.0587	-15.7245	-12.3047	0.0571671	-5.64411	-21.7508
431		AA174585			0.979167	0.874935	1.00913	0.96643	1.01924	1.01212	1.22411		-20.5193	-1.60516	-21.5272	-18.6386	-20.7385	-21.3489	0.793893
432	11819	AA170421	nuclear receptor subfamily 2, group F, member 2	Nr2f2	0.873098	1.02933	1.01339	0.980069	0.904332	0.900464	0.910993		-0.0392234	-18.6145	-21.0565	-20.1752	-2.98104	-2.44033	-4.04945
433	14489	AA175524	myotrophin	Mtpn	1.29944	1.00858	1.26908	1.0651	0.996965	0.974104	1.2372		0.994988	-21.522	0.982386	-11.7766	-21.7338	-19.5784	0.936248
434	53334	AA178009	golgi SNAP receptor complex member 1	Gosr1	1.04003	0.991668	1.06474	1.05214	1.02987	1.06363	0.976785		-14.0354	-21.3361	-6.99984	-10.399	-17.0112	-7.27443	-18.6056
435	18127	AA177240	nitric oxide synthase 3, endothelial cell	Nos3	1.02243	1.02129	1.0544	1.00842	0.911772	1.00579	1.03949		-17.9966	-18.3346	-7.2589	-21.182	-0.1807	-21.4869	-12.168
436	20511	AA177545	solute carrier family 1 (glial high affinity glutamate transporter), member 2	Slc1a2	1.00744	1.03104	1.02425	0.96369	0.863392	0.907253	0.961068		-21.5301	-18.0961	-19.4317	-16.608	0.471318	-3.05592	-15.9347
437	54138	AA186130	spinocerebellar ataxia 10 homolog (human)	Sca10	1.02209	0.961131	1.02763	0.985314	0.927226	0.923506	0.937802		-14.5896	-5.6869	-11.6593	-18.1213	0.651701	0.770122	-0.0356881
438	68028	AA174807	ribosomal protein L22 like 1	Rpl22l1	1.16376	0.969006	1.12926	1.04367	0.952638	0.916012	1.04729		0.957081	-15.7473	0.663416	-11.9661	-10.0501	-1.3137	-10.8095
439	14102	AA178126	Fas (TNF receptor superfamily member)	Fas	1.20079	0.872573	1.16002	1.05608	0.980933	0.983104	0.917741		0.97341	0.573833	0.782354	-10.4942	-19.886	-20.2785	-3.34061
440	16452	AA178495	Janus kinase 2	Jak2	1.20978	1.26457	1.21979	1.24511	1.19271	1.14357	1.29248		0.981301	0.999068	0.989077	0.997262	0.953979	0.484168	0.999803
441	231329	AA178762	polymerase (RNA) II (DNA directed) polypeptide B	Polr2b	1.26938	0.919066	0.987949	1.05046	0.987125	0.836476	1.18017		0.970315	-7.89987	-21.3193	-15.4697	-21.2567	0.559463	0.264771
442	22411	AA183414	wingless-related MMTV integration site 11	Wnt11	0.920286	1.01834	1.04131	1.0008	0.96616	0.94031	0.957907		-6.99251	-20.6297	-16.6822	-21.7624	-17.9571	-11.7438	-18.3647
443	16177	AA177717	interleukin 1 receptor, type I	Il1r1	1.06087	1.00401	0.937465	1.00817	0.954035	0.876084	1.00075		-5.81176	-21.6361	-4.42506	-21.2376	-9.51784	0.908625	-21.7601
444	12540	AA177796	cell division cycle 42 homolog (S. cerevisiae)	Cdc42	1.21387	0.960318	1.10207	1.0248	0.999405	0.937868	1.0177		0.999421	-11.8339	0.00362208	-17.4268	-21.7618	-4.53959	-19.4216
445	14069	AA184901	coagulation factor VIII	F8	1.13796	0.9422	1.10869	0.911122	0.958111	0.970627	0.955335		0.977874	-3.37854	0.781415	0.513503	-8.57893	-13.8967	-7.50494
446	13163	AA184772	Fas death domain-associated protein	Daxx	1.00275	0.988887	0.987261	0.921625	0.887781	0.960313	1.00733		-21.7097	-20.8742	-20.6003	-1.95763	0.641322	-12.5514	-21.3797
447	433693	AA186138	RIKEN cDNA 2700059D21 gene	2700059D21Rik	1.1112	1.02715	1.12398	0.999714	0.956983	0.976382	1.03774		0.908222	-14.3128	0.969463	-21.7636	-6.93375	-15.5915	-9.72272
448	20022	AA182240	polymerase (RNA) II (DNA directed) polypeptide J	Polr2j	0.983988	0.957843	1.01901	1.00774	0.938888	0.987117	0.994064		-19.0425	-8.32623	-18.1453	-21.1113	-2.49532	-19.9671	-21.3728
449	12343	AA185066	capping protein (actin filament) muscle Z-line, alpha 2	Capza2	1.27108	1.06661	1.34157	1.11203	1.07016	1.00723	1.10682		0.999503	-7.73061	0.999991	-0.841174	-6.90583	-21.4886	-1.26498
450	12331	AA189995	CAP, adenylate cyclase-associated protein 1 (yeast)	Cap1	1.07359	0.953581	1.06814	0.972484	0.919361	0.968824	0.943249		-0.0207759	-4.39007	-0.531835	-12.7212	0.674421	-10.8797	-1.66573
451	110074	AA204226	deoxyuridine triphosphatase	Dut	1.00382	0.96674	1.06862	0.970742	0.922723	0.925199	0.948074		-21.6695	-15.4058	-5.60502	-16.6787	-2.77873	-3.23348	-9.16812
452	12530	AA204385	cell division cycle 25 homolog A (S. cerevisiae)	Cdc25a	1.08361	0.879508	0.832814	0.906475	0.912167	0.965567	1.16976		-1.83542	0.847276	0.997833	-0.0762878	-0.537166	-14.0955	0.981739
453	68275	AA200638	replication protein A1	Rpa1	1.21824	1.00978	1.16367	0.90888	0.922401	0.927521	1.08715		0.999894	-20.8953	0.992112	0.303954	-0.789602	-1.46828	-0.51196
454	12366	AA200808	caspase 2	Casp2	1.02378	0.970393	1.06858	1.04911	0.979298	1.03404	1.12279		-17.1724	-14.7647	-3.00021	-8.03381	-18.0392	-13.4453	0.838981
455	21390	AA198565	thromboxane A2 receptor	Tbxa2r	1.00127	0.963231	0.984654	0.891392	1.02911	0.926121	1.09354		-21.7587	-17.1715	-20.9037	-1.95051	-18.9401	-7.96347	-5.47853
456	14678	AA197631	guanine nucleotide binding protein, alpha inhibiting 2	Gnai2	1.02128	0.981905	0.97474	0.954683	0.880974	0.875098	0.949102		-17.6955	-18.6274	-16.03	-7.88577	0.956948	0.97616	-5.94294
457	66832	AA197708	radial spokehead-like 2	Rshl2	1.05748	0.987732	1.10252	1.0496	0.965943	0.97642	1.06931		0.518659	-17.5791	0.999181	-0.191429	-3.80119	-9.74585	0.893846
458	15369	AA204279	heme oxygenase (decycling) 2	Hmox2	1.03102	1.03579	1.13919	1.07399	0.95964	0.95102	0.989919		-14.3783	-12.5549	0.958015	-1.87916	-10.2073	-7.00077	-20.7965
459	12336	AA221288	calpain, small subunit 1	Capns1	0.958446	1.00892	0.970688	1.01535	0.909681	0.992998	1.02046		-14.4146	-21.3767	-17.781	-20.6411	-2.47393	-21.5208	-19.819
460	13018	AA185183	CCCTC-binding factor	Ctcf	1.18952	0.969559	1.05563	0.965286	0.941363	1.02817	1.11901		0.981392	-16.5348	-9.31421	-15.1972	-7.52336	-17.4328	0.111579
461	55989	AA186002	nucleolar protein 5	Nol5	1.08574	1.00005	1.11912	1.1364	1.01794	0.977052	1.04733		-0.42127	-21.7647	0.83956	0.954857	-18.8515	-17.0333	-8.14915
462	20687	AA204627	trans-acting transcription factor 3	Sp3	1.15384	0.965252	1.093	0.969761	0.915219	1.00546	1.18315		-4.91164	-19.9187	-12.4029	-20.3582	-12.456	-21.719	-2.60417
463		AA265430			1.04939	0.944103	1.09451	1.08161	0.880683	0.784835	0.89652		-9.18631	-6.30454	-0.514224	-1.86313	0.861041	0.999992	0.524853
464	70099	AA212292	SMC4 structural maintenance of chromosomes 4-like 1 (yeast)	Smc4l1	0.999059	0.997553	1.10569	1.11611	1.04832	1.17101	1.16485		-21.7593	-21.7284	-0.785792	-0.118816	-11.6796	0.934778	0.908027
465	15216	AA217236	hemochromatosis	Hfe	1.00925	0.983184	1.02308	1.02294	1.01869	0.96025	0.99039		-21.1747	-19.8276	-18.3845	-18.4206	-19.4763	-12.7475	-21.1169
466	57808	AA221110	ribosomal protein L35a	Rpl35a	1.00595	0.983786	1.08025	1.02089	0.972941	0.944117	1.14606		-21.6601	-21.7139	-9.57715	-20.5294	-19.6362	-13.8323	-1.25003
467	12843	AA222683	procollagen, type I, alpha 2	Col1a2	0.97583	0.999878	1.08478	1.03502	0.984487	0.958094	0.981444		-17.145	-21.7645	-1.07054	-13.5596	-19.7457	-10.4443	-18.926
468	20588	AA221079	SWI/SNF related, matrix associated, actin dependent regulator of chromatin, subfamily c, member 1	Smarcc1	1.14478	1.02517	1.04866	0.93615	0.98428	0.945168	1.15146		-0.0347726	-19.3681	-14.2015	-9.5102	-20.7574	-11.9124	0.197256
469	17069	AA221666	lymphocyte antigen 6 complex, locus E	Ly6e	1.01271	0.998856	0.966048	0.98962	0.975181	1.01049	1.01613		-19.9384	-21.749	-11.2626	-20.5009	-15.3742	-20.5017	-18.9079
470	12824	AA221672	procollagen, type II, alpha 1	Col2a1	1.00625	0.977728	1.05291	0.949972	0.927673	0.978553	1.03045		-20.9483	-13.18	-1.10006	-1.14471	0.812482	-13.6776	-8.89479
471	17938	AA230684	nascent polypeptide-associated complex alpha polypeptide	Naca	0.971142	0.938617	1.11209	0.982038	1.08118	0.945565	0.998597		-18.7082	-10.6787	-2.64397	-20.539	-7.32375	-12.4981	-21.7571
472	12870	AA230354	ceruloplasmin	Cp	1.12582	1.02551	1.15293	0.998684	0.959154	0.886645	1.00628		-0.873204	-19.2189	0.328516	-21.7573	-15.4695	-0.742455	-21.5982
473	23897	AA253722	HCLS1 associated X-1	Hax1	0.993931	1.0611	1.05853	0.971191	0.916951	1.03097	1.08493		-21.2658	-2.02933	-2.53961	-12.7282	0.630935	-12.1319	0.424666
474	21371	AA222795	tubulin cofactor a	Tbca	1.07455	0.988005	1.06594	0.990686	0.91557	0.910539	0.977097		-2.6592	-20.5803	-4.32307	-21.0446	-0.528997	-0.102706	-17.7057
475	14872	AA230348	glutathione S-transferase, theta 2	Gstt2	1.12075	0.997224	0.989496	0.962002	0.993932	0.997185	0.98008		0.417185	-21.7111	-21.0048	-13.4734	-21.5093	-21.7096	-19.1296
476		AA222128			1.02361	1.04307	1.1004	0.993148	0.957733	0.999251	1.06789		-17.2395	-10.1268	0.296608	-21.3292	-9.74843	-21.7595	-3.15246
477	15077	AA231572	histone 2, H3c1	Hist2h3c1	1.04184	0.993721	1.00658	0.881563	0.846588	0.891452	1.09602		-9.39481	-21.3405	-21.3046	0.967652	0.999369	0.912875	0.4309
478	20181	AA209592	retinoid X receptor alpha	Rxra	1.0085	0.974439	1.03539	1.01254	0.975101	0.992038	1.08943		-20.5159	-12.5003	-7.93941	-19.15	-12.8666	-20.6482	0.871868
479	67160	AA240994	eukaryotic translation elongation factor 1 gamma	Eef1g	0.907379	1.05342	0.982545	0.977642	0.930562	0.854862	1.00207		-0.720313	-9.54942	-19.8192	-18.6505	-4.3389	0.954675	-21.7366
480	66046	AA222463	NADH dehydrogenase (ubiquinone) 1 beta subcomplex, 5	Ndufb5	1.01984	0.992495	1.02106	0.980619	0.969349	0.94231	1.00038		-15.4302	-20.6925	-14.777	-15.4695	-9.12007	-0.342449	-21.7619
481	50912	AA231279	exosome component 10	Exosc10	1.00208	0.950926	1.07231	0.975776	0.98086	1.01891	1.13675		-21.7127	-5.164	-0.955328	-15.5842	-17.69	-17.9121	0.986555
482	19186	AA239485	proteasome (prosome, macropain) 28 subunit, alpha	Psme1	0.969826	1.02302	1.04469	1.06219	1.02469	1.12164	1.12797		-10.5596	-14.6252	-4.84077	-0.817199	-13.7855	0.993174	0.996549
483	30939	AA250500	pituitary tumor-transforming 1	Pttg1	0.994569	0.960484	1.04346	1.03688	0.823606	0.676223	0.923896		-21.3448	-7.37639	-6.49676	-9.12625	0.999998	1	0.404993
484	19177	AA212838	proteasome (prosome, macropain) subunit, beta type 7	Psmb7	1.04079	1.0362	1.08637	1.04876	1.03553	1.02032	1.18542		-5.21509	-7.10254	0.866375	-2.68342	-7.40555	-15.2768	0.999999
485	12175	AA212780	BCL2/adenovirus E1B 19kDa-interacting protein 1, NIP2	Bnip2	1.16582	0.972345	1.12782	1.01417	1.04578	0.972409	1.1445		-0.0129659	-19.3778	-2.2058	-21.1376	-16.184	-19.3885	-0.978407
486	15368	AA213167	heme oxygenase (decycling) 1	Hmox1	0.939119	0.946832	1.10774	1.3153	1.20897	1.20273	1.23234		-9.79199	-8.75311	-2.29725	0.999885	0.98641	0.986734	0.996169
487	12007	AA213011	alpha-2-glycoprotein 1, zinc	Azgp1	1.12457	0.947755	1.08598	0.953785	0.968345	1.00762	1.16758		-6.49837	-16.9741	-12.0732	-17.9402	-19.906	-21.6567	-2.39752
488	15439	AA237115	haptoglobin	Hp	1.00398	0.953085	1.13139	1.02224	1.01735	0.917906	1.02378		-21.6355	-9.04865	0.838012	-18.1349	-19.4683	-0.853475	-17.671
489	11651	AA237366	thymoma viral proto-oncogene 1	Akt1	0.923786	0.982719	0.924612	0.924863	0.973304	0.927554	0.953665		-0.747128	-18.9768	-0.845346	-0.875971	-15.6368	-1.2319	-7.79284
490		AA244638			1.11585	0.980781	1.06356	0.924548	0.81445	0.725238	0.990344		0.267839	-19.281	-6.27884	-2.6823	0.999281	1	-21.1155
491	68117	AA250107	RIKEN cDNA 9430083G14 gene	9430083G14Rik	1.16102	0.95504	1.11737	1.15846	1.17498	0.995729	1.05383		0.850485	-12.4686	-0.245727	0.829058	0.928906	-21.6603	-10.5377
492	16325	AA242421	inhibin beta-C	Inhbc	1.01253	1.05649	1.07214	0.913984	0.978381	0.90356	1.04268		-20.8704	-9.55553	-5.69831	-2.06207	-19.1253	-0.82656	-13.5497
493	229905	AA245984	cysteine conjugate-beta lyase 2	Ccbl2	1.09372	0.985189	1.06265	1.00967	1.00406	1.00875	1.08582		0.934692	-17.9541	-0.289852	-20.0917	-21.4586	-20.3819	0.851629
494	73078	AA244687	peptidase (mitochondrial processing) beta	Pmpcb	1.07483	1.00969	1.08903	1.01065	0.964958	0.921163	1.07321		-2.59335	-20.9982	-0.793396	-20.8426	-13.309	-1.13963	-2.86769
495	234664	AA250151	amyloid beta precursor protein binding protein 1	Appbp1	1.11562	1.04153	1.09103	0.978553	1.02992	1.02379	1.0691		-1.04939	-15.0797	-3.81086	-19.6142	-17.9537	-19.2588	-8.01563
496	12116	AA241859	betaine-homocysteine methyltransferase	Bhmt	1.16968	0.983854	1.07438	1.02293	0.875512	0.935286	0.925755		0.312199	-20.859	-9.4717	-20.0418	-0.745503	-10.5703	-8.29507
497	11632	AA245324	aryl-hydrocarbon receptor-interacting protein	Aip	0.960192	1.04258	1.04164	1.00959	0.990405	0.966124	0.988661		-11.7334	-7.44084	-7.80065	-20.5896	-20.5659	-14.3951	-20.1062
498	11972	AA239242	ATPase, H+ transporting, V0 subunit D isoform 1	Atp6v0d1	0.970087	1.09652	1.1374	1.28831	1.1891	1.15511	1.08842		-14.2664	0.276782	0.959432	1	0.999348	0.989752	-0.194482
499	19364	AA237779	RAD51-like 3 (S. cerevisiae)	Rad51l3	0.970896	0.949456	1.00604	0.994264	1.05246	1.08292	1.14231		-14.8831	-6.62999	-21.4242	-21.4537	-6.86422	-0.862347	0.962948
500	20656	AA237953	superoxide dismutase 2, mitochondrial	Sod2	1.1103	0.979778	0.997035	1.05085	1.05312	1.10581	1.16203		0.308001	-18.733	-21.6959	-8.92354	-8.23005	0.113036	0.972364
501	22627	AA250612	tyrosine 3-monooxygenase/tryptophan 5-monooxygenase activation protein, epsilon polypeptide	Ywhae	1.18337	1.02297	1.12052	1.07248	1.06918	0.941533	1.12441		0.996384	-17.8025	0.718454	-2.93022	-3.54954	-5.11615	0.78011
502	18669	AA239727	ATP-binding cassette, sub-family B (MDR/TAP), member 1B	Abcb1b	1.00916	1.01111	1.01845	0.982108	0.955879	0.848715	0.802301		-21.2381	-20.996	-19.7232	-19.7722	-11.9182	0.968584	0.999544
503	109900	AA239933	argininosuccinate lyase	Asl	1.00074	0.969622	1.01871	0.992329	1.02426	0.957705	1.06678		-21.7624	-18.1373	-20.3787	-21.5189	-19.4969	-15.212	-9.71983
504	218490	AA238461	basic transcription factor 3	Btf3	0.977758	1.03331	1.06163	1.03064	0.994213	0.926793	0.969951		-17.6344	-13.9127	-4.72378	-14.894	-21.4621	-1.53904	-14.7709
505	16418	AA253664	integrin beta 4 binding protein	Itgb4bp	0.884046	1.06927	1.13728	1.17569	1.04271	0.99509	1.00819		-0.573849	-9.02382	-0.256414	0.730787	-15.4763	-21.6623	-21.4844
506	11468	AA220739	actin, gamma 2, smooth muscle, enteric	Actg2	1.09133	0.953331	1.09265	0.989178	0.958039	0.867006	1.03056		-1.87026	-11.0264	-1.71662	-21.0149	-12.6063	0.870378	-16.639
507	16976	AA253890	low density lipoprotein receptor-related protein associated protein 1	Lrpap1	1.0315	0.995943	1.08335	1.06284	0.998211	1.06404	1.13386		-14.8453	-21.6224	-1.24426	-4.78608	-21.737	-4.50549	0.89163
508		AA220113			1.05044	1.00003	1.24195	1.23668	1.16828	1.09858	1.21919		-0.736837	-21.7647	1	1	1	0.994351	1
509	11522	AA221141	alcohol dehydrogenase 1 (class I)	Adh1	0.951921	1.03373	1.01527	1.06079	0.970345	0.960987	1.07392		-7.77507	-13.71	-19.7676	-4.86605	-14.8785	-11.1722	-2.22123
510	16404	AA222315	integrin alpha 7	Itga7	0.996724	0.998967	1.03469	1.10867	1.07014	1.07073	1.14318		-21.3965	-21.7614	-19.2359	-1.92975	-13.6861	-6.09714	0.746568
511	20103	AA240279	ribosomal protein S5	Rps5	0.995387	1.04397	1.01389	1.04413	0.960072	0.925399	1.00363		-21.5859	-10.6068	-20.2234	-10.5528	-11.4336	-1.72952	-21.6548
512	12018	AA220617	BCL2-antagonist/killer 1	Bak1	1.08827	1.08243	1.14947	1.11773	1.14908	0.951988	1.02622		-10.7499	-11.7342	-2.94362	-6.32551	-2.97552	-17.1629	-20.3811
513		AA230924			0.940603	1.04358	1.02995	1.06818	1.08936	1.05432	1.03134		-1.77401	-10.225	-12.7316	-1.01323	0.563581	-3.65126	-12.1035
514	21917	AA266119	thymopoietin	Tmpo	1.32587	1.04144	1.19369	0.958733	0.959554	0.830577	1.05647		0.998922	-16.653	0.727786	-16.3122	-16.5028	0.817245	-13.3226
515	74108	AA238652	poly(A)-specific ribonuclease (deadenylation nuclease)	Parn	1.09885	0.981184	1.0876	1.00766	1.08186	1.03575	1.16081		-2.81802	-20.1168	-4.46103	-21.4899	-5.4722	-16.6241	0.67236
516	67942	AA239148	ATP synthase, H+ transporting, mitochondrial F0 complex, subunit c (subunit 9), isoform 2	Atp5g2	0.960118	1.04777	0.997143	0.985007	0.928305	0.902266	1.0179		-14.7655	-13.0609	-21.7231	-20.6338	-5.81404	-1.38764	-20.2203
517	23991	AA245436	calcium and integrin binding 1 (calmyrin)	Cib1	0.992112	1.04029	1.06329	1.05694	1.09589	1.10258	1.16308		-21.3118	-12.8781	-6.01201	-7.68823	-0.782341	-0.28191	0.961639
518	214552	AA245628	cDNA sequence BC027092	BC027092	1.04614	1.0125	1.0886	1.02969	0.965079	0.961983	1.06302		-8.96977	-20.3622	-0.377011	-15.0275	-12.5879	-11.3406	-4.10633
519	16765	AA265396	stathmin 1	Stmn1	1.06341	0.994183	1.01045	0.752452	0.611625	0.558281	0.930047		-0.130132	-21.1188	-19.7785	1	1	1	0.616319
520		AA403437			1.12452	1.04115	1.12098	1.04092	0.968646	0.885538	0.886522		0.703163	-12.0665	0.633279	-12.1476	-15.0756	0.777389	0.759657
521		AA261528			0.946486	1.05952	0.957468	0.858196	0.923295	1.06052	1.17847		-1.92869	-1.38509	-5.19825	0.999923	0.634271	-1.22221	0.999982
522	21926	AA261175	tumor necrosis factor	Tnf	1.20818	0.96738	1.17875	1.0323	1.01163	1.02665	1.18953		-2.66878	-20.4766	-4.65343	-20.578	-21.604	-20.9455	-3.84912
523	56692	AA266352	mitogen-activated protein kinase kinase 1 interacting protein 1	Map2k1ip1	1.07874	0.977155	1.15042	1.13009	1.14415	1.0539	1.07425		0.964468	-10.5377	0.999999	0.999984	0.999998	0.174666	0.934335
524	93765	AA261605	ubiquitin-conjugating enzyme E2N	Ube2n	1.00384	1.01929	1.06065	0.959441	0.910238	0.933784	1.01947		-21.5835	-17.6708	-2.68649	-8.09495	0.71981	-0.997925	-17.6028
525		AA266335			1.04336	1.09203	1.19302	1.08571	1.0913	0.837197	1.04714		-16.7532	-6.95184	0.571804	-8.07104	-7.07779	0.592753	-15.9907
526	18128	AA265694	Notch gene homolog 1 (Drosophila)	Notch1	0.939723	0.99667	1.04178	0.967987	0.961351	0.964776	1.01539		-2.7963	-21.6432	-9.30115	-12.7525	-9.90426	-11.359	-19.3538
527	269846	AA265714	T-cell receptor beta, variable 13	Tcrb-V13	1.05534	0.935826	1.02402	0.963717	0.997074	0.981622	0.968168		-14.5656	-11.8222	-20.5305	-18.0203	-21.7389	-20.7544	-18.8341
528	18044	AA261057	nuclear transcription factor-Y alpha	Nfya	0.888745	1.05144	1.01163	0.994305	0.963228	0.885059	0.925754		0.189697	-11.0211	-20.9962	-21.5745	-14.909	0.351235	-4.16137
529	19158	AA267598	pleckstrin homology, Sec7 and coiled-coil domains 2	Pscd2	0.987915	0.995034	1.03998	1.02564	0.965	0.946992	1.105		-19.5826	-21.3827	-7.14984	-13.7515	-8.7132	-2.25413	0.943343
530	18005	AA268349	NIMA (never in mitosis gene a)-related expressed kinase 2	Nek2	1.0915	0.986255	1.03857	0.914608	0.701404	0.545407	0.939469		-3.24153	-20.7967	-15.481	-2.97979	1	1	-8.5446
531	11841	AA266938	ADP-ribosylation factor 2	Arf2	1.06323	1.00224	1.13653	1.03227	1.0054	0.994519	1.12891		-1.4573	-21.1278	0.995262	-11.2701	-21.3584	-21.3422	0.990043
532	12211	AA260747	baculoviral IAP repeat-containing 6	Birc6	0.974577	1.07605	1.07704	0.992223	0.941085	0.906393	0.982517		-18.5035	-5.68845	-5.48887	-21.4425	-8.75582	-1.62665	-20.1694
533	14163	AA272942	FYVE, RhoGEF and PH domain containing 1	Fgd1	1.00112	0.96728	0.976433	0.95915	0.957037	0.936032	0.995984		-21.7328	-5.74521	-11.0903	-2.45571	-1.84063	0.742418	-21.353
534	19699	AA268883	reelin	Reln	0.975196	1.01768	1.03709	1.04186	0.933338	0.960124	0.936461		-12.391	-20.4809	-16.7337	-20.4007	-13.7089	-14.0419	-9.20542
535	16403	AA270921	integrin alpha 6	Itga6	1.16557	1.00424	1.10815	1.01008	1.0316	0.958152	1.11606		0.995819	-21.5856	0.674769	-20.779	-13.9154	-9.31093	0.812666
536	59043	AA259925	WD repeat and SOCS box-containing 2	Wsb2	1.03433	0.94253	0.928538	0.888017	1.00822	1.03926	1.09961		-7.10911	-0.0869654	0.77475	0.999327	-20.3958	-4.99022	0.982395
537	16324	AA269776	inhibin beta-B	Inhbb	1.151	0.893735	1.09964	0.969814	0.946786	1.03109	1.20963		-10.6855	-19.0093	-15.7556	-21.0456	-19.5568	-21.0472	-5.80537
538	19766	AA269857	receptor (TNFRSF)-interacting serine-threonine kinase 1	Ripk1	1.03517	0.986225	1.13748	1.13236	1.06497	0.989179	1.02196		-8.10496	-18.5943	0.99929	0.998724	-0.234893	-19.7558	-14.7853
539	107513	AA270017	signal sequence receptor, alpha	Ssr1	1.23785	0.919321	1.07317	0.922502	1.05211	0.994197	1.16571		0.992408	-4.43248	-7.22008	-5.07733	-12.368	-21.6044	0.737769
540	69742	AA269940	TM2 domain containing 2	Tm2d2	0.968794	1.18428	1.40963	1.31717	1.24041	1.1613	1.18396		-16.0119	0.982334	1	0.999997	0.999505	0.928941	0.981978
541	26417	AA270930	mitogen activated protein kinase 3	Mapk3	0.998139	0.980385	0.927193	0.917501	0.909467	0.950141	1.00069		-21.7462	-19.767	-5.17917	-3.24913	-2.00745	-11.4223	-21.7621
542	19275	AA260000	protein tyrosine phosphatase, receptor type, N	Ptprn	0.971813	1.00793	1.05125	0.969209	0.966048	0.945288	1.03686		-13.7333	-21.0155	-5.16916	-12.5384	-11.0951	-3.40319	-10.3784
543	17762	AA274904	microtubule-associated protein tau	Mapt	1.012	1.02045	1.11826	1.03478	1.04752	1.00588	0.957236		-19.685	-16.2899	0.983491	-9.47554	-4.54247	-21.2433	-5.48323
544	66706	AA274987	RIKEN cDNA 4733401H18 gene	4733401H18Rik	1.03879	1.05576	0.987873	0.996038	1.15361	1.07814	1.08092		-16.5041	-12.384	-21.1552	-21.6994	0.286396	-7.28399	-6.73262
545	14208	AA271895	protein phosphatase 1G (formerly 2C), magnesium-dependent, gamma isoform	Ppm1g	1.01493	0.953547	0.937701	0.877084	0.9402	0.958101	1.08639		-20.111	-9.5831	-4.71139	0.885227	-5.36996	-11.2208	-1.39296
546	73274	AA272124	GC-rich promoter binding protein 1	Gpbp1	1.08338	1.00489	1.07431	1.01208	1.0578	0.94004	1.0348		-7.27762	-21.6777	-9.08962	-21.2419	-12.7616	-11.3922	-17.8684
547	68292	AA277846	RIKEN cDNA 1300006C19 gene	1300006C19Rik	1.10274	0.952251	1.07205	0.964426	1.00088	0.936266	0.960339		0.737372	-5.8781	-1.14577	-10.7263	-21.7556	-1.71506	-8.97388
548	17995	AA277555	NADH dehydrogenase (ubiquinone) flavoprotein 1	Ndufv1	0.918598	1.02186	1.00203	1.00364	0.916173	0.979843	0.955393		-4.01618	-19.5769	-21.7444	-21.6997	-3.57295	-19.8131	-13.5627
549	192159	AA277696	pre-mRNA processing factor 8	Prpf8	0.991571	0.972194	1.02208	1.03366	1.00085	1.00633	1.10243		-20.6196	-11.9167	-15.1784	-9.45965	-21.7527	-21.1204	0.945397
550	12894	AA277495	carnitine palmitoyltransferase 1a, liver	Cpt1a	1.04861	0.953902	1.02344	0.979449	0.974352	0.88517	0.888193		-6.29444	-6.3875	-16.2718	-17.2323	-15.0949	0.971335	0.960386
551	26443	AA271066	proteasome (prosome, macropain) subunit, alpha type 6	Psma6	0.995931	0.991021	1.06438	1.03141	1.01227	0.965202	1.06486		-21.2475	-19.3476	0.823197	-5.2794	-17.5457	-3.26376	0.834241
552	97165	AA275111	high mobility group box 2	Hmgb2	1.12941	1.01567	1.13748	0.924038	0.810556	0.783617	0.856924		-1.11581	-20.8559	-0.613739	-7.12749	0.96511	0.994774	0.44672
553	12772	AA289476	chemokine (C-C motif) receptor 2	Ccr2	0.998052	0.989707	1.05323	0.981359	0.970626	1.0458	0.993215		-21.7372	-21.0037	-8.82685	-19.3472	-16.1905	-11.1349	-21.4318
554	16792	AA288513	lysosomal-associated protein transmembrane 5	Laptm5	0.991008	1.04891	1.10677	1.01446	0.88603	0.978869	1.03097		-21.2192	-10.6629	-0.276757	-21.7285	0.584016	-18.8845	-16.2894
555	18082	AA261261	4-nitrophenylphosphatase domain and non-neuronal SNAP25-like protein homolog 1 (C. elegans)	Nipsnap1	1.0088	0.989122	1.02492	0.89442	0.889941	0.939059	0.950294		-20.6845	-20.1047	-14.5536	0.975289	0.98561	-1.09815	-3.6242
556	11430	AA261287	acyl-Coenzyme A oxidase 1, palmitoyl	Acox1	1.00395	1.01915	1.09833	1.14655	1.20948	1.15604	1.18027		-21.4456	-15.4658	0.976694	0.999939	1	0.999982	0.999999
557	15369	AA274811	heme oxygenase (decycling) 2	Hmox2	1.04881	1.11352	1.23199	1.24086	1.19802	1.09845	1.17099		-9.18374	0.510797	0.999869	0.999932	0.998413	-0.153154	0.988892
558	17966	AA270187	neighbor of Brca1 gene 1	Nbr1	1.01319	1.00551	1.09087	1.05665	1.02958	1.01463	1.04337		-20.4215	-21.7626	0.455815	-4.70051	-12.9009	-20.8991	-7.14142
559	53328	AA288129	progesterone receptor membrane component 1	Pgrmc1	1.18663	1.00837	1.27678	1.33966	1.29136	1.1893	1.23103		0.999855	-20.9424	1	1	1	0.999949	0.999999
560	27632	AA290538	RD RNA-binding protein	Rdbp	0.99429	1.04887	0.970228	0.911898	0.937882	0.986359	1.11454		-9.12652	-1.50647	-4.79781	0.924174	0.153028	-8.16617	0.985334
561	14663	AA288467	glycosylation dependent cell adhesion molecule 1	Glycam1	1.02608	1.00554	0.940929	1.05806	0.977943	1.03485	1.06636		-8.24483	-9.28819	-4.56199	-5.0639	-8.50687	-7.48301	-4.18939
562	19216	AA396341	prostaglandin E receptor 1 (subtype EP1)	Ptger1	0.92223	0.993589	0.959712	0.981739	1.05242	1.03455	0.981825		0.0775959	-9.17704	-4.41403	-8.06823	-2.83495	-5.63722	-8.07953
563	11566	AA388461	adenylosuccinate synthetase, non muscle	Adss	1.14789	0.927448	1.07649	0.981622	1.06402	0.998605	1.10669		-1.76815	-5.92767	-6.04524	-9.09141	-6.87308	-9.34016	-4.02926
564	14210	AA388985	fibroblast growth factor inducible 15	Fin15	1.07318	1.00288	1.07056	0.990192	1.03367	0.987482	1.06378		-2.47023	-9.32243	-2.73253	-9.11915	-7.10011	-8.9808	-3.45934
565	12494	AA472876	CD38 antigen	Cd38	0.99052	1.01325	1.00847	0.948142	0.946463	0.972458	0.99509		-8.34588	-7.52723	-8.55209	0.473935	0.564508	-3.39034	-9.06532
566	20182	AA289135	retinoid X receptor beta	Rxrb	1.10659	1.02576	1.13964	1.04058	1.03812	1.00406	1.14926		0.926024	-6.33659	0.99551	-3.50332	-3.94964	-9.2512	0.998106
567	26411	AA288220	mitogen activated protein kinase kinase kinase kinase 1	Map4k1	1.09354	1.01579	1.12688	1.02653	1.04014	0.943619	1.04253		0.978808	-7.33445	0.999588	-4.68717	-1.73533	0.373312	-1.34354
568	15247	AA389935	hippocampus abundant gene transcript 1	Hiat1	1.26499	1.05493	1.09617	1.12316	1.06245	0.984412	1.11183		0.999865	-3.97914	-0.273738	0.606491	-3.06327	-8.70066	0.340815
569	19362	AA386769	RAD51 associated protein 1	Rad51ap1	1.10803	1.01002	1.0643	0.935852	0.904912	0.910176	1.04612		0.831843	-8.91225	-1.08155	-0.697824	0.795603	0.691489	-3.40867
570	57294	AA274176	ribosomal protein S27	Rps27	0.922346	1.15197	1.07278	1.06386	1.02362	0.893782	0.961969		-1.41811	0.844826	-2.42289	-3.36385	-8.13015	0.325406	-6.34472
571	19384	AA271948	RAN, member RAS oncogene family	Ran	1.0211	1.03407	0.983771	0.835786	0.821839	0.856137	1.07169		-6.99298	-4.3585	-7.82627	0.999992	0.999999	0.999864	0.298324
572	13688	AA272186	eukaryotic translation initiation factor 4E binding protein 2	Eif4ebp2	0.933695	1.04477	1.09004	1.06487	1.07105	1.07583	1.03015		-1.32449	-4.56589	-0.0198087	-1.93586	-1.32077	-0.912838	-6.76206
573	268656	AA386799	serine palmitoyltransferase, long chain base subunit 1	Sptlc1	1.02642	0.953992	1.07386	1.03575	1.07608	1.00443	1.17315		-8.45857	-6.7387	-4.35215	-7.7979	-4.1523	-9.31505	0.551932
574		AA386718			0.982047	1.00606	1.00663	0.813362	0.864959	0.918917	1.03238		-6.20754	-8.93244	-8.85372	1	0.999999	0.989048	-2.44193
575	14177	AA387563	fibroblast growth factor 6	Fgf6	0.982844	0.964685	1.04088	1.04606	1.06356	0.999459	1.12857		-9.00599	-7.9718	-7.66999	-7.27826	-5.82912	-9.34126	-1.17082
576		AA387675			0.937299	1.01203	1.07211	1.01151	1.01849	0.935556	0.995994		0.670387	-8.11788	0.799453	-8.21339	-6.70137	0.726469	-9.19546
577	18764	AA275686	polycystic kidney disease 2	Pkd2	1.13938	0.897113	1.1879	1.05836	1.03112	0.995099	1.02362		0.763323	0.288749	0.979795	-3.83326	-7.26216	-9.28181	-8.07568
578	56550	AA276008	ubiquitin-conjugating enzyme E2D 2	Ube2d2	1.19164	1.00435	1.19734	1.0611	1.01121	1.02167	1.12477		0.999998	-9.20382	0.999999	0.0424619	-8.46883	-6.47325	0.997282
579	16186	AA274104	interleukin 2 receptor, gamma chain	Il2rg	1.12046	0.958306	1.02634	0.989486	0.947495	1.01707	1.10423		0.737555	-4.96527	-7.41151	-8.99332	-3.30497	-8.47297	0.396806
580	12505	AA273296	CD44 antigen	Cd44	1.28516	0.900154	0.845873	0.692246	0.733667	0.681867	0.754616		0.999975	0.391776	0.986142	1	1	1	0.999998
581	14933	AA275564	glycerol kinase	Gyk	1.19844	1.04926	1.07279	0.861795	0.796688	0.61977	0.712307		0.971836	-5.4778	-2.85079	0.835546	0.998361	1	0.999999
582	20657	AA276287	superoxide dismutase 3, extracellular	Sod3	1.02439	0.935329	1.05886	0.98086	0.914978	0.880161	0.945213		-7.24529	-0.905561	-1.96503	-7.93713	0.437495	0.964167	-2.07327
583	21802	AA276915	transforming growth factor alpha	Tgfa	1.08508	0.904984	0.878436	1.0233	0.994024	1.02994	1.07578		0.712052	0.941465	0.997075	-6.62103	-9.1287	-5.64356	0.435175
584		AA276721			1.07777	0.970465	1.0927	0.843844	0.905079	0.931444	0.953736		-5.35685	-8.5594	-4.24378	0.0643115	-3.39195	-5.67326	-7.50207
585	12550	AA276110	cadherin 1	Cdh1	1.073	0.946202	1.01636	0.969768	0.944135	0.991111	1.05096		-3.31801	-5.01606	-8.8654	-7.74007	-4.76184	-9.19496	-5.66983
586	105638	AA276213	zinc finger, CSL domain containing 2	Zcsl2	1.01109	0.997819	0.967856	0.867781	0.800617	0.920898	0.986796		-8.86483	-9.32245	-5.85398	0.988112	0.999992	0.154752	-8.65621
587	19701	AA276457	renin 1 structural	Ren1	1.07682	0.990142	1.05277	0.993858	0.962654	0.99947	1.17151		-3.85454	-9.20025	-6.15696	-9.28669	-7.44714	-9.34118	0.610961
588	231086	AA286024	hydroxyacyl-Coenzyme A dehydrogenase/3-ketoacyl-Coenzyme A thiolase/enoyl-Coenzyme A hydratase (trifunctional protein), beta subunit	Hadhb	1.12752	0.975948	1.117	1.05952	1.07855	1.00002	0.993465		0.99846	-5.70021	0.995217	0.0146511	0.789028	-9.34159	-9.01849
589	15078	AA275906	H3 histone, family 3A	H3f3a	1.22915	0.929267	1.19294	1.07319	1.08858	0.989454	1.02407		0.999514	-1.27875	0.995156	-1.53646	-0.394404	-9.01004	-7.78108
590		AA419665			1.08022	0.930088	1.14937	1.07095	1.02777	0.891101	0.910187		-1.06961	-1.48772	0.921796	-1.87995	-7.3931	0.673152	0.0191643
591	20873	AA276998	polo-like kinase 4 (Drosophila)	Plk4	1.09794	0.99189	1.03643	0.879075	0.903648	0.946488	1.01708		-1.10574	-9.21321	-7.13422	0.454793	-0.609077	-4.88753	-8.79812
592	20768	AA414662	selenophosphate synthetase 2	Sephs2	1.11745	0.971135	0.972923	0.954979	0.954596	0.931514	1.10368		0.835038	-6.5692	-6.86049	-3.81372	-3.75074	-0.751581	0.62713
593	27058	AA413739	signal recognition particle 9	Srp9	1.28261	0.884678	1.13801	1.10944	0.996658	0.91493	1.08367		0.99133	-0.519321	-0.234182	-1.56754	-9.32619	-2.69649	-3.44888
594	13663	AA413622	etoposide induced 2.4 mRNA	Ei24	1.09248	1.02089	1.12015	1.04325	0.975345	0.956142	1.03276		0.99183	-5.59358	0.999796	-0.651355	-4.37917	-0.332991	-2.51047
595	12402	AA414809	Casitas B-lineage lymphoma	Cbl	1.21329	0.966511	0.991474	0.986573	0.954545	0.916226	0.985684		0.260619	-8.4856	-9.2852	-9.20161	-7.80462	-4.88154	-9.18247
596	27054	AA290021	SEC23B (S. cerevisiae)	Sec23b	1.0609	1.00796	1.05582	1.02425	0.952554	1.05632	1.12051		-0.686008	-8.99687	-1.2171	-6.60358	-1.98963	-1.15962	0.977426
597	15404	AA388599	homeo box A7	Hoxa7	0.900193	0.983937	1.00484	0.878485	0.903005	1.00536	1.15384		-2.73903	-9.08995	-9.31223	-1.24365	-2.96352	-9.31384	-0.623578
598	68145	AA473938	RIKEN cDNA 5730466H23 gene	5730466H23Rik	1.08092	1.13607	0.985238	0.851146	0.909566	0.867829	1.05421		-5.95686	-2.61515	-9.19174	-2.7501	-3.04703	-0.613948	-6.52886
599	11927	AA416325	ATX1 (antioxidant protein 1) homolog 1 (yeast)	Atox1	0.962675	1.03328	1.02601	1.02112	1.09096	1.11697	1.10894		-6.27368	-6.96525	-7.80401	-8.29445	-0.728957	0.386696	0.139427
600	15194	AA437749	Huntington disease gene homolog	Hdh	0.965167	0.969784	1.1082	0.971297	0.909585	1.04158	1.07511		-7.42274	-7.86664	-0.944368	-8.00243	-1.47645	-6.88968	-3.44165
601	51788	AA466087	H2A histone family, member Z	H2afz	1.10662	0.972661	0.97783	0.896725	0.822555	0.791235	0.979285		0.0548158	-7.57265	-8.14572	0.338335	0.996168	0.999761	-8.29069
602	66878	AA444950	RIO kinase 3 (yeast)	Riok3	1.23215	0.958597	1.23957	1.13495	1.02508	1.03607	1.15823		0.998616	-5.66728	0.999101	0.737704	-7.8875	-6.59162	0.917192
603	68024	AA444660	histone 1, H2bc	Hist1h2bc	1.08355	1.05819	1.01325	1.04745	0.925361	0.735984	0.989887		-3.42935	-5.76102	-9.10441	-6.76624	-3.6776	0.999588	-9.19939
604	17311	AA403846	kit ligand	Kitl	1.19665	0.99345	0.965056	0.985787	0.908425	0.863896	0.980648		0.426025	-9.2991	-8.16935	-9.14162	-3.36023	-0.458803	-8.97217
605	83397	AA403828	A kinase (PRKA) anchor protein (gravin) 12	Akap12	1.17472	0.865552	1.12717	1.00285	0.978385	0.890048	0.946353		0.956434	0.884077	0.567679	-9.32174	-8.23819	0.493351	-4.0868
606		AA433053			1.07025	0.927814	1.16385	1.04586	0.982193	0.843091	0.863274		-3.66523	-2.93625	0.753438	-6.28464	-8.7724	0.89988	0.695095
607	20449	AA423143	ST8 alpha-N-acetyl-neuraminide alpha-2,8-sialyltransferase 1	St8sia1	1.07931	0.8964	1.03084	1.01116	1.052	0.997249	0.995934		-3.79164	-1.18633	-7.67252	-9.17211	-6.34346	-9.30215	-9.31858
608	280668	AA647124	a disintegrin and metallopeptidase domain 1a	Adam1a	1.04383	1.00588	0.998335	0.975493	0.915955	0.947265	1.10028		-6.31874	-9.27465	-9.33616	-8.20678	-1.50984	-4.97177	-0.948468
609	20224	AA444425	SAR1a gene homolog 1 (S. cerevisiae)	Sara1	1.19081	0.918812	1.10311	1.09544	1.05003	0.9884	1.08892		0.999585	0.365211	0.738652	0.580897	-2.94381	-8.77717	0.385338
610		AA444533			1.05105	0.950581	1.19455	1.14053	1.06851	1.12924	1.1921		-2.38374	-2.25334	0.999884	0.989447	-0.479052	0.97434	0.999856
611	71955	AA427055	RIKEN cDNA 2400003C14 gene	2400003C14Rik	1.02326	1.00968	1.15734	1.11683	1.02244	1.04798	1.09623		-6.47946	-8.76688	0.999716	0.985222	-6.64665	-1.76844	0.907086
612	69077	AA465980	proteasome (prosome, macropain) 26S subunit, non-ATPase, 11	Psmd11	1.07658	0.933632	1.13228	1.10475	1.03111	1.07046	1.22585		-0.1411	-0.51545	0.968278	0.785727	-5.97028	-0.56347	0.999981
613		AA465987			1.07776	0.8501	1.00713	0.918444	0.905273	0.925327	1.06161		-1.63088	0.970255	-9.21117	-0.792673	0.0305793	-1.38458	-3.28358
614	66218	AA415725	NADH dehydrogenase (ubiquinone) 1 beta subcomplex, 9	Ndufb9	0.983637	1.04739	0.931015	0.974348	0.911114	1.00165	1.10162		-9.04018	-7.20052	-4.97105	-8.61047	-3.1039	-9.33854	-2.81385
615	26400	AA451434	mitogen activated protein kinase kinase 7	Map2k7	1.05889	1.02722	1.02488	0.984939	0.972587	1.06326	1.13473		-2.39639	-7.05531	-7.38822	-8.54617	-6.91483	-1.8889	0.93048
616	56615	AA433516	microsomal glutathione S-transferase 1	Mgst1	1.11679	0.957173	1.05431	1.11436	1.2957	1.13419	1.17954		0.729994	-4.61734	-3.26406	0.691704	0.999998	0.89995	0.994263
617	68349	AA422241	NADH dehydrogenase (ubiquinone) Fe-S protein 3	Ndufs3	1.07153	0.975691	1.08076	1.01588	1.01729	1.00029	1.06849		0.592696	-5.69187	0.814292	-7.64257	-7.36461	-9.34097	0.479744
618	16149	AA419750	Ia-associated invariant chain	Ii	0.940471	0.905106	0.974971	0.998305	0.934319	1.23171	1.33178		-5.13565	-1.67037	-8.45293	-9.18479	-5.83452	0.954434	0.999145
619	30963	AA419741	protein tyrosine phosphatase-like (proline instead of catalytic arginine), member a	Ptpla	1.14815	0.939056	1.01582	0.94661	0.976149	0.908684	1.12241		0.605781	-4.06279	-8.8853	-4.99204	-8.29577	-1.03616	-0.00760445
620	19228	AA575668	parathyroid hormone receptor 1	Pthr1	0.961186	1.10504	1.2374	0.807692	0.96575	0.889021	0.99345		-8.7003	-6.8905	-3.0377	-2.0754	-8.53718	-7.15421	-9.32334
621	18399	AA575680	solute carrier family 22 (organic anion transporter), member 6	Slc22a6	1.04029	0.914783	1.154	1.00449	0.945119	1.08866	0.952782		-7.72907	-3.42159	-0.39696	-9.31901	-6.32526	-3.76897	-7.02421
622	12450	AA458196	cyclin G1	Ccng1	1.17146	0.99915	1.11821	1.0985	1.09893	0.927271	1.02278		0.81849	-9.34028	-0.2665	-1.29919	-1.27139	-2.87363	-8.4609
623	16923	AA451423	linker of T-cell receptor pathways	Lnk	0.969617	1.01899	0.899716	0.959803	1.02103	0.896787	1.1624		-7.90537	-8.78129	-0.892939	-6.94409	-8.66054	-0.7085	0.628607
624	13645	AI098350	epidermal growth factor	Egf	0.989525	1.09045	1.11888	0.935955	0.912411	0.966959	1.02547		-9.24942	-4.6872	-2.8124	-6.279	-4.29659	-8.44216	-8.82712
625	20686	AA444790	sperm autoantigenic protein 17	Spa17	1.08658	0.97685	1.07597	0.942583	0.992813	1.02309	1.11208		0.929546	-5.67913	0.804025	0.276119	-8.91816	-5.82698	0.995317
626	13723	AA450836	embigin	Emb	1.14413	0.894477	1.0798	0.960422	0.959043	0.999585	1.13816		-0.641642	-1.88269	-4.59708	-7.71237	-7.60529	-9.3414	-0.880026
627	67130	AA462323	NADH dehydrogenase (ubiquinone) 1 alpha subcomplex, 6 (B14)	Ndufa6	1.05936	0.938467	1.04658	1.06571	0.959511	0.997196	1.02945		-4.63843	-3.96449	-6.07227	-3.94957	-6.55797	-9.32654	-7.85513
628	54381	AA475930	plasma glutamate carboxypeptidase	MGI:1889205	1.03174	0.925775	1.07634	1.00229	1.01901	1.13814	1.29811		-7.2207	-1.63939	-1.97599	-9.32879	-8.5123	0.734399	0.999954
629	24128	AA475568	5'-3' exoribonuclease 2	Xrn2	1.16368	0.931805	1.147	1.05703	0.969763	0.965263	1.08145		0.979841	-1.30968	0.944171	-3.05923	-6.73424	-6.04076	-0.659637
630	11804	AA475422	amyloid beta (A4) precursor-like protein 2	Aplp2	1.20554	0.959882	1.21754	1.2395	1.27943	1.19958	1.13831		0.995312	-5.7174	0.997687	0.999376	0.999944	0.993368	0.811554
631	69263	AA607457	replication factor C (activator 1) 3	Rfc3	1.05117	0.906934	0.748424	0.727082	0.648507	0.750739	0.812679		-4.19249	0.183883	0.999999	1	1	0.999999	0.999418
632	22687	AA051554	zinc finger protein 259	Zfp259	1.0096	0.986473	1.03759	1.01588	0.939221	0.94863	0.995206		-9.07246	-8.80256	-6	-8.62727	-2.40847	-3.69186	-9.27285
633	11951	AA139793	ATP synthase, H+ transporting, mitochondrial F0 complex, subunit c (subunit 9), isoform 1	Atp5g1	1.00227	0.982358	1.00848	0.936258	0.878307	0.920747	1.02679		-9.32719	-8.48849	-9.14274	-2.26525	0.844201	-0.730429	-7.55582
634		AA271505			1.25853	0.983684	1.1095	1.00488	1.01738	0.986011	1.05714		0.999825	-8.63129	0.296166	-9.27718	-8.56528	-8.81555	-3.64836
635	22702	AA607102	zinc finger protein 42	Zfp42	0.987375	0.91677	1.08503	1.2702	1.00753	0.804425	0.889026		-9.29616	-5.48757	-7.17772	0.559802	-9.30355	0.269539	-3.25246
636	17393	AI316399	matrix metallopeptidase 7	Mmp7	1.0901	1.05054	1.0204	0.969824	1.02042	1.03061	1.18191		-0.125854	-3.89904	-8.10803	-6.72835	-8.10638	-6.79968	0.993926
637	21333	AA982788	tachykinin 1	Tac1	1.13055	0.871809	0.99809	0.952247	0.923264	1.02588	1.132		-2.6866	-1.86803	-9.33895	-7.75097	-5.64626	-8.88023	-2.60923
638	14202	AI173197	four and a half LIM domains 4	Fhl4	1.04731	0.952036	0.93125	0.910888	0.952164	0.89828	1.00656		-6.65701	-5.80095	-3.32465	-1.70309	-5.81634	-0.495213	-9.26455
639	21884	AI173214	fatty acid binding protein 9, testis	Fabp9	1.12522	0.927512	1.11022	0.921218	0.952332	0.962915	1.23459		-4.65707	-7.07614	-5.43052	-6.7093	-8.31568	-8.71407	-0.587015
640	13430	AI156587	dynamin 2	Dnm2	1.05455	0.921758	0.97922	0.981288	0.941351	1.0256	1.00342		-6.58535	-4.01906	-8.84999	-8.9419	-5.92859	-8.63697	-9.32827
641	11723	AI037706	amylase 2, pancreatic	Amy2	1.08711	0.936294	1.0386	0.9159	0.919534	0.978813	1.07656		-3.11961	-4.81458	-7.5339	-2.74361	-3.08724	-8.72382	-4.02847
642	12585	AI385804	cerebellar degeneration-related 2	Cdr2	1.11313	0.818471	0.824197	0.874479	0.801627	0.942126	1.06883		0.185184	0.996194	0.993939	0.784053	0.999088	-3.57643	-2.75858
643	16330	AA289577	inositol polyphosphate-5-phosphatase B	Inpp5b	1.03782	0.945889	1.02165	0.951066	0.939341	0.913216	1.00489		-5.87084	-3.1677	-8.01891	-3.92526	-2.2933	0.0118422	-9.26828
644		3xSSC			0.976444	0.812275	1.03922	0.984949	0.82525	1.02234	1.00526		-9.05708	-0.740151	-8.70133	-9.22544	-1.24201	-9.0967	-9.32861
645		3xSSC			0.858832	0.899708	1.04704	1.04444	1.06151	1.07379	1.05222		0.0452467	-2.18247	-7.23785	-7.4369	-6.05656	-5.01476	-6.82722
646		3xSSC			1.15132	1.06786	1.15965	1.2266	0.923319	0.849123	1.11838		0.462416	-4.27357	0.597812	0.969919	-2.85052	0.791447	-0.537978
647		AU050846			0.961279	1.01648	0.961835	0.986903	0.922608	0.884714	0.92325		-6.0995	-8.69234	-6.17699	-8.91412	-1.24443	0.653455	-1.30234
648	20755	AI596101	small proline-rich protein 2A	Sprr2a	1.04776	0.998241	1.0328	0.91696	0.94474	0.970422	1.0354		-0.744849	-9.31442	-3.34203	0.963871	0.22942	-3.87027	-2.78345
649	15135	AV005302	hemoglobin Y, beta-like embryonic chain	Hbb-y	1.19064	0.931788	1.11772	0.957289	0.911549	1.05383	1.13047		-1.54047	-7.16908	-4.78488	-8.44876	-5.90597	-8.07925	-4.11687
650	17283	AW321532	multiple endocrine neoplasia 1	Men1	1.00656	0.984144	1.03515	0.964952	0.916199	1.00832	1.06139		-9.1439	-8.21654	-5.06619	-4.85708	0.592755	-9.02602	-1.18847
651	51798	AA667410	enoyl coenzyme A hydratase 1, peroxisomal	Ech1	1.04797	1.00748	1.08076	1.05613	0.913889	0.928953	1.24662		-7.95513	-9.292	-5.16673	-7.47278	-4.17436	-5.48926	0.629114
652	15135	W29631	hemoglobin Y, beta-like embryonic chain	Hbb-y	1.03213	1.01251	1.10616	0.959166	0.845494	0.922149	1.02232		-7.38895	-9.01099	-0.331539	-6.19625	0.948028	-1.70096	-8.33641
653	28077	AL034823	DNA segment, Chr 13, Wayne State University 50, expressed	D13Wsu50e	1.07365	0.99553	1.1135	1.10679	1.03023	0.945259	1.02834		-0.0625077	-9.24398	0.924702	0.876922	-5.82477	-1.41866	-6.16951
654	381356	AA143951	RIKEN cDNA 5930434B04 gene	5930434B04Rik	1.00963	0.995287	1.09928	1.02112	0.932938	0.990991	1.03569		-9.03841	-9.267	0.334752	-7.97862	-1.2746	-9.0706	-5.96252
655	66616	AI155753	sorting nexin 9	Snx9	0.987324	1.02085	1.10327	1.08907	0.97345	1.02801	1.00719		-8.57405	-7.45658	0.844326	0.590536	-6.35148	-6.21801	-9.09309
656	66616	AI155753	sorting nexin 9	Snx9	1.1438	0.951493	1.07604	0.966597	1.01414	1.0159	1.08363		0.940685	-3.76067	-0.977419	-6.177	-8.71251	-8.55364	-0.436697
657	68052	AA051755	ribosomal protein S13	Rps13	0.970882	1.01711	0.947937	0.972189	0.957697	0.857282	0.953792		-6.83897	-8.43582	-3.22405	-7.0336	-4.73877	0.985635	-4.11584
658	12317	W44140	calreticulin	Calr	1.00691	0.951083	1.00729	0.937531	1.05575	1.15759	1.12128		-9.17379	-3.40331	-9.15499	-1.55934	-2.81886	0.983684	0.836687
659	15904	AA008963	inhibitor of DNA binding 4	Id4	1.05946	0.900308	1.17352	1.0059	0.88276	0.967983	1.12439		-5.1122	-0.896301	0.761272	-9.28466	0.0221624	-7.74096	-0.271194
660	66481	AA832666	ribosomal protein S21	Rps21	0.98697	1.00082	1.03824	1.00057	0.882633	0.951688	0.990232		-9.14111	-9.34079	-7.81429	-9.3412	-0.86643	-6.83503	-9.22879
661		W83976			1.07251	1.01459	1.17647	1.20832	1.18724	1.12505	1.1442		-1.66653	-8.74328	0.985062	0.997886	0.992214	0.733257	0.903812
662		W64037			1.01045	0.985451	0.965045	0.833585	0.869577	0.888221	0.956094		-8.70414	-8.1146	-3.95898	0.999994	0.999151	0.991618	-2.24185
663	20377	AW011917	secreted frizzled-related sequence protein 1	Sfrp1	1.07919	1.01753	1.1061	0.952832	0.957873	0.966946	1.06332		0.114333	-8.04345	0.83701	-2.73644	-3.59444	-5.28453	-1.04034
664		AA607397			1.01615	0.99832	1.01268	1.01158	0.969684	0.982479	0.970338		-7.97104	-9.32537	-8.46987	-8.60828	-5.14487	-7.69988	-5.28354
665	60409	AA250067	trafficking protein particle complex 4	Trappc4	1.06291	1.00761	0.975334	0.957245	0.91728	0.9493	0.923457		0.654942	-8.77458	-4.65072	-0.702529	0.982586	0.167602	0.959133
666	53319	AA125156	nuclear RNA export factor 1 homolog (S. cerevisiae)	Nxf1	1.01963	1.01657	1.07394	1.01531	0.945047	0.960847	1.01321		-5.50457	-6.41894	0.961644	-6.78189	0.734694	-0.548566	-7.36325
667	69871	AA041846	RIKEN cDNA 2010007H12 gene	2010007H12Rik	1.10107	0.962214	1.08692	1.00176	0.958029	0.874315	1.04103		0.418179	-5.37161	-0.159559	-9.33111	-4.68285	0.949177	-5.10342
668		T43360			1.03419	0.96431	1.04325	1.05157	0.936728	1.03972	1.16218		-7.32516	-7.0274	-6.33711	-5.38222	-3.60093	-6.73278	0.811145
669		T21166			1.02791	0.866712	0.963008	0.93687	0.958283	0.876484	0.891411		-8.65111	-0.70939	-8.0861	-6.03467	-7.76606	-1.22282	-2.18531
670		AF124205			0.999382	0.992734	1.04416	0.938182	0.990107	0.881947	0.958396		-9.34106	-9.26753	-7.04565	-5.00155	-9.20438	-0.3398	-7.26889
671		M33419			1.15538	0.947034	1.20688	1.00968	1.02884	0.894083	0.91048		0.423658	-5.71615	0.906664	-9.20152	-8.18495	-0.750684	-1.93364
672		M36771			1.11575	1.00076	1.06116	0.950335	0.972143	0.985984	1.04028		0.770545	-9.33954	-2.17005	-3.305	-6.8709	-8.65757	-5.08375
673	19084	AA537355	protein kinase, cAMP dependent regulatory, type I, alpha	Prkar1a	1.23654	0.94437	1.11116	1.0676	1.13143	1.01709	1.23788		0.999991	-1.72326	0.852968	-0.836534	0.964113	-8.17264	0.999992
674	19124	AA672430	protein C receptor, endothelial	Procr	1.02184	1.00788	1.10194	1.16036	1.06372	0.976063	1.05839		-6.03222	-8.82458	0.988394	0.999988	0.477312	-5.37331	0.187132
675	18746	AA636642	pyruvate kinase, muscle	Pkm2	0.999655	0.999968	0.999019	1.00032	1.00104	0.999394	0.999189		-9.34096	-9.34159	-9.33653	-9.34107	-9.33596	-9.33966	-9.33813
676	67117	AA636653	t-complex-associated-testis-expressed 1-like	Tcte1l	1.1651	1.07235	1.04655	0.987188	1.06982	0.894278	0.945183		0.9767	-1.53092	-4.63356	-8.84365	-1.7726	0.671611	-3.09587
677	14105	AA823833	FUS interacting protein (serine-arginine rich) 1	Fusip1	1.22111	1.3353	1.53708	1.16325	1.06869	0.918809	1.12355		0.998499	0.999999	1	0.955697	-2.26402	-0.631942	0.648935
678	20068	AI225433	ribosomal protein S17	Rps17	0.984253	1.0525	0.933083	0.950394	0.956056	0.962452	0.978333		-8.67264	-4.20771	-3.04853	-4.39712	-5.82577	-6.02845	-8.10626
679	15425	W33293	homeo box C6	Hoxc6	1.04451	0.870229	0.932956	1.02061	1.1082	0.983667	1.06126		-6.5962	0.470826	-3.75945	-8.66094	-0.948073	-8.89274	-4.83618
680	18582	W45989	phosphodiesterase 6D, cGMP-specific, rod, delta	Pde6d	1.00503	1.11578	0.996406	0.990681	1.02971	0.941027	1.01539		-9.29079	-0.100204	-9.31539	-9.16579	-7.74955	-4.07313	-8.88056
681		W48168			1.13021	0.944355	1.05404	0.918949	1.01008	0.940328	1.07304		0.893403	-2.51923	-3.14598	-0.0469597	-8.99761	-1.99084	-1.0553
682	19730	W48230	ral guanine nucleotide dissociation stimulator	Ralgds	0.973996	0.969745	0.975343	1.05245	1.03994	0.99853	1.04134		-7.48259	-6.90245	-7.65552	-3.94591	-5.69007	-9.33518	-5.49059
683	12867	W48245	cytochrome c oxidase, subunit VIIc	Cox7c	1.07952	1.02701	1.03525	1.02861	0.974615	0.940974	1.05719		-2.15855	-7.92711	-7.07054	-7.77173	-8.01838	-3.85262	-4.48687
684	321022	AA007791	carnitine deficiency-associated gene expressed in ventricle 3	Cdv3	1.20986	0.943139	0.978264	1.00601	1.04606	0.871305	1.05729		0.991719	-3.78242	-8.26262	-9.25694	-5.53261	0.808685	-4.13826
685	12461	AA003927	chaperonin subunit 2 (beta)	Cct2	1.04	1.03025	1.04579	0.885983	1.02435	0.893459	1.06035		-7.47076	-8.21407	-6.97549	-0.646953	-8.59139	-1.08995	-5.63876
686	67281	AA008895	ribosomal protein L37	Rpl37	0.957089	0.994982	0.974731	0.987072	1.02226	0.97028	1.02478		-3.94222	-9.24012	-7.02208	-8.68196	-7.56743	-6.27139	-7.19652
687	69225	AA032328	RIKEN cDNA 0710008K08 gene	0710008K08Rik	1.0268	1.05161	1.11136	1.04105	1.04007	1.06726	1.15281		-5.95643	-1.53679	0.963691	-3.17299	-3.34846	-0.0290212	0.999176
688	67281	AA008895	ribosomal protein L37	Rpl37	0.999049	1.014	0.994776	0.982695	0.996492	0.999113	1.03421		-9.33709	-8.4248	-9.20592	-7.93436	-9.2803	-9.33767	-5.03406
689	14548	AA018028	mitochondrial ribosomal protein S33	Mrps33	1.09484	0.968299	1.07173	1.02681	1.04455	0.955862	1.05344		-0.156414	-6.75223	-1.80564	-7.5109	-5.11757	-4.89147	-3.90723
690	14972	AA017870	histocompatibility 2, K1, K region	H2-K1	0.957428	1.01842	0.897187	0.937633	0.917771	0.861715	0.796989		-6.089	-8.67221	-0.0817469	-3.5557	-1.45796	0.826309	0.998117
691	18626	AA051328	period homolog 1 (Drosophila)	Per1	1.09589	0.918627	1.1073	0.992747	0.973289	0.991413	1.249		-5.75774	-6.17165	-5.11078	-9.31358	-8.96095	-9.30229	0.0680034
692	23988	AA051390	protein (peptidyl-prolyl cis/trans isomerase) NIMA-interacting 1	Pin1	0.912199	1.05918	0.871476	0.826142	0.846693	0.91051	1.02328		-0.115704	-3.21979	0.908792	0.997712	0.986521	-0.0232589	-7.93746
693	17714	AI385511	GrpE-like 2, mitochondrial	Grpel2	1.01329	1.17505	1.00909	0.989107	1.02189	0.913729	1.06508		-7.62467	1	-8.49491	-8.12571	-5.36647	0.992912	0.776329
694		AA073887			1.08017	0.97596	1.08659	1.09927	1.17336	1.03132	1.14996		-0.129133	-7.2177	0.192394	0.604096	0.997534	-6.1569	0.986157
695	12895	AA061685	carnitine palmitoyltransferase 1b, muscle	Cpt1b	0.941838	0.993329	1.08342	1.03729	1.0126	1.01028	1.00981		-0.966138	-9.12229	0.426301	-4.48988	-8.59555	-8.83735	-8.88052
696	100972	AI427886	RAB28, member RAS oncogene family	Rab28	1.10149	0.994825	1.1467	1.14318	1.11335	0.981363	1.06054		0.795766	-9.2154	0.993115	0.990877	0.911137	-7.80427	-1.24613
697	56691	AA066043	DnaJ (Hsp40) homolog, subfamily B, member 8	Dnajb8	1.04673	1.00214	1.03215	0.934594	0.924893	0.932568	0.96044		-5.01009	-9.32914	-6.95826	-2.19449	-1.18896	-1.9648	-5.76171
698	77605	AA039028	H2A histone family, member V	H2afv	0.998192	1.00783	1.05364	0.992001	0.923758	0.857665	1.00207		-9.32505	-9.0385	-1.82209	-9.02084	0.427133	0.999158	-9.32001
699	17896	AA051123	myosin, light polypeptide 4	Myl4	1.02492	0.999485	1.06168	1.005	0.965776	0.913139	0.910993		-6.1952	-9.33994	-0.305105	-9.18774	-4.03019	0.911621	0.90989
700	319475	AA031146	zinc finger protein 672	Zfp672	1.0225	1.50366	1.44671	1.33914	1.24022	1.17148	1.34104		-8.58386	1	0.999997	0.999708	0.979973	0.710356	0.999731
701	18081	AA016456	ninjurin 1	Ninj1	0.934158	1.01921	0.896708	0.893596	0.894646	0.920252	0.921954		-1.94897	-8.35461	0.53069	0.610849	0.585232	-0.63408	-0.767023
702	19943	AA049167	ribosomal protein L28	Rpl28							1.00258								-9.02378
703	16923	AI429186	linker of T-cell receptor pathways	Lnk	1.06354	0.999194	1.03725	1.06011	1.0232	0.9728	1.08278		0.504415	-9.33586	-2.39132	0.335494	-5.62789	-4.45091	0.92062
704		AA108260			1.15298	1.04469	1.0755	0.990512	0.929172	0.998399	1.25118		-4.02477	-8.65201	-7.54508	-9.30766	-7.51499	-9.34063	-0.796449
705	26446	AA108678	proteasome (prosome, macropain) subunit, beta type 3	Psmb3	0.831129	1.04322	0.852701	1.10284	0.968442	0.986829	1.07668		-0.240466	-8.21131	-1.10583	-4.60224	-8.67587	-9.22449	-6.27923
706	22335	AA042052	voltage-dependent anion channel 3	Vdac3	1.01539	0.980927	1.0813	0.996452	1.0018	0.916908	0.987949		-7.07439	-5.9847	0.96767	-9.20316	-9.30596	0.989866	-7.84487
707	14718	AA060494	glutamate oxaloacetate transaminase 1, soluble	Got1	0.985362	0.977233	0.841777	0.890079	0.973976	0.969368	1.06929		-7.43108	-5.30274	1	0.999637	-4.41446	-3.22109	0.790618
708	20525	AA050085	solute carrier family 2 (facilitated glucose transporter), member 1	Slc2a1	0.897847	0.89721	0.787592	0.842009	0.867128	0.775097	0.770172		0.97699	0.978571	1	0.999982	0.999454	1	1
709	22365	AA060373	vacuolar protein sorting 45 (yeast)	Vps45	1.09525	0.994174	1.09288	0.986116	1.08105	1.03911	1.17566		0.00806156	-9.23712	-0.101718	-8.75802	-0.811412	-5.70127	0.987873
710	66704	AA139442	RIKEN cDNA 4921506I22 gene	4921506I22Rik	0.928464	1.03526	1.1071	1.05617	1.03233	1.08089	1.1437		0.59725	-3.90618	0.967952	-0.685867	-4.50682	0.700625	0.999065
711		AA152754			1.00558	1.06869	1.16401	1.16321	1.09306	1.17084	1.29139		-9.12247	0.41512	0.99995	0.999945	0.925364	0.999976	1
712	22144	AA144835	tubulin, alpha 3	Tuba3	1.08212	1.01523	1.04328	1.04217	1.14249	1.11408	1.14066		-2.16939	-8.89223	-6.31108	-6.43644	0.589666	-0.180325	0.55884
713	19224	AA152754	prostaglandin-endoperoxide synthase 1	Ptgs1	1.07176	1.22185	1.99013	2.32703	2.16509	1.95915	2.21951		0.107305	0.999998	1	1	1	1	1
714	28113	AA209987	Terf1 (TRF1)-interacting nuclear factor 2	Tinf2	1.04227	1.01847	1.06791	0.980223	1.04001	0.98864	1.10816		-7.54161	-8.96118	-5.4071	-8.88992	-7.70922	-9.19151	-2.26301
715	12482	AA174292	membrane-spanning 4-domains, subfamily A, member 1	Ms4a1	1.06875	0.968026	1.06372	0.970041	0.959097	0.988572	1.17902		-6.65981	-8.62262	-6.97882	-8.70882	-8.18232	-9.24866	-0.734616
716	66254	AA199274	RIKEN cDNA 1500031M22 gene	1500031M22Rik	1.12675	1.0156	1.08157	0.988018	0.974049	1.00893	1.24679		-4.92799	-9.24409	-7.11964	-9.28237	-9.06292	-9.3093	-0.625563
717	14083	AA146243	PTK2 protein tyrosine kinase 2	Ptk2	1.05897	0.974413	0.977259	0.991492	1.00782	0.923882	1.02683		-0.388036	-5.76175	-6.39554	-8.87135	-8.94907	0.744203	-5.63961
718	18578	AA209984	phosphodiesterase 4B, cAMP specific	Pde4b	1.07616	0.934562	1.05869	0.991369	0.953755	0.937189	1.16263		-7.36502	-7.63425	-8.09641	-9.31091	-8.46578	-7.76129	-3.28308
719	18039	AA253725	neurofilament, light polypeptide	Nefl	1.12361	0.944084	1.07959	1.01767	0.93126	0.984264	1.22836		-5.02897	-8.05694	-7.1803	-9.21501	-7.44254	-9.23763	-1.00171
720	242721	AA139621	RIKEN cDNA B230308G19 gene	B230308G19Rik	1.06817	0.904681	1.03713	0.987865	0.907421	0.962703	1.20599		-7.95779	-6.43338	-8.89656	-9.29064	-6.57984	-8.85868	-2.32365
721	18039	AA253725	neurofilament, light polypeptide	Nefl	1.16663	0.949143	1.10763	0.959801	0.909836	1.02418	1.22346		-3.38776	-8.35829	-6.06543	-8.72201	-6.46545	-9.12709	-1.42556
722		AA124030			1.08114	1.06082	1.18572	1.00375	0.991616	0.889376	1.03047		-0.0208026	-1.6714	0.999195	-9.28379	-9.05307	0.926342	-6.23623
723	110379	AA137370	SEC13-like 1 (S. cerevisiae)	Sec13l1	0.978281	1.02359	1.08022	1.06098	1.04999	1.08369	1.23789		-7.34351	-7.1201	0.172644	-1.26628	-2.65031	0.324248	0.999996
724		AA242680			1.13089	1.0282	1.17852	1.0721	1.08073	0.971482	1.09206		-0.406036	-8.30028	0.671818	-4.35929	-3.57794	-8.21968	-2.64264
725		AA242192			1.11159	0.967104	1.14041	1.05871	1.06212	0.997647	1.15073		0.196745	-6.91034	0.776716	-3.78133	-3.3793	-9.32777	0.864254
726	14431	AA222404	guanidinoacetate methyltransferase	Gamt	0.979753	1.03367	1.04806	1.06711	1.01599	0.961606	1.06535		-7.7262	-5.64197	-3.28344	-0.966304	-8.33612	-4.58311	-1.13131
727	20851	AA212445	signal transducer and activator of transcription 5B	Stat5b	0.99618	1.00853	1.0021	0.97012	0.928545	0.910801	0.971851		-9.1393	-8.38534	-9.28015	-2.08232	0.983868	0.999289	-2.5279
728	74104	AA212806	ATP-binding cassette, sub-family B (MDR/TAP), member 6	Abcb6	1.028	1.05938	1.09936	1.04059	1.05214	1.0223	1.12045		-8.19548	-5.22092	-1.68981	-7.10915	-5.96362	-8.59483	-0.51891
729	110323	AA139624	cytochrome c oxidase, subunit VIb polypeptide 1	Cox6b1	1.01989	1.05367	1.01579	1.03695	1.01447	1.00614	0.999779		-8.0853	-3.21125	-8.52674	-5.68123	-8.65223	-9.21254	-9.34142
730	18663	AA145650	phosphoglycerate kinase 2	Pgk2	0.981363	0.980659	1.02353	1.01902	1.00965	0.924334	1.03502		-8.36501	-8.29329	-7.88796	-8.36196	-9.0772	-0.930029	-6.43107
731	15194	AA250402	Huntington disease gene homolog	Hdh	1.01704	0.949278	0.990871	0.984711	1.02466	0.995487	1.07591		-8.62445	-4.27252	-9.12469	-8.74152	-7.90851	-9.28838	-1.78103
732	12234	AA230588	beta-transducin repeat containing protein	Btrc	0.949703	0.988439	1.53901	1.39841	1.34858	1.30377	1.34557		-0.1962	-8.22455	1	1	1	1	1
733	252870	AA242262	ubiquitin specific peptidase 7	Usp7	1.09628	0.960613	1.08667	1.04331	0.986451	0.969245	1.08833		0.208937	-5.19184	-0.239003	-4.84646	-8.74249	-6.5753	-0.1492
734	110323	AA139624	cytochrome c oxidase, subunit VIb polypeptide 1	Cox6b1	0.965309	1.00471	1.0432	0.996873	0.956289	0.965816	0.968393		-5.1657	-9.24622	-3.94019	-9.29915	-3.53907	-5.25959	-5.7359
735	56296	AA144949	DMRT-like family B with proline-rich C-terminal, 1	Dmrtb1	1.06921	1.02372	1.12921	1.02268	0.991355	0.967522	0.987906		-3.57004	-8.34114	0.227332	-8.42211	-9.19804	-7.45539	-9.06159
736		AA237207			1.1805	0.988693	1.08936	0.97137	0.992899	0.939591	1.13656		-0.963318	-9.2584	-5.57208	-8.81116	-9.30884	-7.12407	-2.79511
737	14824	AA242654	granulin	Grn	0.932526	1.03762	1.00672	1.01395	1.03628	1.0448	1.07751		-1.30765	-5.73638	-9.1954	-8.73199	-5.93592	-4.66746	-0.879096
738	56296	AA144949	DMRT-like family B with proline-rich C-terminal, 1	Dmrtb1	1.00239	1.03162	1.05083	0.990277	1.06846	1.03353	1.01895		-9.32462	-6.83066	-4.13852	-9.06063	-2.01117	-6.57029	-8.3436
739	18286	AA140320	outer dense fiber of sperm tails 2	Odf2	1.05103	1.02299	1.04118	1.00891	0.976571	0.873836	1.08355		-2.44657	-7.18964	-3.99366	-8.97887	-7.02359	0.991447	0.344495
740	67444	AA231522	integrin-linked kinase-associated serine/threonine phosphatase 2C	Ilkap	0.9899	1.05218	1.07137	1.02418	1.01515	1.00472	1.03502		-8.72808	-1.33058	0.283895	-6.38343	-8.0455	-9.20645	-4.16771
741		AA237290			0.950306	0.965044	0.979888	1.12098	1.12933	1.11814	1.13605		-1.54921	-4.17361	-7.2331	0.981541	0.991145	0.976385	0.99516
742	114143	AA238482	ATPase, H+ transporting, V0 subunit B	Atp6v0b	0.900498	1.04717	0.917074	0.996751	1.01494	1.04829	1.07282		0.125645	-5.28537	-0.865735	-9.31568	-8.81743	-5.14213	-2.29894
743		AA217989			1.04866	0.975819	1.07309	1.02288	1.04007	0.951291	1.08815		-5.82085	-8.25359	-3.17082	-8.40421	-6.77427	-5.53316	-1.84126
744	11629	AA245272	allograft inflammatory factor 1	Aif1	1.06002	0.966994	1.07308	0.972891	0.903009	0.975385	1.11183		-8.06938	-8.90041	-7.5353	-9.04355	-5.93304	-9.09584	-5.71778
745	14964	AA221044	histocompatibility 2, D region locus 1	H2-D1	0.959562	0.995743	1.06962	0.965731	0.939502	0.944392	0.896738		-5.79594	-9.29492	-2.44156	-6.65857	-3.0033	-3.64584	0.361685
746	26425	AA220463	nucleotide binding protein 1	Nubp1	0.998016	1.02716	1.06555	0.978584	0.970485	1.05482	1.05373		-9.31856	-5.91375	-0.172557	-6.94625	-5.25952	-1.17625	-1.30607
747		AA217989			1.09223	0.986685	1.0897	0.975326	0.992639	0.9369	1.09782		-4.66652	-9.19722	-4.84413	-8.84902	-9.29751	-6.43317	-4.2804
748	16478	AA241105	Jun proto-oncogene related gene d1	Jund1	0.953145	1.0256	1.05296	1.01445	0.95008	0.937167	1.06885		-3.95536	-7.41254	-3.4253	-8.67421	-3.48246	-1.73852	-1.55782
749	17149	AA254528	mago-nashi homolog, proliferation-associated (Drosophila)	Magoh	1.11369	0.934649	1.14552	1.06038	1.05581	0.89487	1.04564		0.824047	-0.911633	0.978918	-1.87165	-2.42968	0.861501	-3.88131
750	15115	AI608026	histidyl-tRNA synthetase	Hars	1.02093	0.979923	1.09662	0.983812	1.0418	1.10409	1.19296		-3.74041	-6.78642	0.947326	-7.60225	0.291711	0.997859	1
751	13627	AA259551	eukaryotic translation elongation factor 1 alpha 1	Eef1a1	1.03383	1.05315	1.09816	0.970126	1.05107	0.945933	1.01171		-3.98649	-0.832087	0.945738	-4.63127	-1.07658	-0.422886	-8.44699
752	76238	AA276224	glyoxylate reductase/hydroxypyruvate reductase	Grhpr	0.927732	1.01721	0.952106	0.943701	0.952848	0.978434	0.95568		-1.15518	-8.51103	-4.21878	-3.00712	-4.33083	-8.022	-4.76313
753	56486	AA272212	gamma-aminobutyric acid receptor associated protein	Gabarap	0.991586	0.983255	0.96767	1.06836	1.12376	0.971465	1.03676		-9.08571	-8.35834	-6.0989	-1.3351	0.867799	-6.71929	-5.57252
754	12745	AA285509	calmegin	Clgn	1.05669	0.95364	1.01309	1.03416	1.06973	1.09536	1.11461		-5.55305	-6.36819	-9.08016	-7.72217	-4.24622	-2.03746	-0.850294
755	12745	AA285509	calmegin	Clgn	0.880083	1.01914	0.925266	0.933909	0.990097	0.953657	0.913114		0.801573	-8.40939	-1.22033	-2.11251	-9.0755	-4.75707	-0.288303
756	68961	AA266813	phosphorylase kinase, gamma 2 (testis)	Phkg2	0.965244	0.997754	1.06	1.04198	1.07184	0.976327	1.05908		-4.75625	-9.31683	-1.17847	-3.70087	-0.169632	-6.89053	-1.27832
757	110954	AA286316	ribosomal protein 10	Rpl10	0.950196	1.00375	0.973046	0.977515	1.00891	0.889365	0.961958		-6.22406	-9.32159	-8.32779	-8.62778	-9.22963	-0.655213	-7.40434
758	13194	AA266564	damage specific DNA binding protein 1	Ddb1	1.01632	1.05505	1.00046	1.03764	1.00141	1.00082	1.066		-8.0747	-1.56442	-9.34052	-4.27653	-9.33137	-9.33814	-0.456693
759	13047	AA261063	cut-like 1 (Drosophila)	Cutl1	1.12735	0.991454	1.10264	1.02141	1.03276	1.01713	1.10836		-0.437286	-9.23315	-1.73723	-8.69894	-7.91649	-8.92337	-1.3797
760	19085	AA270948	protein kinase, cAMP dependent regulatory, type I beta	Prkar1b	1.08002	1.02141	1.08708	1.01048	1.00215	0.884268	0.941789		-0.988076	-8.09036	-0.503193	-9.02299	-9.32781	0.8115	-2.75004
761	20775	AA268608	squalene epoxidase	Sqle	1.10821	0.953504	1.07466	1.00204	1.15242	1.10771	1.23504		0.688681	-3.6631	-0.736642	-9.32625	0.980827	0.679781	0.999949
762	27425	AA269701	ATP synthase, H+ transporting, mitochondrial F0 complex, subunit g	Atp5l	1.05274	1.0393	1.04404	0.93682	1.04938	0.992292	1.09378		-5.78667	-7.15273	-6.68451	-4.26275	-6.13801	-9.2425	-1.93686
763	66475	AA270534	ribosomal protein S23	Rps23	1.0402	0.996434	1.0439	1.03016	1.03843	1.03421	1.05508		-6.02385	-9.30853	-5.53523	-7.2943	-6.25587	-6.79781	-4.07948
764	19085	AA270948	protein kinase, cAMP dependent regulatory, type I beta	Prkar1b	1.01874	1.07904	1.08714	0.984943	0.941684	0.927854	0.95605		-8.50068	-1.58692	-0.962987	-8.77184	-3.31623	-1.6976	-5.31771
765	66171	AA276345	6-phosphogluconolactonase	Pgls	0.955868	0.993378	1.01792	0.960307	1.00497	0.938502	1.02662		-2.15983	-9.07295	-7.57364	-2.96264	-9.19088	-0.0465864	-5.87572
766		TRZ503			0.975027	1.04541	1.08726	0.973689	1.01161	0.873658	1.00831		-7.99537	-5.74431	-1.34545	-7.857	-9.04464	0.742029	-9.188
767	21945	AA471746	death effector domain-containing	Dedd	1.06471	0.965507	1.01939	1.02453	1.07042	1.02994	1.15894		-0.237042	-4.20869	-7.4047	-6.44003	0.135995	-5.35737	0.999494
768	14866	AA461810	glutathione S-transferase, mu 5	Gstm5	1.03932	0.961938	0.972196	0.977159	1.03852	0.993072	0.988133		-5.54841	-5.51122	-7.09125	-7.76814	-5.66668	-9.18776	-8.89478
769	11832	AA500661	aquaporin 7	Aqp7	1.08877	0.920271	1.10815	0.966214	0.903463	1.03076	1.20195		-6.40993	-6.52251	-5.37065	-8.79051	-5.44014	-8.91065	-1.25921
770	21945	AA471746	death effector domain-containing	Dedd	1.05282	0.942353	1.07036	0.962783	0.919199	0.961497	1.04694		-1.83774	-0.878724	-0.130966	-4.08135	0.625761	-3.83276	-2.68231
771		AA426845			1.09743	0.941794	1.06701	0.957471	0.914286	0.983537	1.14707		-3.83876	-6.51741	-6.12433	-7.74196	-4.1024	-9.0904	-1.03694
772	15275	AA451263	hexokinase 1	Hk1	1.02921	0.989739	1.04017	0.949315	0.902427	0.935899	0.960133		-1.25715	-7.4596	0.354699	0.901113	0.999995	0.991852	0.458596
773		AI508884			1.09063	0.919019	1.00804	0.946565	0.937279	0.939551	1.05226		0.815854	0.776053	-8.96246	-0.897293	-0.00825583	-0.187101	-1.38698
774	268449	AA473164	ribosomal protein L23a	Rpl23a	0.999965	0.98642	0.99958	0.997529	1.00059	1.00004	0.999988		-9.34158	-7.85766	-9.34008	-9.28912	-9.33863	-9.34157	-9.34159
775	73545	AA465846	RIKEN cDNA 1700094D03 gene	1700094D03Rik	1.0484	0.980348	1.11038	0.958921	0.892334	0.880025	1.02933		-2.18833	-7.36869	0.947854	-3.07461	0.97787	0.994343	-5.61568
776	68153	AA412879	general transcription factor II E, polypeptide 2 (beta subunit)	Gtf2e2	1.13349	0.919196	0.987357	1.0078	0.905917	0.999624	1.27204		-2.85077	-5.58276	-9.23464	-9.30153	-4.56844	-9.3415	0.6743
777	13494	AA275913	developmentally regulated GTP binding protein 1	Drg1	1.01518	0.986737	1.05317	0.980377	0.96979	0.907285	1.06805		-8.00063	-8.27254	-1.10334	-7.13701	-4.84554	0.943093	0.169516
778	17002	AA474964	lactotransferrin	Ltf	1.0782	0.988316	1.07897	1.00578	0.968809	1.01836	1.08567		0.89181	-8.15364	0.900045	-9.04246	-3.31845	-6.72742	0.950592
779	23897	AA472437	HCLS1 associated X-1	Hax1	0.950829	1.0154	1.01631	1.01363	0.919514	0.98556	1.14013		-1.70879	-8.11453	-7.9777	-8.36618	0.700411	-8.22394	0.996077
780	26441	AA277958	proteasome (prosome, macropain) subunit, alpha type 4	Psma4	1.07388	0.980169	1.08764	1.00253	0.975182	1.01417	1.19998		0.878915	-6.05312	0.973792	-9.27845	-4.67728	-7.55596	1
781	56772	AA275865	myeloid/lymphoid or mixed-lineage leukemia (trithorax homolog, Drosophila); translocated to, 11	Mllt11	1.08591	0.995513	0.980744	0.903111	0.934195	0.97416	1.07304		0.773628	-9.21487	-7.22145	0.962558	0.284697	-5.83371	0.404297
782		AA498356			1.04401	1.01015	0.857951	1.05599	0.988811	0.847823	0.914726		-7.5997	-9.23683	-0.105406	-6.70401	-9.21175	0.21431	-3.73941
783	20166	AI098267	rhotekin	Rtkn	0.977455	1.06296	1.19455	1.08521	1.03685	1.11753	1.1291		-7.00561	-0.747668	0.99994	0.534795	-4.45486	0.955424	0.982359
784	12516	AA475638	CD7 antigen	Cd7	1.05942	0.926002	1.05297	0.978189	0.942478	0.981491	1.14562		-6.52534	-4.90057	-7.01724	-8.87008	-6.39933	-9.00086	-0.865193
785		AA497590			0.951182	0.977191	1.05074	0.989315	0.875586	0.897788	0.890989		-2.45353	-7.15682	-2.53589	-8.82109	0.988899	0.907259	0.949955
786	59008	AA498565	anaphase-promoting complex subunit 5	Anapc5	1.04478	1.04673	0.920439	0.983859	0.93734	0.908016	1.01678		-4.71458	-4.43206	-0.318534	-8.52068	-1.88791	0.33875	-8.48457
787	16195	AA543149	interleukin 6 signal transducer	Il6st	1.01738	0.979173	0.93324	0.953404	0.910718	0.918658	1.03272		-8.22769	-7.72679	-0.762647	-3.37555	0.556213	0.247417	-5.96371
788	59008	AA498565	anaphase-promoting complex subunit 5	Anapc5	1.14115	0.967976	1.10344	1.09365	1.04595	0.994015	1.10201		0.803056	-6.97208	-0.0566401	-0.543735	-5.31411	-9.24997	-0.118557
789	103067	AA522020	expressed sequence AA522020	AA522020	1.04414	0.992053	0.938764	0.967007	0.93691	0.921829	1.05892		-6.02481	-9.20498	-3.55354	-7.18338	-3.32622	-1.69154	-4.26395
790	21858	AA518165	tissue inhibitor of metalloproteinase 2	Timp2	1.08299	1.02255	0.945836	1.22633	1.1261	1.06145	1.15651		-2.06374	-8.38134	-4.66852	0.990901	0.24784	-4.19577	0.775405
791	22027	AA498066	tumor rejection antigen gp96	Tra1	1.05795	0.981549	1.08013	0.957411	0.946702	0.985723	1.14533		-4.73972	-8.69031	-2.47468	-6.26482	-4.92575	-8.94798	0.591255
792		AA537645			1.07689	0.987881	1.0719	0.93097	0.94832	0.931676	1.13608		-5.00666	-9.18883	-5.41217	-5.22938	-6.81377	-5.29567	-1.13647
793	23960	AA290052	2'-5' oligoadenylate synthetase 1G	Oas1g	1.04969	0.987582	1.11091	1.05247	0.953001	0.958063	0.987595		-2.45695	-8.6009	0.912082	-2.06799	-2.51208	-3.37917	-8.60248
794	234847	AI507593	spastic paraplegia 7 homolog (human)	Spg7	1.00908	1.00262	1.04829	0.951773	0.963174	1.13484	1.06426		-8.93394	-9.30678	-2.53843	-2.1919	-4.21631	0.988748	-0.64157
795	23960	AA290052	2'-5' oligoadenylate synthetase 1G	Oas1g	1.09833	0.931112	1.08114	0.974358	0.958306	0.994631	1.15395		-4.40149	-6.08427	-5.58595	-8.83279	-8.03231	-9.31918	-1.33615
796	55978	AA274119	RIKEN cDNA 0610009H04 gene	0610009H04Rik	1.13869	0.941768	1.09782	0.930165	0.884137	0.905072	1.15412		-1.1231	-6.31169	-3.50705	-5.25289	-1.47999	-3.0145	-0.52367
797	50911	AA217904	exosome component 9	Exosc9	0.958386	0.983546	1.03663	0.99934	0.990294	0.93639	1.01406		-3.87805	-8.20889	-5.02251	-9.33969	-8.9345	-0.781025	-8.52505
798	50911	AA217904	exosome component 9	Exosc9	1.07367	0.986778	1.07239	0.971532	0.963096	1.00556	1.08442		0.999714	-5.54821	0.99962	-0.292655	0.663712	-8.54606	0.999975
799	11450	AA493090	adiponectin, C1Q and collagen domain containing	Adipoq	1.04257	0.962472	0.978517	0.878215	0.857587	0.938334	1.05445		-1.56207	-2.17745	-6.02455	0.999827	0.999994	0.550349	-0.124822
800	234847	AI507593	spastic paraplegia 7 homolog (human)	Spg7	1.12107	0.931275	0.993789	1.06278	0.91734	0.940365	1.19714		-0.594798	-3.91929	-9.28202	-4.99312	-2.50055	-4.92925	0.792625
801	71902	AA611688	cullin associated and neddylation disassociated 1	Cand1	1.13146	0.941711	1.07731	0.999088	1.00288	0.974448	1.09731		0.43698	-4.03029	-2.44516	-9.33984	-9.32422	-8.03093	-0.911181
802	20677	AA612510	SRY-box containing gene 4	Sox4	1.00893	1.00048	1.04374	0.993604	0.991135	1.14788	1.09685		-8.71632	-9.33973	-1.53284	-9.01072	-8.71414	0.999912	0.973132
803	433256	AA521959	acyl-CoA synthetase long-chain family member 5	Acsl5	1.22398	1.19863	1.37775	1.09671	1.00921	0.810902	0.983377		0.98931	0.964373	0.999995	-1.07652	-9.17368	0.99317	-8.79125
804		AA615692			0.992934	1.01132	0.964465	0.970547	0.912517	0.857152	0.938861		-9.25627	-9.12783	-7.34305	-7.92951	-1.70042	0.72496	-4.41487
805		AA501244			1.08205	0.908512	1.09909	0.921478	0.906322	1.00441	1.23785		-6.87339	-5.91453	-5.99876	-6.71435	-5.77537	-9.33278	-0.503744
806		AA517991			1.06636	0.916061	1.08273	0.922817	0.949374	1.02998	1.15867		-7.6484	-6.42127	-6.8703	-6.82509	-8.19933	-8.95685	-3.10137
807	13506	AA500580	desmocollin 2	Dsc2	1.00585	0.99154	1.04392	0.937036	0.894931	0.862261	0.956091		-9.24081	-9.12891	-5.10938	-2.15158	0.622549	0.962353	-4.82635
808	20255	AA543702	secretogranin III	Scg3	1.01963	0.996742	0.997057	1.02597	0.955596	0.943162	0.974834		-7.60791	-9.28806	-9.29789	-6.52169	-2.86153	-1.05943	-6.55035
809		AA794084			1.05646	0.97072	1.09584	1.07575	0.93154	1.04358	1.01305		-3.81664	-7.24815	-0.312325	-1.72307	-1.93189	-5.50461	-8.90409
810	11650	AA561933	alkaline phosphatase 5	Akp5	1.21472	0.948346	1.03749	1.01164	0.983212	0.9359	1.04654		0.773072	-6.61706	-7.92132	-9.19111	-9.0225	-5.42863	-7.25483
811	78294	AA727759	ribosomal protein S27a	Rps27a	1.09173	0.973585	1.04799	0.958943	0.98553	0.946821	1.01024		-0.00911866	-7.24741	-4.20194	-4.95943	-8.66853	-3.08404	-9.00697
812		AA734806			1.07756	0.992641	0.974083	1.00778	0.962543	0.971074	1.05219		-0.484563	-9.13931	-7.06621	-9.11937	-5.13446	-6.58436	-3.12185
813		AA794084			1.0439	0.991588	1.05361	0.973429	0.935255	0.947396	1.02721		0.292811	-8.26915	0.783376	-2.47679	0.975812	0.831476	-2.50013
814	18750	AA590683	protein kinase C, alpha	Prkca	1.01299	1.01835	1.01625	0.946824	0.877646	1.04177	1.01078		-8.82446	-8.34246	-8.54689	-3.19309	0.910253	-5.20668	-8.98225
815	22629	AA879811	tyrosine 3-monooxygenase/tryptophan 5-monooxygenase activation protein, eta polypeptide	Ywhah	1.10701	0.985982	1.16566	1.01728	0.981563	1.02022	1.12158		0.950443	-8.21781	0.999784	-7.73199	-7.47075	-7.2111	0.986174
816	66286	AA592658	Sec11-like 3 (S. cerevisiae)	Sec11l3	1.04592	0.942521	0.953704	0.906824	0.905449	0.903829	0.989135		-3.57653	-1.54982	-3.17477	0.72986	0.756913	0.785694	-8.84655
817		AA638454			1.16881	0.888408	1.06241	0.967774	0.950221	0.924643	1.03642		0.559655	-0.599741	-5.25503	-7.91645	-6.22445	-3.48181	-7.66641
818	54188	AA616057	cleavage and polyadenylation specific factor 4	Cpsf4	1.02541	0.995644	1.0525	1.02212	0.94317	1.02162	1.04667		-4.05283	-9.11661	0.400414	-4.98854	0.7336	-5.13345	-0.0476999
819	13001	AA681604	casein kinase II, beta subunit	Csnk2b	1.01637	0.952962	1.07093	0.947813	0.891227	0.906206	1.03492		-7.84629	-1.70606	0.261183	-0.989148	0.988634	0.940909	-4.18784
820	19179	AA645829	protease (prosome, macropain) 26S subunit, ATPase 1	Psmc1	0.888271	1.01908	1.0294	1.03976	0.945615	0.84944	0.957174		-1.33254	-8.94554	-8.43554	-7.76178	-6.36214	0.339348	-7.39308
821	12525	AA839138	CD8 antigen, alpha chain	Cd8a	1.04791	0.949138	1.04323	1.05257	1.00523	0.995343	1.04776		-2.74796	-1.94371	-3.49423	-2.07947	-9.20934	-9.23548	-2.7708
822	16542	AA871757	kinase insert domain protein receptor	Kdr	1.0525	0.940613	1.0768	0.934621	0.924507	1.05827	0.976227		-3.47173	-2.14211	-0.850733	-1.43748	-0.503953	-2.71824	-7.57024
823		AA681604			1.11129	0.932202	1.10533	0.98465	0.911871	0.982729	1.11552		-5.40288	-7.35414	-5.71181	-9.23454	-6.16222	-9.20601	-5.18403
824	18203	AA763991	N-terminal Asn amidase	Ntan1	1.02036	1.00191	0.997155	1.01719	0.950628	1.01608	1.10111		-7.10637	-9.31903	-9.29115	-7.68653	-1.31457	-7.87566	0.932074
825	67115	AA798998	ribosomal protein L14	Rpl14	1.10005	0.95567	1.11645	0.963603	0.971056	0.872106	1.07835		-2.08632	-6.82577	-1.08739	-7.58004	-8.19645	0.0869054	-3.81859
826	18203	AA763991	N-terminal Asn amidase	Ntan1	1.10379	0.957249	1.03071	0.995458	1.01033	0.893867	1.07841		-0.0983382	-5.55621	-7.30343	-9.29006	-9.08196	0.406253	-1.71978
827	23880	AI049453	FYN binding protein	Fyb	1.18641	0.901629	1.08545	1.01662	0.972724	0.914188	1.12988		0.996172	0.582229	-0.315899	-8.48186	-7.10565	0.105878	0.867134
828	14229	AI180957	FK506 binding protein 5	Fkbp5	0.996109	0.988164	1.09816	0.981928	0.911041	0.929027	0.903322		-9.29618	-8.92611	0.0740536	-8.39404	0.0526374	-1.26183	0.384149
829	57431	AI180850	DnaJ (Hsp40) homolog, subfamily C, member 4	Dnajc4	1.08073	0.966347	1.04774	0.953452	0.885419	0.950592	0.969258		0.914301	-2.76768	-0.6406	-0.515253	0.999689	-0.193394	-3.45125
830		AA798637			1.02614	0.968932	1.07918	0.977252	0.903924	0.965649	1.0166		-4.63813	-3.19708	0.917891	-5.37632	0.99633	-2.43707	-7.06381
831	23880	AI049453	FYN binding protein	Fyb	0.993421	1.00736	0.978801	1.00856	1.01441	1.00024	1.01332		-9.03377	-8.96339	-6.53592	-8.83311	-7.97682	-9.34118	-8.16108
832	20677	W14398	SRY-box containing gene 4	Sox4	1.06752	0.952616	0.980483	0.963638	0.919266	0.924975	1.00351		-1.85549	-4.03942	-8.17215	-5.7872	-0.266392	-0.686657	-9.30235
833	57431	AI180850	DnaJ (Hsp40) homolog, subfamily C, member 4	Dnajc4	1.03708	0.958951	1.04915	0.974479	0.945559	0.961095	0.995669		-3.08753	-2.04438	-1.10945	-5.44712	-0.217337	-2.44625	-9.20346
834	20462	AA881641	splicing factor, arginine/serine-rich 10 (transformer 2 homolog, Drosophila)	Sfrs10	0.980461	1.04844	0.996844	1.02438	0.92843	0.936414	0.927878		-8.4102	-5.04187	-9.31652	-7.98551	-1.80886	-2.70651	-1.75216
835	22248	AA833322	unc-119 homolog (C. elegans)	Unc119	0.977247	1.04485	0.955472	1.03007	0.909795	0.963323	0.938039		-8.05053	-5.39272	-5.15983	-7.29438	-0.196996	-6.28837	-2.76205
836	1509	AA770764	cathepsin D (lysosomal aspartyl peptidase)	CTSD	0.991082	0.973552	1.01154	1.00519	1.00891	1.00095	1.01308		-8.63659	-4.53622	-8.21212	-9.1005	-8.65013	-9.33337	-7.91515
837		AA882121			1.2108	0.961281	1.13365	1.06394	1.00911	0.979725	1.16768		0.999999	-3.05543	0.996867	-0.0967774	-8.834	-7.01	0.999893
838	27176	AA795887	ribosomal protein L7a	Rpl7a	1.01985	1.03918	1.17006	1.06262	1.03271	1.131	1.14936		-7.21652	-3.3441	0.999896	-0.252646	-4.60939	0.995277	0.999194
839	270106	AA896365	ribosomal protein L13	Rpl13	1.06085	0.98556	1.09014	0.985955	0.953333	1.04246	1.03007		-4.75304	-8.97627	-2.00769	-8.99575	-6.03375	-6.71961	-7.9113
840	19983	AA896773	ribosomal protein L5	Rpl5	1.04302	1.01566	1.05388	0.986501	0.973618	0.886577	1.08623		-6.41941	-8.8821	-5.18836	-8.98804	-8.04165	0.221858	-1.94505
841	12857	AA711266	cytochrome c oxidase subunit IV isoform 1	Cox4i1	1.01038	0.985752	0.978085	1.01285	0.923253	0.901727	0.982718		-9.03183	-8.75226	-7.99354	-8.87191	-0.790862	0.415853	-8.4843
842	19357	AA546839	RAD21 homolog (S. pombe)	Rad21	1.09757	0.976991	1.02401	1.00206	0.88824	0.847925	1.02923		0.581998	-7.35247	-7.28394	-9.32428	0.930549	0.998595	-6.4606
843	57296	AA596572	proteasome (prosome, macropain) 26S subunit, non-ATPase, 8	Psmd8	0.992663	0.95743	1.05008	1.01469	0.940256	0.923463	0.994759		-9.0451	-2.82429	-1.96653	-8.22826	-0.463952	0.571017	-9.18949
844	68222	AA760262	4931415M17	4931415M17	1.00421	0.982197	1.01389	1.00969	0.964981	0.987622	1.00438		-9.22757	-7.4532	-8.18013	-8.7556	-3.71968	-8.38425	-9.21848
845	57296	AA596572	proteasome (prosome, macropain) 26S subunit, non-ATPase, 8	Psmd8	0.927878	0.978955	1.05937	1.0588	0.962975	0.985176	1.09329		0.701668	-6.61171	-0.183997	-0.230108	-2.99385	-7.88684	0.922272
846	105892	AI060382	LY antigen-like	LOC105892	1.1513	1.032	1.08018	1.0468	0.954678	0.949563	1.02385		0.998358	-5.13834	0.469822	-2.48757	-2.38437	-1.59391	-6.71211
847	18624	AI120460	peptidase 4	Pep4	0.971597	1.01292	0.989738	1.00465	0.978488	1.01373	0.946219		-6.54802	-8.7122	-8.93031	-9.25702	-7.63918	-8.63369	-2.30993
848	19718	AA896210	replication factor C (activator 1) 2	Rfc2	1.05586	0.990588	1.05199	0.996324	0.966714	0.978855	1.07081		0.115664	-8.56335	-0.20246	-9.21941	-2.86641	-5.9532	0.765764
849	102247	AA967122	expressed sequence AU041707	AU041707	1.00993	0.986719	0.976243	0.962302	0.915992	0.950082	1.02484		-8.69838	-8.19618	-6.08919	-2.98762	0.896001	-0.952498	-5.98111
850	53415	AI020875	HIV-1 tat interactive protein 2, homolog (human)	Htatip2	1.02185	0.953734	0.982808	1.03538	0.954601	0.982513	1.11244		-3.64056	0.724337	-5.15649	-0.372001	0.686654	-5.0472	0.999994
851	12055	AI118629	B-cell CLL/lymphoma 7C	Bcl7c	0.937888	0.957377	0.923934	0.883404	0.926788	0.951809	1.06236		-1.34184	-4.15234	-0.116742	0.939213	-0.314481	-3.2377	-1.74521
852	22789	AA874235	zona pellucida 3 receptor	Zp3r	0.984782	1.00842	1.05017	1.00077	0.972182	1.02984	1.09597		-8.41912	-9.05642	-3.05813	-9.33913	-6.54902	-6.34799	0.547787
853	12326	AI153488	calcium/calmodulin-dependent protein kinase IV	Camk4	1.03935	0.968317	1.02451	0.969797	0.916338	0.967473	1.02076		-4.5003	-5.65264	-7.04997	-5.92772	0.521696	-5.49499	-7.63192
854		AI158410			1.01651	1.00288	1.0474	0.983456	0.903336	0.963528	0.970726		-7.45742	-9.27752	-1.16739	-7.39427	0.987785	-2.73871	-4.36876
855		AI156457			1.13046	0.985371	1.05836	0.990897	0.951383	0.977739	1.00642		0.999955	-7.20218	0.588157	-8.45618	0.172967	-5.04226	-8.89773
856	13032	AA939414	cathepsin C	Ctsc	1.00332	0.968654	0.955863	0.84354	0.829601	0.828066	0.88123		-9.25875	-3.97472	-1.43001	0.999997	1	1	0.999257
857	21833	AA644914	thyroid hormone receptor alpha	Thra	1.16556	0.95968	1.11114	1.06331	1.00177	1.02933	1.12556		0.999999	-1.17709	0.998363	0.632986	-9.311	-3.73289	0.999738
858	14204	AA967055	interleukin 4 induced 1	Il4i1	1.0473	0.969208	1.07315	1.00286	0.945206	0.976418	1.02918		-3.38377	-5.95337	-0.460774	-9.30707	-1.91762	-7.20123	-6.38872
859	16882	AA967089	ligase III, DNA, ATP-dependent	Lig3	1.03601	0.985372	1.03037	1.02084	0.951226	1.00682	1.0747		-3.65241	-7.98616	-4.82634	-6.86017	-1.15157	-9.03598	0.557521
860	21833	AA644914	thyroid hormone receptor alpha	Thra	1.00248	0.99282	1.05263	1.00202	0.91693	0.943982	0.920018		-9.29733	-8.97432	-0.766675	-9.31233	0.909757	-0.133243	0.874549
861	16430	AI195962	intergral membrane protein 1	Itm1	1.10869	0.935186	1.07579	0.955306	0.9539	0.983517	1.13581		-2.68594	-5.6567	-5.13181	-7.41537	-7.30304	-9.06274	-1.18524
862	13081	AI226268	cytochrome P450, family 24, subfamily a, polypeptide 1	Cyp24a1	1.00306	0.998268	1.06392	0.964909	0.885252	0.880103	0.904835		-9.28651	-9.32386	-0.269997	-4.046	0.992756	0.996051	0.93834
863	14667	AI227393	GM2 ganglioside activator protein	Gm2a	0.994232	0.992917	0.95311	0.994262	0.955662	1.00287	1.14358		-9.01155	-8.84755	-0.218203	-9.01491	-0.521829	-9.25939	0.999979
864	17888	AA655446	myosin, heavy polypeptide 6, cardiac muscle, alpha	Myh6	1.00829	0.996978	1.02676	1.00331	0.955846	0.996427	1.09122		-8.43559	-9.2146	-3.1075	-9.18998	0.235952	-9.16437	0.99802
865		W62757			1.17858	0.921913	1.15047	1.10683	1.09052	1.00889	1.15027		0.999007	0.243426	0.991154	0.802934	0.458639	-9.009	0.991022
866	14287	W59651	folylpolyglutamyl synthetase	Fpgs	0.991172	0.983303	0.739341	0.836263	0.776864	0.800111	0.882448		-8.9666	-8.05435	1	0.999912	1	0.999999	0.983077
867	18472	W61996	platelet-activating factor acetylhydrolase, isoform 1b, beta1 subunit	Pafah1b1	1.12356	0.961899	1.11979	1.01443	1.01873	0.92612	1.11115		0.999321	-1.86963	0.998928	-7.65129	-6.67249	0.901966	0.996997
868	54369	AA000602	expressed in non-metastatic cells 6, protein	Nme6	0.980177	1.02043	0.91818	0.897766	0.871762	0.846947	0.928468		-7.78666	-7.7572	0.372307	0.863706	0.986827	0.998988	-0.207436
869	54369	AA000602	expressed in non-metastatic cells 6, protein	Nme6	0.952793	0.982186	0.958746	0.921098	0.876224	0.82014	0.90193		-2.6268	-7.92319	-3.64946	0.436824	0.989614	0.999985	0.878339
870	13202	W75660	D-dopachrome tautomerase	Ddt	0.996647	1.0535	1.10523	1.0994	1.13387	1.16779	1.11396		-9.31409	-4.49258	-0.0853792	-0.356155	0.676251	0.93686	0.23439
871		W70994			0.947674	1.03046	1.00793	0.97686	0.952499	0.861156	0.919203		-4.0694	-7.2618	-9.18142	-8.01819	-4.75483	0.932545	-0.860164
872	56464	AI325870	cathepsin F	Ctsf	1.01513	0.955171	1.10043	1.01208	1.03302	0.976529	1.07311		-8.88874	-5.83344	-0.789712	-9.04969	-7.39347	-8.24756	-2.92273
873	19047	W76723	protein phosphatase 1, catalytic subunit, gamma isoform	Ppp1cc	1.04076	0.982476	1.08716	1.04369	1.04993	0.973855	1.04705		-2.14477	-7.15277	0.917883	-1.22143	-0.797031	-5.08217	-1.16391
874	81489	W75670	DnaJ (Hsp40) homolog, subfamily B, member 1	Dnajb1	0.992156	0.979827	1.09823	1.0073	1.04054	1.01433	1.19024		-9.2689	-8.8648	-2.88651	-9.27958	-7.64668	-9.10639	0.588582
875	12257	W82946	benzodiazepine receptor, peripheral	Bzrp	0.91759	1.0396	0.987542	1.02192	0.992176	0.976813	0.966233		-1.23475	-4.5189	-7.69968	-8.35405	-9.20607	-8.19588	-7.04579
876	69024	AI430334	sorting nexin 15	Snx15	0.929805	1.0425	1.08388	1.13717	1.10164	1.10192	1.18884		-0.194031	-3.99593	0.245906	0.978572	0.743389	0.748042	0.999629
877	15417	W97853	homeo box B9	Hoxb9	1.08506	0.99658	1.05382	0.989329	0.970119	1.00015	1.07976		0.295391	-9.28997	-2.29385	-8.84677	-6.0067	-9.34149	0.0510566
878	19899	AA000133	ribosomal protein L18	Rpl18	0.991782	0.990461	1.00007	1.06159	0.977422	0.995245	1.01018		-8.85864	-8.69564	-9.34156	0.0509406	-6.18729	-9.17777	-8.6234
879	56397	W83303	mortality factor 4 like 2	Morf4l2	1.22511	0.977327	1.17003	1.04935	1.08007	0.947416	1.08493		0.999989	-7.16914	0.998883	-2.71616	0.180187	-1.8755	0.384649
880	12226	W83255	B-cell translocation gene 1, anti-proliferative	Btg1	1.14216	1.26666	1.24015	1.03548	1.03234	0.99642	1.15036		0.997569	1	1	-4.25069	-4.87117	-9.26667	0.998872
881	27407	W83271	ATP-binding cassette, sub-family F (GCN20), member 2	Abcf2	1.02899	1.01613	1.03688	0.990374	1.01098	1.00873	1.15477		-2.40626	-6.25905	-0.779264	-8.08195	-7.76407	-8.31027	1
882	22059	W87149	transformation related protein 53	Trp53	0.957026	1.05706	0.870856	0.934612	0.907654	0.885628	0.954157		-6.50954	-5.2177	0.4839	-3.87705	-1.26529	0.00871225	-6.1799
883	67861	AI325329	RIKEN cDNA 2310005E10 gene	2310005E10Rik	1.05714	0.944289	1.09089	1.02438	1.06981	0.992584	1.09468		-5.03639	-4.83344	-1.8218	-8.33818	-3.69388	-9.24107	-1.54679
884	12444	W98440	cyclin D2	Ccnd2	0.959177	1.05237	0.969902	0.894977	0.89577	0.943527	1.04374		-5.17945	-3.79703	-6.82999	0.665704	0.648258	-2.83601	-5.00892
885	12444	W98440	cyclin D2	Ccnd2	0.957332	0.948229	1.01656	0.945893	0.964139	0.932541	1.01255		-4.75988	-3.35546	-8.50956	-3.01857	-5.84944	-1.36889	-8.85306
886	20698	AA000819	sphingosine kinase 1	Sphk1	0.979012	0.96287	1.10197	1.01484	1.02281	0.98877	1.07719		-8.2635	-6.29796	-0.137127	-8.80587	-8.13141	-9.0233	-1.76481
887	276756	W12289	gene model 1860, (NCBI)	Gm1860	1.04503	1.10328	1.0677	1.01328	1.03309	0.874842	1.0509		-6.9947	-1.94689	-4.87385	-9.10423	-7.982	-0.0640876	-6.46031
888	19155	W10179	aminopeptidase puromycin sensitive	Npepps	1.05064	1.14335	1.49243	1.51017	1.35201	1.17014	1.27859		-4.3957	0.875307	1	1	1	0.971344	0.99996
889	19155	W10179	aminopeptidase puromycin sensitive	Npepps	1.10798	1.03237	1.249	1.17149	1.07778	1.04906	1.25246		0.968764	-4.53529	1	0.999939	0.606524	-1.57484	1
890	59013	AA003085	heterogeneous nuclear ribonucleoprotein H1	Hnrph1	1.06303	1.02369	1.1214	1.03745	0.974489	0.881618	1.0086		0.303832	-5.82603	0.997643	-2.76066	-5.24023	0.999441	-8.77901
891	20090	W12819	ribosomal protein S29	Rps29	1.00127	0.984898	1.09047	1.01738	1.01199	0.961361	0.963982		-9.33348	-8.24653	0.649418	-7.9607	-8.65516	-3.93053	-4.43562
892		W12121			1.00627	0.99006	0.991673	0.993908	0.995239	0.91078	1.02672		-9.24772	-9.10386	-9.17442	-9.25195	-9.28681	-0.464327	-7.79899
893		W12121			1.08784	1.00293	1.11127	1.01007	0.988011	0.946884	1.06795		0.976536	-9.25536	0.998692	-8.37627	-7.97459	0.337832	0.788931
894	14751	W29397	glucose phosphate isomerase 1	Gpi1	0.929416	1.0562	1.06671	1.06906	1.08317	0.939243	0.987684		-0.2831	-2.15705	-1.00706	-0.798232	0.122079	-1.19998	-8.71597
895	15203	W11571	hephaestin	Heph	1.01518	1.01193	1.02026	1.00446	1.02001	0.925815	0.993726		-8.23297	-8.6394	-7.4619	-9.23964	-7.50298	0.374296	-9.13854
896	15203	W11571	hephaestin	Heph	0.948219	1.01976	1.06141	1.03037	1.0865	0.961046	0.995086		-4.04988	-8.37262	-3.21655	-7.22326	-0.87188	-5.91197	-9.27723
897	20090	W12819	ribosomal protein S29	Rps29	0.992431	1.0398	1.08422	1.02061	1.02187	0.997323	0.939827		-9.02787	-3.64763	0.602915	-7.29009	-7.06572	-9.30198	-0.437556
898	74617	W10703	serine carboxypeptidase 1	Scpep1	0.966042	0.981049	0.932306	0.832967	0.745003	0.650848	0.64141		-7.56888	-8.76055	-3.81347	0.912784	0.999799	1	1
899	74617	W10703	serine carboxypeptidase 1	Scpep1	1.02527	0.982886	0.891865	0.742975	0.716794	0.591539	0.605027		-7.66872	-8.50291	0.675635	1	1	1	1
900	74617	W10703	serine carboxypeptidase 1	Scpep1	0.950503	0.990318	0.961344	0.804213	0.698158	0.609725	0.589575		-2.85543	-8.96625	-4.67614	0.999989	1	1	1
901	66082	W34507	abhydrolase domain containing 6	Abhd6	1.03284	1.03672	1.08481	1.01505	0.980759	0.988798	1.04355		-6.13381	-5.51781	-0.0737029	-8.54741	-8.03623	-8.88211	-4.43816
902	22697	W12178	zinc finger proliferation 1	Zipro1	0.952968	1.00708	1.11641	1.05099	1.00858	1.00042	1.0877		-2.16814	-9.07643	0.96265	-1.9373	-8.95463	-9.34066	0.666728
903	14751	W29397	glucose phosphate isomerase 1	Gpi1	0.962795	1.10001	1.0549	1.07763	1.07551	0.973736	0.992861		-4.71331	0.695675	-2.22529	-0.112922	-0.243105	-6.70567	-9.12222
904	56040	W14267	ribosomal protein, large, P1	Rplp1	0.93869	1.13486	0.99531	0.984262	0.954943	0.935557	0.962731		-3.02379	0.708958	-9.28679	-8.73508	-5.23612	-2.64012	-6.32811
905	20016	W20956	RNA polymerase 1-1	Rpo1-1	0.972978	1.03056	1.05421	1.06669	0.989097	1.03459	1.13873		-5.04522	-4.41492	-0.491435	0.396545	-8.48176	-3.5445	0.999468
906	22378	W41126	WW domain binding protein 2	Wbp2	0.944449	0.998507	0.932547	0.911661	0.939626	0.93821	0.920652		-0.162755	-9.32543	0.575875	0.950861	0.211145	0.299867	0.868591
907	22378	W41126	WW domain binding protein 2	Wbp2	0.915422	1.00116	0.937378	0.896291	0.932854	0.965215	0.955619		0.590994	-9.33546	-0.737692	0.914518	-0.332677	-4.97481	-3.2237
908	22378	W41126	WW domain binding protein 2	Wbp2	0.944174	1.01062	0.903826	0.861744	0.944609	0.887699	0.943379		-0.496593	-8.66163	0.95961	0.999771	-0.541634	0.993635	-0.416722
909	22697	W12178	zinc finger proliferation 1	Zipro1	1.04755	0.944277	1.27807	1.2124	1.16459	1.01638	1.05553		-0.642368	0.338782	1	1	0.999996	-7.19381	0.115113
910	67279	W30130	mediator of RNA polymerase II transcription, subunit 31 homolog (yeast)	Med31	0.974993	0.993191	1.07058	1.02329	1.06123	0.996939	1.05908		-7.8494	-9.22461	-2.41568	-8.09104	-3.43852	-9.31793	-3.69305
911	15425	W33293	homeo box C6	Hoxc6	1.12519	0.970656	1.10787	0.981166	0.973072	0.972501	1.14829		-5.82457	-8.73765	-4.12328	-9.09086	-8.83172	-8.81019	-1.91937
912	20024	W11216	SUB1 homolog (S. cerevisia	Sub1	1.07192	1.02051	1.08977	0.980718	0.936382	0.762525	0.890531		-2.381	-8.37982	-0.9041	-8.45373	-2.79013	0.999979	0.482254
913	56040	W14267	ribosomal protein, large, P1	Rplp1	0.992468	1.04789	1.00186	1.05528	0.969941	0.858726	1.01292		-9.1409	-3.93895	-9.32932	-2.90852	-6.52956	0.989287	-8.77407
914	73025	W96827	RIKEN cDNA 2900070H08 gene	2900070H08Rik	1.04268	1.00686	1.06874	1.03194	1.02323	1.00112	1.03296		-2.25752	-9.01962	0.385087	-4.34213	-6.25418	-9.33284	-4.12318
915	67966	AA123204	zinc finger, CCHC domain containing 10	Zcchc10	1.09738	0.972109	1.05885	1.01244	0.978553	0.95506	1.13555		-0.0321154	-7.27366	-3.209	-8.90878	-8.06907	-4.76108	0.836473
916	12010	AA048817	beta-2 microglobulin	B2m	1.03795	1.02763	1.04789	1.01884	0.988451	0.950982	0.978883		-5.62262	-7.13736	-4.13827	-8.23897	-8.89923	-3.62099	-7.92533
917	230648	AA119086	RIKEN cDNA 4732418C07 gene	4732418C07Rik	1.13016	0.984771	1.17273	1.19937	1.00468	1.09576	1.31597		0.9051	-8.53363	0.994206	0.999105	-9.26383	0.32687	1
918	14287	W59651	folylpolyglutamyl synthetase	Fpgs	1.01721	1.0256	1.09128	1.03186	1.00375	1.01908	1.05279		-7.75838	-6.19136	0.813539	-4.9248	-9.259	-7.43485	-1.37795
919		AA690074			1.07976	0.978648	1.05976	1.02479	0.9807	0.941431	1.03921		-1.32647	-8.15888	-3.35516	-7.84558	-8.36618	-3.06522	-6.04662
920	66622	W70991	RIKEN cDNA 5730410I19 gene	5730410I19Rik	1.10803	0.972409	0.975956	0.95967	1.01655	0.971263	1.11165		0.66932	-6.8648	-7.40412	-4.73961	-8.40795	-6.68278	0.730968
921	18521	AA057997	poly(rC) binding protein 2	Pcbp2	1.01163	1.00051	1.06606	1.04707	0.995622	0.918236	0.999709		-7.92463	-9.33862	0.835724	-0.111867	-9.12412	0.989931	-9.34063
922	66679	AA543515	RAE1 RNA export 1 homolog (S. pombe)	Rae1	0.968219	1.01075	0.943567	0.97471	0.947938	0.916487	0.993281		-3.85508	-8.50775	0.0280284	-5.40957	-0.374574	0.932698	-9.0014
923	11459	AA066878	actin, alpha 1, skeletal muscle	Acta1	1.05489	0.999357	0.999494	1.01916	1.0357	0.987504	1.04511		-4.15574	-9.34053	-9.34094	-8.46191	-6.64333	-8.9453	-5.42066
924	67087	AA014587	catenin beta interacting protein 1	Ctnnbip1	0.951075	0.89511	1.07464	0.989918	0.979849	0.956199	0.950814		-4.69384	0.359302	-2.07378	-9.08982	-8.36397	-5.41856	-4.65716
925		AW111317			1.02982	0.993605	1.05778	0.850806	0.80435	0.797461	0.874807		-4.14585	-8.9984	0.11547	0.999998	1	1	0.999891
926	56452	W84173	origin recognition complex, subunit 6-like (S. cerevisiae)	Orc6l	1.07316	0.910608	1.10992	0.97257	1.00267	1.07252	1.3321		-0.447534	0.639961	0.828483	-6.54111	-9.31132	-0.494711	1
927		W98166			1.05803	0.979449	1.0954	0.959405	0.998716	0.99945	1.07092		0.380217	-5.92328	0.987881	-1.17306	-9.32557	-9.33865	0.819114
928	65116	W62792	proline-rich Gla (G-carboxyglutamic acid) polypeptide 2	Prrg2	1.03708	0.871168	1.06623	1.05328	1.0995	1.13258	1.18945		-8.25163	-1.193	-6.33213	-7.251	-3.90419	-1.90106	0.0712652
929	67615	AI893737	ubiquitin-conjugating enzyme E2R 2	Ube2r2	1.06963	0.981836	1.09863	1.05608	1.06856	1.0036	1.11478		0.937551	-5.80487	0.998888	0.680438	0.928422	-9.17545	0.999901
930	229007	AI430503	zinc finger, CCCH-type with G patch domain	Zgpat	1.08146	1.008	1.14583	1.08826	1.11507	1.0854	1.06693		0.17121	-9.06102	0.989958	0.441919	0.902525	0.339153	-0.786999
931	11746	AA929367	annexin A4	Anxa4	1.04514	0.958265	1.10262	1.01314	1.01543	1.13858	1.10641		-3.39827	-3.65565	0.79543	-8.58533	-8.3157	0.985124	0.841805
932	68203	AA000136	DIRAS family, GTP-binding RAS-like 2	Diras2	0.989603	0.998479	1.07629	0.97922	0.98094	1.01345	1.0038		-8.90035	-9.33203	-0.307364	-7.67675	-9.0849	-8.63087	-9.28232
933	11843	W98112	ADP-ribosylation factor 4	Arf4	1.05525	0.988279	1.04962	1.04313	1.0545	0.915169	1.01117		-1.69155	-8.67662	-2.45088	-3.46944	-1.78577	0.686262	-8.74905
934	110058	W75713	synaptotagmin XVII	Syt17	0.961372	0.991296	1.0103	1.04067	1.01302	0.979529	1.04534		-7.10607	-9.21769	-9.17175	-7.05923	-9.07241	-8.66769	-6.59855
935	78903	AA142678	Werner helicase interacting protein 1	Wrnip1	1.07532	0.935904	0.994125	1.01052	1.00703	0.894131	1.04594		0.641978	0.390073	-9.09882	-8.59532	-9.00028	0.993233	-1.70004
936	66052	W65755	succinate dehydrogenase complex, subunit C, integral membrane protein	Sdhc	0.901595	0.91789	1.00896	0.986943	0.976644	0.949715	0.983013		-2.0578	-3.46385	-9.24623	-9.13568	-8.69109	-6.59972	-8.99424
937	76740	AA709662	RIKEN cDNA C920006C10 gene	C920006C10Rik	1.14255	0.964366	1.11035	1.0871	1.04359	0.984814	1.04552		0.979908	-5.13115	0.817909	0.268352	-4.03496	-8.41552	-3.72793
938		AA003195			1.00975	0.957408	1.00864	1.0335	0.957707	1.00439	1.19498		-8.44962	-0.793395	-8.63315	-2.73006	-0.837236	-9.15296	1
939	67785	AI853513	zinc finger protein 262	Zfp262	1.08564	1.04764	1.011	1.04402	1.02711	0.985766	1.03162		-1.15363	-5.18157	-9.04879	-5.65012	-7.71414	-8.84411	-7.2032
940	28146	W65555	DNA segment, Chr 3, University of California at Los Angeles 1	D3Ucla1	1.33782	0.950788	1.19811	1.14031	1.19645	1.01082	1.22843		1	-4.01377	0.996371	0.887693	0.995975	-9.00176	0.99947
941	22059	AA272516	transformation related protein 53	Trp53	1.13088	1.08689	1.08704	1.03888	0.965381	0.862467	1.03522		-0.873684	-3.6509	-3.63886	-7.72787	-7.94716	0.0937129	-7.99255
942		AA139324			0.998149	0.992405	0.996179	1.00178	0.979069	0.974889	1.00004		-9.31794	-8.94855	-9.24097	-9.3199	-6.68681	-5.74312	-9.34158
943	380843	W36651	similar to OTTHUMP00000016066	LOC380843	1.09088	0.931188	1.0828	1.06938	0.934035	0.977998	1.1767		-1.80169	-3.26752	-2.45205	-3.71646	-3.59051	-8.47387	0.85827
944	18597	W41118	pyruvate dehydrogenase E1 alpha 1	Pdha1	1.23843	1.03385	1.23648	1.09899	1.10784	0.988716	1.00035		0.99918	-6.82661	0.999081	-0.200164	0.164855	-9.01045	-9.34128
945		W85203			1.06894	1.06305	0.943097	1.1575	0.890572	0.9863	1.02199		-5.30156	-5.71127	-6.04778	-0.0411304	-1.38526	-9.12241	-8.80561
946	19730	W40905	ral guanine nucleotide dissociation stimulator	Ralgds	0.921244	0.944121	0.921612	1.08925	1.0076	1.03599	1.02475		0.179813	-1.87915	0.1604	0.332605	-9.10885	-5.3252	-7.16487
947	68209	AW107630	RIKEN cDNA 1500026D16 gene	1500026D16Rik	0.98791	1.05758	1.02756	0.94474	0.882452	0.904797	1.13438		-9.03088	-4.46369	-7.88277	-4.35775	0.499105	-0.426227	0.522304
948		W82759			1.05571	0.945782	1.06867	0.970406	1.01943	0.962538	1.00919		-1.0782	-0.902083	0.0329389	-5.24653	-7.39826	-4.56583	-8.86517
949	66039	W48339	DNA segment, Chr 14, ERATO Doi 449, expressed	D14Ertd449e	0.956878	0.988429	0.99022	0.977882	0.965565	1.00684	1.03496		-1.72016	-8.39927	-8.66001	-6.28041	-3.40869	-9.00806	-3.55239
950	14955	W78370	H19 fetal liver mRNA	H19	1.02858	0.999797	1.06523	1.01369	0.981494	1.02469	1.12423		-7.07947	-9.34146	-2.06409	-8.76135	-8.27556	-7.59316	0.799597
951		AA638422			0.975374	1.02393	1.02707	1.04829	1.01887	0.984478	0.971918		-7.19621	-7.38898	-6.92141	-3.54821	-8.07238	-8.43464	-6.63852
952		AI785658			1.05236	0.97914	1.07933	1.00101	1.02076	0.897592	1.00035		-2.44808	-8.93969	0.0540198	-9.33705	-7.6257	0.89321	-9.34105
953	12826	W33832	procollagen, type IV, alpha 1	Col4a1	1.02464	1.00332	1.21579	1.15939	1.14351	1.07137	1.01338		-5.49591	-9.25193	1	0.999978	0.999857	0.687358	-7.99504
954	68545	W48242	RIKEN cDNA 1110006O17 gene	1110006O17Rik	1.01248	1.01291	0.997403	0.948975	0.979252	0.989654	1.03484		-8.20886	-8.13466	-9.28887	-0.415573	-6.435	-8.53122	-3.33143
955	11864	AW488277	aryl hydrocarbon receptor nuclear translocator 2	Arnt2	1.05299	0.946124	1.09186	0.962647	0.972636	0.994702	1.15442		-7.59992	-7.36535	-5.08403	-8.35334	-8.80379	-9.32134	-1.57326
956	110323	AA521700	cytochrome c oxidase, subunit VIb polypeptide 1	Cox6b1	0.951942	1.01824	1.02945	0.967817	1.04814	0.943131	0.965125		-4.86267	-8.57319	-7.47817	-7.03769	-5.16225	-3.6549	-6.68811
957		AI528851			1.00938	0.986689	1.0116	1.01391	1.04081	0.937261	1.01844		-8.86907	-8.39179	-8.62891	-8.33517	-3.44199	-0.195996	-7.64813
958	98529	AA103412	RIKEN cDNA C230066K19 gene	C230066K19Rik	1.08066	1.05454	1.19218	1.15883	1.07934	0.926677	1.03638		-1.9498	-4.6978	0.969967	0.852617	-2.06552	-2.08412	-6.88128
959	19737	W65084	regulator of G-protein signaling 5	Rgs5	0.987531	0.94074	1.04389	0.965004	1.0143	0.995702	1.06982		-9.15265	-5.70498	-7.33949	-7.91684	-9.10014	-9.31913	-5.09984
960	217410	AA004106	tribbles homolog 2 (Drosophila)	Trib2	1.04353	0.846003	1.06015	0.919813	0.956819	0.865342	0.880625		-5.52115	0.980547	-3.37883	-0.837392	-5.30727	0.918376	0.773929
961	244757	AA008684	cDNA sequence BC038479	BC038479	1.00949	0.940833	1.04077	1.02646	0.916259	0.939914	1.03535		-9.06026	-2.35868	-5.34026	-7.38099	-0.0813072	-2.24171	-6.1381
962	52615	AA465867	suppressor of zeste 12 homolog (Drosophila)	Suz12	1.12869	1.00257	1.05957	1.06117	0.964901	0.898069	1.0906		0.986922	-9.30581	-0.897245	-0.739882	-4.34096	0.953695	0.732398
963	14433	AI838143	similar to glyceraldehyde-3-phosphate dehydrogenase	LOC14433	0.961496	0.993818	0.993867	0.99215	0.997805	0.95984	0.972459		-5.60271	-9.22544	-9.22728	-9.1547	-9.32693	-5.3447	-7.23292
964	12306	AI182836	annexin A2	Anxa2	0.955223	1.02896	1.0383	0.950033	0.890117	0.829333	0.831242		-4.66486	-7.17176	-5.88589	-3.87904	0.729739	0.997858	0.997448
965	17859	AA013767	Max interacting protein 1	Mxi1	0.980447	0.951667	0.987192	0.908599	0.846257	0.818293	0.860382		-6.88545	-0.970607	-8.20952	0.965206	0.999993	1	0.999946
966		AW113080			1.06536	0.994451	1.00498	1.01527	0.9356	1.08351	1.10644		-2.75632	-9.25931	-9.27604	-8.74736	-2.3841	-1.07712	0.155385
967	14972	AA017870	histocompatibility 2, K1, K region	H2-K1	1.00476	0.928819	1.08013	1.02346	0.908742	0.9243	1.03441		-9.28848	-2.06887	-1.76056	-8.14905	-0.39029	-1.61213	-6.97238
968		AA473524			1.12015	0.937754	1.14815	1.09532	1.05377	0.864562	0.973424		-0.196133	-4.06713	0.549069	-1.52244	-5.42368	0.672645	-8.10947
969	67469	AW208577	abhydrolase domain containing 5	Abhd5	1.06346	0.979359	1.10145	1.02325	0.974344	0.989267	1.0145		0.497092	-6.16147	0.989222	-5.62476	-4.859	-8.36767	-7.67506
970	67023	AW556272	RIKEN cDNA 2010315L10 gene	2010315L10Rik	0.986169	0.997388	0.988368	0.913502	0.881756	0.92721	1.01297		-7.83911	-9.2843	-8.25596	0.970753	0.999652	0.851141	-8.0413
971		AA051402			1.28695	1.06504	1.23587	1.13237	1.0554	0.962121	0.990627		0.988228	-5.37652	0.928019	-0.658959	-6.25114	-7.6142	-9.22939
972	269037	AA051395	gene model 672, (NCBI)	Gm672	1.01918	0.947668	0.976738	1.06198	1.04634	0.994115	1.07546		-7.04114	-0.479588	-6.03553	0.0709752	-1.55767	-9.09221	0.671691
973	72503	AI509955	RIKEN cDNA 2610507B11 gene	2610507B11Rik	1.11821	0.922842	1.02777	0.948401	0.959087	1.04033	1.21025		0.99675	0.885166	-4.85343	-0.313808	-1.8087	-2.20619	1
974		AV040099			0.981319	1.00634	1.01538	0.954379	0.889985	0.928338	0.978086		-8.20723	-9.20729	-8.58317	-4.11658	0.825496	-0.804406	-7.81024
975	18245	AI876540	ornithine decarboxylase antizyme	Oaz1	1.04654	0.998414	1.04875	0.9218	0.931155	0.927384	1.03252		-3.08037	-9.32966	-2.74211	0.408482	-0.117168	0.127726	-5.4965
976	28135	AA138615	DNA segment, Chr 9, MRC UK Mouse Genome Centre 48 expressed	D9Mgc48e	0.986891	0.980949	1.02074	0.952259	0.904168	0.928969	1.01048		-8.55532	-7.74494	-7.54422	-2.56659	0.848428	0.0143848	-8.84358
977	235293	AA039148	sterol-C5-desaturase (fungal ERG3, delta-5-desaturase) homolog (S. cerevisae)	Sc5d	1.12108	0.949048	1.0522	1.02935	0.992906	1.02883	1.10213		0.88805	-2.72697	-2.93041	-6.53356	-9.14379	-6.61578	0.640532
978	12406	AI838326	serine (or cysteine) peptidase inhibitor, clade H, member 1	Serpinh1	1.02708	0.97211	1.06348	1.00039	0.913834	0.942541	0.882597		-5.97403	-5.65271	-0.370826	-9.34071	0.835367	-0.588047	0.993744
979	209361	AA176054	TAF3 RNA polymerase II, TATA box binding protein (TBP)-associated factor	Taf3	1.08079	1.00438	1.0405	0.991997	0.9717	1.03723	1.12106		0.0203975	-9.26077	-4.46373	-9.07142	-6.39246	-5.01411	0.917928
980	11848	AA619989	ras homolog gene family, member A	Rhoa	0.980789	0.986392	0.991359	1.01311	0.976526	0.9283	1.02524		-6.94667	-8.06472	-8.80819	-8.17971	-5.97424	0.720619	-5.70359
981	66902	AI322646	methylthioadenosine phosphorylase	Mtap	1.23626	1.05726	1.07637	0.700731	0.652692	0.701864	0.846169		0.999992	-1.84784	-0.135376	1	1	1	0.999355
982		AI786105			1.11643	0.98664	1.09038	1.04957	0.986499	0.951578	1.0145		0.932367	-8.51515	0.589486	-2.5972	-8.49823	-2.40744	-8.40111
983		AA048374			1.11281	1.08865	1.07302	1.01127	0.978312	0.911071	1.10988		0.440877	-0.573246	-1.78471	-8.99509	-8.07935	-0.0937265	0.360453
984		AI747776			1.03589	0.938924	1.16579	1.12554	1.12035	0.876541	1.029		-8.11775	-5.93155	-0.0591291	-1.60076	-1.883	-0.885238	-8.51897
985	54124	W80209	CDC28 protein kinase 1b	Cks1b	1.01812	0.932649	0.918481	0.72104	0.570203	0.512966	0.717747		-8.05419	-0.500403	0.382226	1	1	1	1
986	321022	AI845410	carnitine deficiency-associated gene expressed in ventricle 3	Cdv3	1.107	0.949008	1.03807	0.984429	0.884681	0.910211	1.0134		0.919033	-1.5916	-4.05737	-8.10156	0.988025	0.84668	-8.43248
987	12313	W89749	calmodulin 1	Calm1	1.03453	0.951766	1.04491	0.980639	0.920808	0.958457	1.01079		-2.18536	0.0919898	-0.48502	-5.9524	0.979922	-0.683141	-8.16903
988	15939	AI608314	immediate early response 5	Ier5	0.988521	0.978918	0.987523	0.948491	0.89877	0.930562	1.01406		-8.50015	-6.75495	-8.35432	-0.850695	0.981905	0.531901	-8.13568
989	67023	W20833	RIKEN cDNA 2010315L10 gene	2010315L10Rik	0.948647	0.964666	0.97704	0.945537	0.903613	0.933568	0.971108		-1.75851	-4.53906	-6.95573	-1.33977	0.891832	-0.139616	-5.81879
990		AA016454			0.997189	1.0104	1.08024	1.01275	0.973821	1.02843	1.06081		-9.28102	-8.55357	0.820554	-8.18373	-5.17222	-4.816	0.110773
991	30926	W36243	thioredoxin-like 2	Txnl2	1.03325	0.971432	1.09036	1.00906	0.976802	0.948049	0.975962		-3.32612	-4.20369	0.958635	-8.66719	-5.57713	-0.0882712	-5.36061
992	14793	AW061348	cell division cycle associated 3	Cdca3	1.03782	0.962972	1.08417	1.01992	0.991608	0.963155	1.004		-4.06618	-3.95073	0.58177	-7.43771	-8.96306	-3.98687	-9.25537
993	19193	AA388435	pipecolic acid oxidase	Pipox	1.00335	0.97308	0.998811	0.946738	0.946845	0.968751	1.00326		-9.28471	-6.18181	-9.33437	-1.46407	-1.47828	-5.32165	-9.28772
994	14870	AA710940	glutathione S-transferase, pi 1	Gstp1	0.914925	1.02193	0.912942	1.13472	0.980764	0.990943	0.976521		-1.98146	-8.58578	-1.80835	0.107653	-8.73119	-9.20431	-8.4423
995		AI662549			0.990732	1.00195	0.969951	0.90442	0.835852	0.905263	0.986621		-9.10374	-9.33107	-7.06487	0.206782	0.993527	0.17026	-8.85036
996	11951	AA000254	ATP synthase, H+ transporting, mitochondrial F0 complex, subunit c (subunit 9), isoform 1	Atp5g1	0.972943	1.01588	0.97558	0.927806	0.855117	0.920397	1.0103		-7.04278	-8.51611	-7.42946	-0.68278	0.99127	-0.138158	-8.9835
997	16011	AW414054	insulin-like growth factor binding protein 5	Igfbp5	1.07326	0.914556	1.05628	0.970889	0.948658	1.00148	1.10116		-3.31748	-1.60328	-5.10094	-7.85819	-5.33946	-9.33759	-1.09127
998	11739	AI272544	solute carrier family 25 (mitochondrial carrier, adenine nucleotide translocator), member 4	Slc25a4	0.983213	0.95447	1.0525	1.01909	0.940623	0.995705	1.02299		-8.29846	-3.67415	-2.98255	-8.05707	-1.66939	-9.2706	-7.54028
999	20425	AA110410	serine hydroxymethyl transferase 1 (soluble)	Shmt1	0.97622	1.07335	1.00585	1.01835	0.998768	0.958693	0.99611		-6.26264	0.42983	-9.12774	-7.4476	-9.33194	-2.54823	-9.24551
1000		AA238899			0.939589	0.984135	1.00154	1.00359	0.947078	0.928411	1.01024		-0.48551	-8.0561	-9.32882	-9.27252	-1.32727	0.31377	-8.79884
1001		AA396041			0.997752	0.952196	0.907328	0.752914	0.717836	0.809598	0.801092		-9.31662	-2.37777	0.834929	1	1	0.999998	0.999999
1002	52468	AA028511	CTD (carboxy-terminal domain, RNA polymerase II, polypeptide A) small phosphatase 2	Ctdsp2	1.00194	0.968067	1.1299	1.03917	0.973274	0.968816	1.02719		-9.32477	-5.59078	0.965618	-4.51341	-6.54887	-5.73082	-6.59421
1003	55951	AI876247	brain protein 44-like	Brp44l	1.16651	0.965559	1.11347	1.09641	1.13517	1.09041	1.20424		0.907522	-6.90753	0.0737154	-0.722296	0.616538	-1.10493	0.985859
1004	106931	AA050271	potassium channel tetramerisation domain containing 1	Kctd1	0.999674	0.99965	1.00001	1.00091	1.00247	1.00095	1.00091		-9.34079	-9.34067	-9.34159	-9.33542	-9.2957	-9.33479	-9.33541
1005	68262	AA033390	1-acylglycerol-3-phosphate O-acyltransferase 1 (lysophosphatidic acid acyltransferase, delta)	Agpat4	1.06473	0.965509	1.0322	0.951267	0.981756	0.996756	0.957482		-1.29599	-5.38965	-5.97837	-2.93718	-8.04951	-9.29858	-3.96427
1006	108679	AA435079	COP9 (constitutive photomorphogenic) homolog, subunit 8 (Arabidopsis thaliana)	Cops8	1.02022	0.971374	1.01671	0.951459	0.876645	0.938004	0.991609		-5.48352	-2.9087	-6.50217	0.339446	0.999996	0.872322	-8.51371
1007	14077	AI327465	fatty acid binding protein 3, muscle and heart	Fabp3	1.11022	0.972614	1.11166	0.984253	0.903436	0.983338	1.15309		-4.04391	-8.82399	-3.95604	-9.16943	-4.25063	-9.14885	-1.77364
1008	14359	AW322547	fragile X mental retardation gene 1, autosomal homolog	Fxr1h	1.0802	0.996553	1.06019	0.951871	0.950015	0.961596	1.03952		0.521319	-9.27392	-0.690556	-1.80761	-1.53484	-3.50932	-3.58437
1009	50868	AA175476	kelch-like ECH-associated protein 1	Keap1	1.05033	0.921177	1.0604	0.951883	0.931561	1.02519	1.12285		-6.44117	-3.16666	-5.47536	-6.4206	-4.23396	-8.49978	-0.747868
1010	16571	AI323080	kinesin family member 4	Kif4	0.991837	1.00896	1.13385	1.09604	0.976743	0.979589	0.968894		-8.96855	-8.90137	0.993545	0.846628	-6.6522	-7.20338	-5.02412
1011	66163	AI325513	mitochondrial ribosomal protein L4	Mrpl4	0.966765	0.947492	0.994379	1.00838	0.947269	0.944754	0.965323		-5.48298	-2.20398	-9.20689	-9.04844	-2.17208	-1.82553	-5.21808
1012		AI845093			1.00789	1.02144	1.05948	1.01517	0.956538	0.993719	0.995926		-9.11016	-7.77394	-2.13534	-8.51847	-4.06867	-9.19224	-9.27862
1013	66480	W33336	ribosomal protein L15	Rpl15	0.910132	0.9787	0.982154	1.0148	0.928702	0.930349	0.979071		0.476001	-7.76494	-8.21053	-8.57407	-0.572596	-0.713693	-7.81545
1014	56409	AA068786	nudix (nucleotide diphosphate linked moiety X)-type motif 3	Nudt3	1.00409	0.97454	0.980299	0.932235	0.909314	0.942217	1.04629		-9.14178	-3.79516	-5.52538	0.941874	0.998426	0.777029	-0.0457498
1015	67828	AI594901	RIKEN cDNA 1110055J05 gene	1110055J05Rik	1.05671	0.888308	0.916005	0.823843	0.819115	0.859778	0.91744		-2.7344	0.869751	0.149565	0.999649	0.999787	0.98802	0.0749625
1016	20104	AW556869	ribosomal protein S6	Rps6	1.00223	0.991653	1.0307	1.02104	0.976145	0.932115	0.978953		-9.30406	-8.82302	-4.33856	-6.54181	-5.77066	0.645999	-6.4389
1017	12455	AW146398	cyclin T1	Ccnt1	1.16677	1.21515	1.31158	1.23364	1.12522	1.11365	1.28726		0.998175	0.999966	1	0.999993	0.954408	0.895721	1
1018	227094	AA138012	RIKEN cDNA 5330401P04 gene	5330401P04Rik	1.13481	0.941204	1.10479	0.980671	0.918173	1.0191	1.2185		-3.28699	-7.42443	-4.96313	-9.1231	-5.89578	-9.13612	-0.271479
1019		AW046042			1.08569	0.979175	0.961332	1.04959	0.986287	0.961665	1.06597		-0.25064	-7.95241	-5.25517	-3.86788	-8.71785	-5.30985	-1.82512
1020		AA108842			1.34171	1.13932	1.27534	1.17592	1.18547	0.944278	1.07127		0.40291	-4.73915	-0.416046	-3.19173	-2.82908	-8.21888	-7.76391
1021	69274	AA178118	CTD (carboxy-terminal domain, RNA polymerase II, polypeptide A) small phosphatase-like	Ctdspl	1.11446	0.992229	0.978219	0.879842	0.856794	0.891052	1.08601		0.881949	-9.0816	-7.44881	0.975242	0.997583	0.930999	0.300272
1022	235459	AA098360	general transcription factor II A, 2	Gtf2a2	1.05235	1.00878	1.03393	0.903924	0.912638	0.902972	1.02434		-2.99104	-9.05121	-5.85022	0.698106	0.448748	0.71818	-7.34182
1023		AI316008			1.0053	0.911576	1.02837	1.013	1.01481	0.969382	1.02739		-9.23898	0.42202	-6.8299	-8.74354	-8.57408	-6.33677	-6.97601
1024		AA517885			1.00256	0.964742	1.02383	0.962708	0.970875	0.993197	0.961953		-9.28885	-2.84629	-5.72163	-2.42159	-4.26505	-8.971	-2.27085
1025	20345	AI530577	selectin, platelet (p-selectin) ligand	Selpl	1.01698	0.949979	1.01062	1.01501	0.976781	1.10703	1.18329		-6.54017	0.363185	-8.12731	-7.07192	-4.61034	0.999201	1
1026	54214	AI607869	golgi autoantigen, golgin subfamily a, 4	Golga4	1.08166	0.992627	1.0496	1.10196	1.06328	1.02841	1.03414		-0.815201	-9.1771	-4.25745	-0.358374	-2.51863	-7.22659	-6.45099
1027	16997	AW230323	latent transforming growth factor beta binding protein 2	Ltbp2	1.08699	0.947717	1.0137	1.02488	0.880751	0.950614	1.1339		-2.59441	-5.6364	-9.0485	-8.4175	0.0444045	-5.96678	-1.01942
1028	67248	AA098569	ribosomal protein L39	Rpl39	1.05597	0.982283	1.08811	0.997475	0.943221	0.979838	1.03472		-2.03322	-8.03394	0.401496	-9.31358	-1.53085	-7.67811	-5.34097
1029	319604	AA968029	RIKEN cDNA B930006L02 gene	B930006L02Rik	1.10315	0.957659	1.09478	0.995237	0.997722	0.986162	1.05272		0.80751	-3.52261	0.665026	-9.23619	-9.31744	-8.47857	-2.24729
1030	230765	AW061243	similar to Histone deacetylase 1 (HD1)	LOC230765	1.23355	1.02087	1.10835	1.05126	1.02128	0.978154	1.13746		0.999978	-7.74715	0.778352	-2.94259	-7.69031	-7.54058	0.968013
1031	212880	AA198943	DEAD (Asp-Glu-Ala-Asp) box polypeptide 46	Ddx46	1.07804	0.962661	1.08321	1.11002	1.00613	1.00624	1.12271		-2.71166	-7.42145	-2.25438	-0.486892	-9.27028	-9.26764	0.0270652
1032	67869	AW209010	polyadenylate-binding protein-interacting protein 2	Paip2	1.02362	1.00925	1.07672	0.993403	1.0013	0.997282	1.0424		-5.67773	-8.65646	0.822182	-8.98129	-9.3274	-9.27972	-1.66019
1033	14231	AI182368	FK506 binding protein 7	Fkbp7	1.10305	0.94227	1.02336	0.990227	0.992864	0.974536	1.01552		0.612205	-1.93429	-7.51631	-8.98338	-9.14948	-7.11773	-8.48413
1034		AA469690			1.33085	0.928657	0.910359	1.04613	0.948307	0.775824	1.24953		0.949924	-5.95386	-4.47597	-7.91826	-7.42554	0.859429	0.646645
1035		AA178547			1.04577	0.959614	1.06469	1.02507	0.923875	0.900547	1.05586		-6.27993	-6.6748	-4.2183	-8.46099	-2.50393	-1.06141	-5.17184
1036	67760	AA209976	solute carrier family 38, member 2	Slc38a2	1.25915	0.879309	1.24329	1.17027	1.08917	1.00605	1.23018		0.999848	0.819291	0.999597	0.969369	-0.595325	-9.24199	0.999104
1037	20185	AW319455	nuclear receptor co-repressor 1	Ncor1	1.16943	1.00391	1.18687	1.14161	1.06932	1.00941	1.05742		0.978444	-9.29653	0.992495	0.893442	-1.94224	-9.08443	-3.29261
1038		AI386138			1.01243	0.985332	1.04091	1.00746	0.935931	0.964267	1.04987		-8.51727	-8.18345	-3.37197	-9.03523	-0.0587125	-4.0777	-1.93972
1039	20249	AA124027	stearoyl-Coenzyme A desaturase 1	Scd1	1.1397	0.925283	1.04865	0.93657	0.944944	0.923332	0.92355		0.998727	0.709381	-1.55111	0.229427	-0.448974	0.757794	0.752769
1040		AI530358			1.00023	1.00002	1.00052	1.00771	1.00015	0.999307	0.99939		-9.34132	-9.34159	-9.34018	-9.04026	-9.34148	-9.3391	-9.33966
1041	13645	AI326499	epidermal growth factor	Egf	1.08993	0.930466	1.05405	0.962389	0.998877	0.965807	1.11829		0.0856309	-0.843908	-3.05936	-5.26899	-9.3371	-5.84246	0.802434
1042	56727	AA139428	myo-inositol oxygenase	Miox	1.02811	0.96133	1.06954	1.02333	0.928769	1.00502	1.07258		-7.68407	-6.27182	-2.76884	-8.163	-2.07048	-9.28253	-2.46105
1043	66427	AA276490	RIKEN cDNA 1810044O22 gene	1810044O22Rik	1.22547	0.953853	1.01907	0.980195	1.06588	1.07625	1.13724		0.999992	-2.77673	-7.77825	-7.60603	-0.698219	0.0315927	0.986225
1044	67890	AI528546	ubiquitin-fold modifier 1	Ufm1	1.08858	0.940296	1.04867	1.08689	1.04072	1.0056	1.09836		-0.197421	-2.24773	-4.15209	-0.290629	-5.31164	-9.24098	0.238991
1045	13361	AI152401	dihydrofolate reductase	Dhfr	1.1042	0.951633	1.04715	0.852085	0.86782	0.942631	1.07291		-0.256576	-4.99739	-5.45545	0.940114	0.833765	-3.78759	-2.49255
1046	30946	AA009183	activator of basal transcription	Abt1	1.00342	0.989763	0.951978	0.979038	0.909304	0.940352	1.07642		-9.23942	-8.44894	-0.421231	-6.06976	0.987223	0.501132	0.850437
1047	18584	AI551852	phosphodiesterase 8A	Pde8a	1.14064	0.938596	1.09406	0.954173	0.957112	1.00145	1.04665		0.971964	-1.29447	0.453044	-3.47917	-3.97258	-9.3332	-3.68792
1048	14433	AW549806	similar to glyceraldehyde-3-phosphate dehydrogenase	LOC14433	1.00027	0.992595	1.00023	1.00228	1.00128	1.0007	1.00022		-9.34106	-8.95633	-9.34122	-9.30463	-9.32992	-9.33806	-9.34125
1049		AA218406			0.990076	0.98138	1.03994	0.991615	0.90946	1.02308	1.07024		-8.37306	-6.30645	-1.37037	-8.64118	0.994762	-5.20774	0.84171
1050	14319	AW322317	ferritin heavy chain 1	Fth1	0.95353	1.00224	1.12794	0.972508	1.03586	0.97947	0.932654		-2.96303	-9.31934	0.960472	-6.40864	-5.08313	-7.5928	-0.380001
1051	14268	AA145458	fibronectin 1	Fn1	0.999772	1.00018	1.00082	0.999756	1.0008	1.00009	0.999909		-9.34122	-9.34136	-9.33679	-9.34116	-9.33696	-9.34153	-9.34153
1052	20678	AI528773	SRY-box containing gene 5	Sox5	0.986867	1.02744	1.04014	1.01065	0.94334	0.989392	1.00106		-8.59595	-6.56874	-4.3704	-8.85618	-1.50851	-8.84976	-9.33658
1053	234199	AW111160	fibrinogen-like protein 1	Fgl1	1.11379	0.957296	1.04601	0.936124	0.868381	0.870056	0.853868		0.885706	-3.65065	-3.42857	-0.725813	0.992846	0.991513	0.998465
1054	51960	AI464681	hypothetical protein 6530404F10Rik	6530404F10Rik	1.07313	1.01301	1.05628	1.04779	0.923732	0.94616	1.00029		-0.811549	-3.02354	-0.475737	-0.963854	0.517113	-0.443022	-3.27454
1055		AA272208			0.976676	0.933045	1.1378	1.00492	1.04338	0.894937	1.01298		-2.70202	-0.271089	0.919311	-3.24812	-1.69175	0.786462	-3.09468
1056	51788	AA239740	H2A histone family, member Z	H2afz	1.07207	0.955315	1.02413	0.891627	0.8333	0.792669	0.956953		0.886409	0.164948	-1.71131	0.999361	1	1	0.0618841
1057	69870	AI131619	polymerase (RNA) III (DNA directed) polypeptide G like	Polr3gl	1.00523	1.02005	1.08173	1.17406	1.03708	1.00537	0.959462		-3.19237	-2.89525	-0.0378276	0.981128	-2.13148	-3.24578	-1.86198
1058		AW061031			1.09597	1.04663	1.06389	0.870906	1.04732	1.05076	1.02058		-1.50973	-3.09941	-2.842	-0.294174	-2.7287	-2.65463	-3.16246
1059	67684	AI447315	RIKEN cDNA 3300001P08 gene	3300001P08Rik	1.06724	0.954718	1.16422	1.01561	1.02067	0.944201	1.01099		-1.78379	-2.43594	0.550951	-3.1712	-3.09584	-2.0593	-3.22282
1060	67988	AA266610	thioredoxin domain containing 10	Txndc10	1.14346	1.03656	0.94896	1.01211	1.13631	0.950117	1.16139		-0.308629	-2.9189	-2.5542	-3.23306	-0.454707	-2.58438	0.0129075
1061		AA276433			1.05937	0.927674	1.1198	1.0574	1.08465	0.978784	0.931208		-0.971423	-0.168279	0.753155	-1.06913	0.0582137	-2.83513	-0.323805
1062	71994	W91223	calponin 3, acidic	Cnn3	1.08301	0.954115	1.03408	0.932295	0.920591	0.898146	1.03914		-0.789653	-2.14891	-2.65689	-1.17504	-0.676489	0.0993516	-2.48354
1063	56358	AA222096	coatomer protein complex, subunit zeta 2	Copz2	0.943135	0.959994	0.945135	1.01268	1.01053	1.03922	0.93786		-0.565732	-1.60915	-0.679281	-3.07653	-3.13673	-1.75604	-0.286173
1064		AA498478			1.08024	0.941199	1.13758	1.09516	1.14067	0.918775	0.923008		-1.19933	-1.83162	0.30021	-0.708811	0.350132	-0.92384	-1.09046
1065	68545	AA267694	RIKEN cDNA 1110006O17 gene	1110006O17Rik	1.02241	0.973155	0.9896	0.908368	0.985512	0.983048	1.05743		-2.24858	-1.82923	-3.02027	0.961163	-2.79348	-2.62897	0.212731
1066		AA530536			1.05269	0.989374	1.08795	0.96774	1.07883	0.957125	1.08027		-1.52171	-3.17713	-0.0576253	-2.44202	-0.369879	-1.90712	-0.31701
1067	99237	AA184663	transmembrane 9 superfamily protein member 4	Tm9sf4	1.05004	1.00786	0.989528	1.0786	0.988059	1.08785	1.05976		-1.38678	-3.21035	-3.15911	-0.0791955	-3.12483	0.213975	-0.883893
1068	59057	AA269823	zinc finger protein 191	Zfp191	1.10961	0.934981	1.0964	1.05636	0.876151	0.775283	1.01208		-1.7409	-2.56598	-1.89585	-2.67855	-0.953117	0.72187	-3.2439
1069	18619	AI836387	preproenkephalin 1	Penk1	0.989768	1.04549	1.09754	0.846104	0.918403	1.00537	1.08142		-3.21831	-2.33881	-0.47606	0.763523	-0.750865	-3.25932	-1.00513
1070		AA434866			1.22263	0.915417	1.0728	0.977517	1.00795	0.884124	1.09059		0.884384	-1.03662	-1.66783	-3.06701	-3.24894	-0.0336889	-1.09264
1071	107350	AA260226	expressed sequence AW112010	AW112010	0.981698	0.869654	1.0618	0.991397	1.20965	1.17632	1.13204		-3.14752	0.193841	-2.11547	-3.24651	0.789613	0.539889	-0.13616
1072	20848	W62227	signal transducer and activator of transcription 3	Stat3	1.01113	0.910122	0.886799	1.14249	1.15431	1.09841	1.12848		-2.99923	0.947502	0.995231	0.998729	0.999569	0.946079	0.995564
1073	19737	AA198048	regulator of G-protein signaling 5	Rgs5	0.992134	0.977624	0.929735	1.76916	1.0263	0.967249	1.10181		-3.2722	-3.25994	-3.0603	0.669888	-3.25529	-3.23228	-2.9288
1074	83435	AA467382	pleckstrin homology domain-containing, family A (phosphoinositide binding specific) member 3	Plekha3	1.17089	0.930512	0.89787	0.944221	0.962643	0.997029	1.10984		0.973107	-0.356275	0.647933	-1.04892	-2.08439	-3.2661	0.589859
1075		AW413231			0.975705	1.02161	1.06948	1.0116	0.973492	0.978683	1.02167		-2.86125	-2.95816	-1.02204	-3.18003	-2.78631	-2.95348	-2.95649
1076	227197	AI595947	NADH dehydrogenase (ubiquinone) Fe-S protein 1	Ndufs1	1.22341	0.935572	1.11097	1.03693	1.14411	0.982769	1.0954		0.999393	-0.365891	0.727671	-2.03048	0.945137	-2.94818	0.473175
1077	105559	AA472152	muscleblind-like 2	Mbnl2	1.11497	0.987493	1.16847	1.06912	1.10554	0.895859	0.895349		0.761391	-3.10308	0.983804	-0.381548	0.639951	0.774666	0.781051
1078	56386	AA444448	UDP-Gal:betaGlcNAc beta 1,4-galactosyltransferase, polypeptide 6	B4galt6	0.969871	0.945693	0.958891	1.05566	1.09563	1.00728	1.04084		-2.48715	-1.84791	-1.9175	-1.9301	0.262249	-3.22585	-2.01948
1079		AA404201			1.07864	0.954944	1.24234	1.12992	1.1479	0.852152	0.887793		-1.01589	-2.2258	0.983786	0.366902	0.616092	0.823865	0.305201
1080		AA683961			1.03299	0.967133	1.07455	1.09113	1.05644	0.854429	0.910225		-2.81252	-2.78632	-1.4503	-0.893419	-2.08531	0.667753	-0.661983
1081	231086	AW107943	hydroxyacyl-Coenzyme A dehydrogenase/3-ketoacyl-Coenzyme A thiolase/enoyl-Coenzyme A hydratase (trifunctional protein), beta subunit	Hadhb	1.12107	0.971019	1.06887	1.13031	0.963864	0.976094	0.944068		0.901623	-2.26677	-0.110151	0.941157	-1.80908	-2.56209	-0.550559
1082		AA444288			1.13177	0.966678	1.14628	1.00793	1.11375	1.00543	1.17314		0.302236	-2.71357	0.520432	-3.242	-0.0695569	-3.25931	0.775193
1083	16211	AA451240	karyopherin (importin) beta 1	Kpnb1	1.21264	1.01622	1.2621	1.03157	0.985901	0.980047	1.10436		0.997439	-3.02394	0.999838	-2.41393	-3.07801	-2.88803	0.52662
1084	30045	AA473149	DnaJ (Hsp40) homolog, subfamily C, member 12	Dnajc12	1.0797	1.07643	0.963443	1.07254	1.09069	1.06116	1.05842		-0.962658	-1.08307	-2.54958	-1.22966	-0.583553	-1.67292	-1.78104
1085	50493	AA473156	thioredoxin reductase 1	Txnrd1	1.10343	0.967451	1.14876	1.19745	1.08348	1.05769	1.20695		0.998058	-0.566307	0.999994	1	0.980152	0.734529	1
1086	24128	AA472293	5'-3' exoribonuclease 2	Xrn2	0.948188	0.915391	0.887714	0.957095	0.959205	0.816722	0.847915		-2.24685	-1.0364	-1.00493	-2.72152	-2.58558	0.638304	0.354642
1087		AA275912			1.03962	0.909125	1.14463	1.06012	1.07682	0.882846	0.913168		-2.47683	-0.266586	0.606676	-1.6879	-1.03662	0.446795	-0.411277
1088	66641	AI839862	RIKEN cDNA 5730470L24 gene	5730470L24Rik	1.04189	0.983288	1.0058	0.979616	0.955841	0.860974	0.897307		-1.88607	-2.99884	-3.24121	-2.86965	-1.65841	0.963564	0.686893
1089	14593	AI604259	geranylgeranyl diphosphate synthase 1	Ggps1	1.09502	0.869602	1.03903	0.936729	0.90155	0.862729	0.860917		0.369417	0.942517	-2.00696	-0.555085	0.636868	0.963583	0.967819
1090	60527	AA444721	fatty acid desaturase 3	Fads3	0.913163	0.911424	1.04396	0.926176	0.922657	0.917276	0.955071		0.570412	0.608463	-1.50444	0.187016	0.309057	0.468755	-1.32352
1091	67268	AA498585	RIKEN cDNA 2900073G15 gene	2900073G15Rik	1.00666	0.990006	0.989538	0.924817	0.975196	0.85839	0.884973		-3.23021	-3.17356	-3.16395	-0.0456267	-2.68186	0.970654	0.843361
1092		AW558713			1.0947	0.925095	1.13793	1.06371	1.10059	0.935678	0.991212		-0.690158	-1.14315	0.331675	-1.7619	-0.512881	-1.57883	-3.23637
1093		AA471826			1.09553	0.995117	1.10346	0.996928	1.06426	0.902957	1.19032		0.0902635	-3.25506	0.287938	-3.26691	-1.05303	0.374287	0.976833
1094	15212	AW212513	hexosaminidase B	Hexb	1.08004	0.956422	1.104	1.14941	0.995954	0.889886	1.02882		0.0436637	-1.56227	0.621565	0.956428	-3.2564	0.843609	-2.46696
1095	54138	W97905	spinocerebellar ataxia 10 homolog (human)	Sca10	0.959165	1.09161	1.0334	0.828946	0.942789	0.987508	0.78407		-2.93485	-1.97051	-3.11274	0.435071	-2.62404	-3.07641	0.704228
1096		AA763800			1.10742	0.948187	1.1103	0.978533	1.03358	1.02462	1.06769		0.979509	0.113563	0.983968	-2.26652	-1.303	-2.05024	0.590695
1097	12955	AA032699	crystallin, alpha B	Cryab	0.983433	1.06146	1.13249	1.19031	1.19182	1.08093	1.02935		-2.78459	0.0536665	0.989038	0.99989	0.999903	0.65364	-1.97286
1098	11642	AV255496	A kinase (PRKA) anchor protein 3	Akap3	0.910667	0.981798	0.955621	0.954431	0.892433	0.922353	0.920472		0.214121	-2.99555	-1.83855	-1.7752	0.636444	-0.1948	-0.121364
1099	78757	AA265143	RIKEN cDNA 4921505C17 gene	4921505C17Rik	0.90541	0.993459	1.03777	1.07677	1.02136	0.973151	0.979894		0.745592	-3.21923	-1.82767	0.140421	-2.73466	-2.41839	-2.77331
1100	67439	AI132344	XPA binding protein 2	Xab2	1.05998	0.969251	1.07635	1.00603	0.962425	0.977111	1.17506		-2.13472	-2.90843	-1.61097	-3.26048	-2.73646	-3.06913	0.56378
1101	16010	AI648975	insulin-like growth factor binding protein 4	Igfbp4	0.961851	0.968719	0.943751	0.709411	0.68686	0.686079	0.708448		-1.38527	-1.89115	-0.195808	1	1	1	1
1102	381141	AI317560	gene model 1884, (NCBI)	Gm1884	0.993155	0.920298	0.998102	0.931418	0.881976	0.883095	1.01344		-3.17984	0.802929	-3.26734	0.566783	0.993775	0.993014	-2.9276
1103	54401	AI747607	tyrosine 3-monooxygenase/tryptophan 5-monooxygenase activation protein, beta polypeptide	Ywhab	1.15652	1.00096	1.19233	1.1117	1.12486	1.03729	1.14155		0.935547	-3.27383	0.988464	0.577676	0.747029	-2.20257	0.874272
1104	19242	AI035723	pleiotrophin	Ptn	1.07733	0.884732	1.00323	0.971358	0.962383	1.02527	1.13784		-2.21627	-0.996297	-3.27237	-3.09264	-2.963	-3.13968	-0.836085
1105	16502	W85433	potassium voltage gated channel, Shaw-related subfamily, member 1	Kcnc1	1.07946	1.0186	1.06168	0.964288	0.961998	1.00667	1.04524		0.499812	-2.75342	-0.122504	-1.58665	-1.41899	-3.20289	-1.03969
1106	320871	AI042819	RIKEN cDNA B230206H07 gene	B230206H07Rik	0.960377	0.993223	1.19069	1.22434	1.00806	0.955284	0.938339		-1.22367	-3.19534	0.999799	0.999986	-3.16446	-0.857242	0.12668
1107	64143	AI605906	v-ral simian leukemia viral oncogene homolog B (ras related)	Ralb	1.16622	0.955845	1.08088	0.951785	0.996622	0.919354	0.948568		0.999926	-0.327489	0.844645	-0.0607982	-3.24601	0.907391	0.12372
1108		AA980470			1.00761	1.00465	1.02563	1.01405	0.909546	0.913144	0.975255		-3.19705	-3.24536	-2.48781	-3.01761	0.715428	0.648974	-2.50161
1109	27224	AA544002	transcription elongation factor B (SIII), polypeptide 3	Tceb3	1.1444	1.00726	1.1678	1.1982	1.12821	1.05832	1.06142		0.956677	-3.21295	0.988343	0.998089	0.898534	-0.777724	-0.62317
1110	56419	AI645426	diaphanous homolog 3 (Drosophila)	Diap3	1.00018	0.96152	1.05978	0.930185	0.887623	0.928866	1.07165		-3.27463	-1.61508	-0.476159	0.164274	0.935518	0.214848	0.0427946
1111	17235	AI482284	mitochondrial capsule selenoprotein	Mcsp	1.02668	0.743072	0.867169	0.951234	0.920511	0.871152	0.794227		-3.13035	0.270823	-2.55925	-2.92794	-2.6961	-1.74053	-0.872508
1112	56016	AI853496	heme binding protein 2	Hebp2	1.02932	0.95914	1.06132	1.03339	1.0003	1.0036	1.01191		-2.37524	-1.61968	-0.594503	-2.15209	-3.27457	-3.25903	-3.1079
1113	282619	AV211018	suprabasin	MGI:2446326	0.992815	0.950571	0.980953	0.961478	0.896337	0.96824	1.08368		-3.22752	-1.48582	-2.95087	-2.08235	0.623083	-2.42632	-0.119425
1114	12350	AA250061	carbonic anhydrase 3	Car3	1.01175	0.941211	1.04363	1.03628	1.00085	0.937631	0.983531		-3.21301	-2.62552	-2.6973	-2.26439	-3.27434	-2.51493	-3.2734
1115		AA611756			1.12679	0.970007	1.04672	1.01064	1.13762	0.943626	1.03662		0.728553	-2.53738	-1.7988	-3.1777	0.823424	-1.16475	-2.28386
1116		AW550046
1117		AI323712			1.01505	0.983349	1.014	1.03514	0.964535	1.00283	1.03314		-2.67885	-2.53686	-2.75338	-0.937263	-0.801773	-3.25164	-1.10846
1118		AA499647			1.04117	0.976538	1.01073	0.907417	0.957876	0.996484	1.01034		-2.09721	-2.8215	-3.17879	0.301149	-1.9636	-3.26412	-3.18551
1119	109624	AA510479	caldesmon 1	Cald1	1.19221	1.07925	1.37947	1.31141	1.22441	1.01072	1.20601		0.9666	-0.586911	0.999994	0.999849	0.991697	-3.19104	0.981429
1120		AW412946			1.08739	0.913192	1.12761	1.04876	1.03874	0.844929	0.882094		0.302471	0.485007	0.881764	-1.34488	-1.91055	0.994283	0.912604
1121	17344	AA547266	Msx-interacting-zinc finger	Miz1	1.11407	0.963003	1.17413	1.10505	1.08376	0.974803	1.05639		0.792103	-1.89644	0.991602	0.685112	0.237033	-2.57353	-0.888546
1122	20692	AI593343	secreted acidic cysteine rich glycoprotein	Sparc	1.07822	0.914731	1.19884	1.09072	1.09776	0.984311	0.960825		0.501868	0.77831	0.999872	0.744632	0.829699	-2.87202	-1.28826
1123	17191	AA386999	methyl-CpG binding domain protein 2	Mbd2	1.19054	0.982825	1.15633	1.2269	1.11517	1.00063	1.08773		0.999589	-2.82538	0.995116	0.999973	0.925267	-3.27405	0.645265
1124	12632	AA512729	cofilin 2, muscle	Cfl2	1.17095	0.989913	1.15454	1.01033	1.07218	0.912262	1.09731		0.998704	-3.10822	0.995677	-3.10357	0.299752	0.799231	0.811857
1125	11429	W97350	aconitase 2, mitochondrial	Aco2	0.994935	1.02695	1.02911	0.958146	1.01158	0.973804	1.04161		-3.22999	-2.21003	-2.06322	-1.05245	-3.04993	-2.21308	-1.19191
1126	67484	AI558193	RIKEN cDNA 2310005P05 gene	2310005P05Rik	0.921562	0.919944	1.08508	1.10219	0.873144	1.0049	1.02195		-0.980614	-0.916501	-1.35517	-0.810949	0.457762	-3.26274	-3.04532
1127		AI558197			1.01371	1.02488	1.04064	1.03031	1.05306	1.06233	1.11743		-3.00845	-2.46875	-1.47822	-2.14233	-0.718839	-0.239712	0.916979
1128		AW558401			1.00954	0.907795	1.02118	0.983852	0.976393	0.977542	0.897278		-3.19137	0.399375	-2.88419	-3.03443	-2.7747	-2.81997	0.62708
1129	17841	AW110038	major urinary protein 2	Mup2	1.22436	0.944534	0.920122	0.898277	0.929118	0.953193	1.07874		0.845686	-2.22621	-1.73211	-0.926136	-1.68424	-2.50354	-1.60759
1130	13074	AI561913	cytochrome P450, family 17, subfamily a, polypeptide 1	Cyp17a1	1.14527	1.00221	1.06372	1.13067	1.21154	1.06567	1.20965		0.775077	-3.27114	-1.25184	0.627339	0.983729	-1.16743	0.982366
1131	20103	AW123651	ribosomal protein S5	Rps5	0.953044	1.01026	1.06637	1.01561	1.00886	0.894985	0.958465		-0.983433	-3.1272	-0.103777	-2.943	-3.164	0.907239	-1.34709
1132	66440	AA590680	cell division cycle 26	Cdc26	1.05609	0.951323	1.0874	0.991196	0.978326	1.0033	1.14301		-1.42713	-1.66047	-0.149098	-3.21089	-2.8983	-3.26579	0.827796
1133	19241	AW106872	thymosin, beta 4, X chromosome	Tmsb4x	1.0143	0.977212	1.10086	1.16446	1.01638	0.947532	0.994669		-3.17336	-3.01304	-0.459663	0.686245	-3.14249	-2.03278	-3.26016
1134	20363	AW208804	selenoprotein P, plasma, 1	Sepp1	1.32432	0.973189	1.19718	1.13828	0.994493	0.80976	0.73025		0.999917	-2.76079	0.972872	0.727516	-3.25207	0.9948	0.99999
1135	15505	AW049097	heat shock protein 105	Hsp105	1.18673	0.976963	1.19385	1.2527	1.05888	1.05391	1.1672		0.941371	-2.91904	0.95558	0.996122	-1.54482	-1.7593	0.877606
1136	64602	AA590687	iron responsive element binding protein 2	Ireb2	1.07115	1.02684	1.1854	0.997417	1.0532	0.949933	0.955155		-1.64832	-2.97884	0.738152	-3.27175	-2.2517	-2.26786	-2.44925
1137	13417	AI121650	dynein, axonemal, heavy chain 8	Dnahc8	1.024	0.980825	0.946601	0.964395	0.96193	1.04539	1.08599		-2.96711	-3.06709	-1.87383	-2.59164	-2.50175	-2.29436	-0.758878
1138		AA611210			0.983119	0.959286	1.14274	1.03261	1.10928	0.926022	0.891549		-3.06002	-2.14948	0.781975	-2.56163	0.322035	-0.528045	0.543722
1139		AA616058			1.09902	1.02166	0.960349	0.862804	1.02881	0.935803	0.920629		-2.15211	-3.13019	-3.11874	-0.936923	-3.16687	-2.64943	-2.56576
1140		AI173369			1.08342	0.988745	1.24707	1.48838	1.4595	1.04504	1.00123		0.0319017	-3.14605	0.999676	1	1	-1.70219	-3.27314
1141		AW258347			1.04323	1.0352	1.18272	1.03191	0.962138	0.951747	0.988205		-0.142951	-0.75687	0.999999	-1.04878	-0.41991	0.281774	-2.84346
1142	26360	AI573606	angiopoietin-like 2	Angptl2	1.04847	0.872658	0.965407	1.05151	0.96147	0.991204	0.994466		-1.72122	0.871794	-2.32617	-1.57211	-2.12861	-3.20734	-3.24798
1143	14081	AI195250	acyl-CoA synthetase long-chain family member 1	Acsl1	1.10157	0.941006	1.05339	0.995024	0.951517	0.960912	1.14228		0.657646	-0.527007	-1.00415	-3.24452	-1.13873	-1.73102	0.955752
1144		AA286093			1.34143	1.22512	1.32049	1.19247	1.20548	0.972493	0.966709		0.917977	0.403959	0.879693	0.0420704	0.202721	-3.11234	-3.03773
1145	12166	AW260128	bone morphogenetic protein receptor, type 1A	Bmpr1a	1.00287	1.08773	1.04546	0.95345	0.85406	0.838487	0.830097		-3.26437	0.419828	-1.40563	-1.20952	0.992871	0.998149	0.999139
1146	94185	AI850244	tumor necrosis factor receptor superfamily, member 21	Tnfrsf21	1.06893	0.932504	0.877989	0.862885	0.850805	0.829347	0.85275		-0.369472	-0.226998	0.927429	0.974444	0.989677	0.998212	0.988006
1147	19385	AI836209	RAN binding protein 1	Ranbp1	1.09138	0.988751	1.02796	0.823995	0.84844	0.874078	1.07584		0.983614	-2.85036	-1.31175	1	0.999999	0.999959	0.923234
1148	14030	AI465022	Ewing sarcoma breakpoint region 1	Ewsr1	1.14686	1.02884	1.0866	1.01136	1.03626	0.923894	1.04562		0.852151	-2.66106	-0.175433	-3.17113	-2.35318	-0.31911	-1.9244
1149	26943	AI226304	tumor differentially expressed 1	Tde1	1.05669	1.01443	1.1864	1.10652	1.06779	0.810678	0.772934		-0.16454	-2.90647	0.999855	0.931061	0.307599	0.999997	1
1150		AW682577			0.77576	0.863962	1.02921	1.0454	0.902124	0.798811	0.906859		0.844262	-0.353729	-3.09003	-2.99417	-1.39958	0.691944	-1.6735
1151	16956	AA821652	lipoprotein lipase	Lpl	0.971296					1.22632	0.855818		-2.83807					0.0869382	0.165292
1152	54338	AA821651	solute carrier family 23 (nucleobase transporters), member 2	Slc23a2	0.955174	0.998329	1.01329	0.923133	0.945579	0.935675	0.935014		-1.60777	-3.27184	-3.10156	0.019747	-1.05567	-0.530398	-0.49785
1153	51886	AA797522	far upstream element (FUSE) binding protein 1	Fubp1	1.09284	0.951777	1.03642	1.02082	0.946869	0.942381	0.991213		0.977966	0.264051	-0.673527	-2.11902	0.491981	0.648176	-3.03325
1154		AA275311			1.03721	1.02234	1.06968	1.01175	0.950759	0.890905	1.02502		-1.57309	-2.54602	0.206183	-3.05635	-0.635731	0.959104	-2.38418
1155	11947	AI840187	ATP synthase, H+ transporting mitochondrial F1 complex, beta subunit	Atp5b	1.1097	0.973876	1.01373	0.972742	0.991743	0.838614	1.04311		-0.427888	-2.97592	-3.19318	-2.95013	-3.24436	0.789538	-2.55714
1156	22631	AA267309	tyrosine 3-monooxygenase/tryptophan 5-monooxygenase activation protein, zeta polypeptide	Ywhaz	1.14266	1.00428	1.02417	0.984838	0.899289	0.893489	1.02308		0.997728	-3.23607	-2.22299	-2.80667	0.972408	0.984315	-2.30273
1157	320914	AA881631	RIKEN cDNA A630044M17 gene	A630044M17Rik	1.00162	0.992603	0.999313	1.01751	1.01428	1.00704	1.01116		-3.26359	-3.04766	-3.27267	-2.17637	-2.50521	-3.07121	-2.78457
1158	22070	AI097696	tumor protein, translationally-controlled 1	Tpt1	1.07706	0.975445	1.02316	1.03377	0.985013	0.965033	1.0229		0.0122213	-2.61065	-2.70414	-2.16513	-3.016	-2.02816	-2.71578
1159		AW553683			1.06273	0.983371	0.996536	0.935767	0.965334	0.960187	1.06779		0.79528	-2.34635	-3.22987	0.880552	-0.472968	-0.0511245	0.870691
1160	78920	AI326055	dihydrolipoamide S-succinyltransferase (E2 component of 2-oxo-glutarate complex)	Dlst	1.19258	0.899575	1.19049	1.08163	1.02955	0.925628	0.995556		0.962176	0.30467	0.958815	-0.548712	-2.70725	-0.595625	-3.26041
1161	23881	AI851553	RIKEN cDNA E430034L04 gene	E430034L04Rik	1.14161	0.9454	1.09421	1.00946	0.966018	1.04551	1.11795		0.196736	-2.13783	-0.945787	-3.23747	-2.80004	-2.51842	-0.291568
1162	12494	AA929177	CD38 antigen	Cd38	1.07082	0.996797	0.975009	0.879165	0.862497	0.960222	1.14598		0.877008	-3.2389	-1.54786	0.999908	0.999993	-0.15437	0.999966
1163		AA656606			0.955065	0.896211	1.04323	0.927407	1.02735	0.973986	0.9354		-1.66397	0.672996	-1.90908	-0.224546	-2.62287	-2.65555	-0.593049
1164	20250	AA024368	stearoyl-Coenzyme A desaturase 2	Scd2	1.05457	0.932738	1.04935	0.93986	1.03353	0.963219	1.04046		-1.48163	-0.692453	-1.73128	-1.0435	-2.46152	-2.25648	-2.15216
1165		AV240878			1.05677	0.972417	1.07812	0.98389	1.00242	1.05316	1.11515		0.293243	-1.6589	0.832516	-2.6385	-3.25937	0.128945	0.992607
1166	27045	AW045778	nitrilase 1	Nit1	0.977296	1.03667	1.05581	0.982173	0.96619	0.96502	0.904041		-2.80061	-2.20468	-1.23168	-2.97699	-2.19296	-2.22561	0.513144
1167		AA920176			1.00796	0.970155	1.04086	0.956116	0.925923	0.981276	1.0435		-3.12285	-1.53333	-0.726434	-0.37655	0.824224	-2.48254	-0.537766
1168	66890	AI788956	lectin, mannose-binding 2	Lman2	1.01168	0.979828	1.00455	0.989656	0.963958	0.941409	0.943198		-2.99661	-2.4769	-3.23092	-3.05014	-1.20069	0.261291	0.1795
1169	20054	AI836869	ribosomal protein S15	Rps15	1.13651	0.9959	1.07207	1.04278	1.01487	1.02783	1.08841		0.970497	-3.25039	0.121054	-1.3806	-2.97183	-2.31881	0.575175
1170	11433	AL024388	acid phosphatase 5, tartrate resistant	Acp5	1.316	1.03836	1.2508	1.17437	1.1545	0.90086	0.9629		0.964582	-2.87002	0.840374	0.258665	-0.043787	-1.00949	-2.86659
1171	226519	AA690187	laminin, gamma 1	Lamc1	1.22421	0.996146	1.24147	1.18679	1.08522	0.973827	1.15294		0.999933	-3.25284	0.999981	0.99905	0.523152	-2.36151	0.990493
1172	225131	W97169	WW domain containing adaptor with coiled-coil	Wac	1.08881	0.966065	1.07866	1.02943	0.937511	0.872327	0.928793		0.0379928	-2.32241	-0.301874	-2.57697	-0.792496	0.891172	-1.19857
1173	14180	AA623627	fibroblast growth factor 9	Fgf9	1.22761	1.77983	1.72252	1.36229	1.26866	1.19905	1.45511		0.987646	1	1	0.999964	0.99782	0.960985	0.999999
1174	106869	AW107967	tumor necrosis factor, alpha-induced protein 8	Tnfaip8	1.08777	0.95598	1.14535	1.02879	1.00511	0.840078	0.897359		-0.727067	-2.28613	0.567367	-2.84895	-3.26023	0.890863	0.0305009
1175		AA682023			1.25237	1.11098	1.21595	1.17516	1.15039	1.01526	1.15653		0.996946	0.279935	0.948188	0.921501	0.801858	-3.11426	0.841366
1176	12607	AW107708	CCAAT/enhancer binding protein zeta	Cebpz	1.08746	0.944131	1.09276	0.917216	1.01072	0.894686	0.979505		-0.593853	-1.67476	-0.420563	-0.501094	-3.2057	0.228045	-3.02031
1177	66889	AA655932	ring finger protein 128	Rnf128	1.051	0.934899	1.07467	0.895426	0.933736	0.917647	1.02542		-1.39061	-0.490355	-0.725379	0.723444	-0.434142	0.214797	-3.03528
1178		AI020715			1.15812	0.922941	1.12066	1.01168	0.986069	0.971228	1.0953		0.77786	-0.7016	0.310126	-3.19135	-3.15364	-2.77565	-0.3129
1179	54673	AI020999	SH3-domain GRB2-like B1 (endophilin)	Sh3glb1	1.092	0.970242	1.16432	1.06046	1.0307	0.963701	0.95348		-0.409186	-2.74071	0.821232	-1.68213	-2.73963	-2.50123	-2.0719
1180	252876	AA162090	RIKEN cDNA 4930429M06Rik	4930429M06Rik	1.20199	1.20646	1.29657	1.03618	1.02395	0.929558	1.0258		0.938542	0.947524	0.998289	-2.59732	-2.95922	-1.07977	-2.9115
1181		AA874621			1.20432	0.950375	1.12648	1.11169	1.06472	1.02538	1.09363		0.999689	-0.807812	0.946137	0.873584	-0.171207	-2.45967	0.671995
1182	66588	AA881645	cytidylate kinase	Cmpk	1.08527	0.994033	1.17233	0.977051	1.02816	1.03742	1.02702		-0.282068	-3.24653	0.939698	-2.87101	-2.70957	-2.3373	-2.75067
1183	12843	AI849281	procollagen, type I, alpha 2	Col1a2	1.14053	0.990626	1.07066	1.01617	0.979533	1.0121	1.12121		0.999077	-3.05877	0.677036	-2.67886	-2.33302	-2.9284	0.994447
1184	100226	AA199550	syntaxin 12	Stx12	0.981495	0.931939	0.878214	0.794321	0.697997	0.674203	0.629895		-2.86841	-0.0705229	0.947928	0.999967	1	1	1
1185	16480	AA989766	junction plakoglobin	Jup	1.2557	0.990878	1.10504	1.10745	1.15463	1.05932	1.12492		0.998647	-3.20893	0.275497	0.327912	0.876298	-1.3334	0.624048
1186	233490	AA939474	HCF-binding transcription factor Zhangfei	MGI:2675296	1.14479	0.9392	1.11557	0.981379	0.853602	1.01625	1.19958		-0.397554	-2.34576	-1.04517	-3.18123	0.0643319	-3.20577	0.414534
1187	17178	AA592604	FXYD domain-containing ion transport regulator 3	Fxyd3	0.994864	0.971804	1.04388	0.928754	0.909142	0.907068	0.920029		-3.2437	-2.41896	-1.59092	0.00108627	0.599823	0.641218	0.317083
1188		AA145226			1.12633	0.926612	1.35678	1.12712	0.971682	0.909647	1.0378		-0.754537	-1.95401	0.929486	-1.16819	-3.05466	-1.78816	-2.97875
1189	56048	AI987967	lectin, galactose binding, soluble 8	Lgals8	1.10695	0.953716	1.06646	0.973364	1.00421	0.945163	0.992094		0.725915	-1.28856	-0.367974	-2.48391	-3.2535	-0.772733	-3.19947
1190	27981	AW213538	DNA segment, Chr 4, Wayne State University 53, expressed	D4Wsu53e	1.20129	0.9469	1.0663	0.940013	0.992061	0.933736	0.963798		0.999925	-0.290422	0.173071	0.0734635	-3.08029	0.3378	-1.45532
1191	192193	AA920260	ER degradation enhancer, mannosidase alpha-like 1	Edem1	1.12621	0.987002	1.19542	1.07717	1.09553	1.03727	1.1611		0.952591	-3.02612	0.999555	0.336008	0.727627	-1.6859	0.99509
1192	18777	AI510294	lysophospholipase 1	Lypla1	1.09571	1.01263	1.14475	0.942685	0.932859	0.917157	1.02346		-0.210237	-3.22387	0.359245	-1.48423	-0.950464	-0.2822	-3.04146
1193	13996	AI563639	ethanol decreased 2	Etohd2	1.43699	0.816984	0.93508	0.951885	1.06052	1.10591	0.946436		0.99466	0.469338	-2.77444	-2.24599	-2.00924	-1.5045	-2.465
1194	13996	AI563639	ethanol decreased 2	Etohd2	1.05602	0.990909	1.03845	1.01774	0.8766	1.03163	0.982951		-0.99426	-3.18275	-1.95774	-2.94393	0.932257	-2.32418	-2.95792
1195	18700	AA189964	phosphatidylinositol glycan, class A	Piga	1.11148	0.976694	1.29982	1.24046	1.19656	1.18945	1.35797		0.260032	-2.9052	0.999566	0.99404	0.962801	0.950638	0.999968
1196		AI563656			1.07782	0.879314	1.17676	1.0687	1.03408	0.868143	0.889267		-0.826218	0.621161	0.901629	-1.18513	-2.59742	0.76473	0.441048
1197		AA105218			1.00187	0.923011	0.957376	0.700116	0.674724	0.693665	0.71061		-3.26973	0.449365	-1.28981	1	1	1	1
1198		AI313904			1.12389	1.03903	1.1479	1.069	1.03606	0.921254	1.03553		0.508208	-2.35601	0.779569	-1.06557	-2.47442	-0.436306	-2.49532
1199	12848	AW146432	COP9 (constitutive photomorphogenic) homolog, subunit 2 (Arabidopsis thaliana)	Cops2	1.19951	0.976993	1.16085	1.10867	1.12967	1.04908	1.19317		0.999276	-2.60417	0.99104	0.816523	0.941506	-1.09137	0.998897
1200	55980	AW321594	inositol (myo)-1(or 4)-monophosphatase 1	Impa1	1.05067	0.966862	1.10774	0.937336	0.933423	0.888635	1.0255		-1.54217	-1.73137	0.502889	-0.766182	-0.573416	0.746334	-2.73144
1201	11877	AA498261	armadillo repeat gene deleted in velo-cardio-facial syndrome	Arvcf	1.14726	0.953818	1.20401	1.09039	1.01448	0.983843	0.974899		0.967516	-1.27107	0.998914	0.453059	-3.02894	-2.96207	-2.55431
1202	19766	AA967070	receptor (TNFRSF)-interacting serine-threonine kinase 1	Ripk1	1.24087	0.93068	1.17362	1.0774	1.03798	1.01289	1.16959		1	0.676045	0.999907	0.731412	-1.07621	-2.92058	0.999865
1203	218236	AA967108	cDNA sequence BC010304	BC010304	1.12292	0.894562	1.08552	0.962387	0.957098	1.08897	1.26682		-0.826136	-0.946518	-1.78115	-2.88924	-2.7779	-1.68918	0.851149
1204	22003	AA266471	tropomyosin 1, alpha	Tpm1	1.15015	0.987378	1.16251	1.02486	1.05656	1.01539	1.13338		0.997742	-2.97384	0.999175	-2.25784	-0.126852	-2.84682	0.991512
1205		AW211695			1.00241	0.940813	1.05561	0.993207	0.94077	0.982122	0.932859		-3.26944	-0.970522	-1.31956	-3.2329	-0.968314	-2.99084	-0.91981
1206	18976	AW047262	pro-opiomelanocortin-alpha	Pomc1	1.22793	0.905057	1.18077	1.06233	1.06937	0.94743	1.00369		0.999651	0.675028	0.99397	-0.605767	-0.288577	-0.951483	-3.25885
1207	14705	AA980499	Bernardinelli-Seip congenital lipodystrophy 2 homolog (human)	Bscl2	1.16247	0.919226	1.03028	0.960395	1.07267	0.953027	1.09527		0.786946	-0.605238	-2.77204	-2.39963	-1.15771	-2.09161	-0.367813
1208	21917	AI195756	thymopoietin	Tmpo	1.13977	0.929722	1.33014	1.35768	1.39671	1.14653	1.23154		0.907286	-0.218576	0.999998	1	1	0.933027	0.999309
1209	12499	AA467416	ectonucleoside triphosphate diphosphohydrolase 5	Entpd5	1.14065	0.957017	1.06092	0.997946	1.04702	0.908661	1.11854		0.815663	-1.94839	-1.19021	-3.27117	-1.84838	0.231832	0.579209
1210		AA462408			1.02525	0.993724	1.06892	1.0337	1.00233	1.00991	1.04339		-2.07044	-3.18488	0.558451	-1.38981	-3.26231	-3.05804	-0.656431
1211	78070	AI036804	carnitine palmitoyltransferase 1c	Cpt1c	1.08192	1.2289	1.21176	1.02071	0.94405	1.05232	1.11537		0.621705	0.999992	0.999967	-2.59786	-0.134135	-0.50032	0.950779
1212		AI851638			1.17318	0.870418	1.15908	1.01962	1.02607	0.906484	0.94669		0.962159	0.889118	0.928706	-2.95715	-2.73406	0.358747	-1.33006
1213	19240	AI157351	thymosin, beta 10	Tmsb10	1.01905	0.960892	1.06342	1.02013	0.962749	0.995576	0.91105		-2.05093	0.0197024	0.851833	-1.93476	-0.122307	-3.19527	0.99653
1214	11883	AI006214	arylsulfatase A	Arsa	1.16399	0.922233	1.1118	1.00518	1.03369	0.981924	0.973585		0.999933	0.893475	0.989601	-3.20589	-1.21052	-2.49369	-1.77399
1215	20778	AI037085	scavenger receptor class B, member 1	Scarb1	1.03272	0.954515	1.04936	0.977323	0.944299	0.96021	0.989954		-1.10071	0.00909278	0.103858	-1.97287	0.517934	-0.394641	-2.98248
1216	17283	AA000099	multiple endocrine neoplasia 1	Men1	1.01242	0.952502	0.959265	1.01333	1.03338	1.02241	0.934963		-3.11448	-1.37776	-1.78128	-3.09104	-2.26721	-2.7804	-0.411557
1217	76709	AA881633	actin related protein 2/3 complex, subunit 2	Arpc2	1.01808	0.985464	1.05089	0.975964	0.978994	0.974566	1.00157		-2.3778	-2.65193	0.256925	-1.77461	-2.07388	-1.63434	-3.26693
1218	13627	AA869506	eukaryotic translation elongation factor 1 alpha 1	Eef1a1	1.03961	0.992669	0.910914	0.836184	0.83711	0.879054	0.891372		-0.636056	-3.1271	0.97337	0.999999	0.999998	0.999426	0.997236
1219	67095	AW259587	RIKEN cDNA 2310001H13 gene	2310001H13Rik	1.0203	0.940982	0.97486	1.03671	1.05194	0.872068	0.938398		-2.80961	-0.518094	-2.55406	-1.95658	-1.07642	0.966072	-0.382568
1220	56455	AU080559	dynein, cytoplasmic, light chain 1	Dnclc1	1.03036	0.992561	1.12726	1.10942	1.02656	1.05931	0.988112		-1.37482	-3.11911	0.998623	0.991979	-1.71786	0.483333	-2.88734
1221	12827	AA041615	procollagen, type IV, alpha 2	Col4a2	1.00864	1.00996	1.00468	1.01504	0.932085	0.964937	1.00144		-3.16434	-3.12908	-3.24185	-2.95146	0.209271	-1.73643	-3.27154
1222	21766	AI843892	testis expressed gene 261	Tex261	0.953783	0.93951	0.989844	0.874756	0.857878	0.862997	0.862061		-1.23146	-0.395763	-3.14566	0.963546	0.9902	0.985199	0.986262
1223		AA002947			1.06944	1.03325	1.13901	0.966261	0.905134	0.950824	0.937407		-0.892097	-2.51403	0.771704	-2.44541	0.265244	-1.69004	-1.00645
1224	14705	AI047345	Bernardinelli-Seip congenital lipodystrophy 2 homolog (human)	Bscl2	1.0505	0.940047	1.09483	1.03065	1.00315	0.995327	1.03081		-0.914908	-0.221079	0.451163	-2.15178	-3.26045	-3.24324	-2.1417
1225	13717	AI385539	elastin	Eln	1.09957	0.948297	1.12134	1.0196	1.04884	1.00153	1.01788		0.840594	-0.454662	0.95914	-2.69069	-0.784592	-3.27074	-2.78186
1226	27981	AA939583	DNA segment, Chr 4, Wayne State University 53, expressed	D4Wsu53e	1.13138	1.0136	1.14167	1.00791	0.97997	0.994625	1.07173		1	-2.22946	1	-2.88413	-1.28879	-3.08717	0.993356
1227	13418	AI508253	DnaJ (Hsp40) homolog, subfamily C, member 1	Dnajc1
1228	22287	W13046	secretoglobin, family 1A, member 1 (uteroglobin)	Scgb1a1	1.06927	0.991268	1.0787	1.00962	0.944458	0.954807	1.06044		0.966597	-2.89893	0.989917	-2.83069	0.886181	0.625736	0.905248
1229	19309	W78550	muscle glycogen phosphorylase	Pygm	0.986973	1.00847	1.00871	0.955642	0.882744	0.893641	0.967182		-2.61138	-2.98602	-2.97015	0.388849	0.999969	0.999812	-0.46394
1230		W76735			1.17962	1.06661	1.08702	1.16362	1.06472	1.096	1.20217		0.996276	-0.266751	0.423044	0.989997	-0.351093	0.611143	0.999115
1231	12874	AA198901	carboxypeptidase D	Cpd	1.14144	0.961389	0.953167	0.895792	0.857646	0.860207	0.911533		0.999769	-0.492975	0.088024	0.99682	0.999984	0.999976	0.979018
1232	15463	AA049862	HIV-1 Rev binding protein	Hrb	1.02439	0.993883	1.06625	1.01002	0.93948	1.02033	1.07349		-1.81794	-3.15984	0.742113	-2.97819	0.703137	-2.19373	0.855746
1233	20405	AI315075	SH3-domain GRB2-like 1	Sh3gl1	1.00012	0.990515	1.05551	0.974847	0.89391	0.951522	1.04968		-3.27463	-2.99388	0.472548	-1.64171	0.998493	0.280642	0.218539
1234		AI593980			1.01405	1.01211	1.00653	1.01772	0.924659	0.933985	1.03479		-3.06946	-3.12099	-3.22912	-2.95426	0.0502719	-0.35077	-2.18572
1235	11947	AI845222	ATP synthase, H+ transporting mitochondrial F1 complex, beta subunit	Atp5b	0.997311	0.953772	1.08675	1.04811	0.950547	0.907796	1.01963		-3.25809	-0.323853	0.864451	-0.345748	-0.118016	0.955154	-2.49341
1236	18521	AW412548	poly(rC) binding protein 2	Pcbp2	1.03591	1.04251	1.03855	1.14605	1.00083	0.990786	1.033		-2.28616	-1.96641	-2.16012	0.889515	-3.27405	-3.19759	-2.42075
1237	12314	AA087146	calmodulin 2	Calm2	1.07653	0.97376	1.08924	1.02836	0.955131	0.913627	0.964316		0.631303	-2.06377	0.832181	-1.95819	-0.60534	0.881889	-1.30359
1238	21959	AA144925	transition protein 2	Tnp2	1.05285	1.02215	1.06687	0.935509	0.92478	0.946839	0.991583		0.578165	-1.76399	0.878734	0.900754	0.972276	0.679414	-3.00407
1239		AA033187			1.0899	1.12692	1.10501	0.985474	0.98624	0.956511	1.01451		0.971866	0.999414	0.993827	-2.63952	-2.70034	-0.00688217	-2.65784
1240		AV047620			1.03667	0.994693	1.04726	0.992354	0.953511	0.942885	1.01246		-0.0907606	-3.14559	0.5293	-3.01064	0.587509	0.868713	-2.62222
1241	11434	AI644079	preproacrosin	Acr	1.11216	0.969648	1.09804	0.989325	0.936751	1.02282	1.09141		0.867783	-2.12784	0.722206	-3.11492	-0.0830875	-2.6142	0.615104
1242	20916	AI527924	succinate-Coenzyme A ligase, ADP-forming, beta subunit	Sucla2	1.06849	0.991742	1.0618	0.990414	0.933645	0.918678	1.00325		0.958263	-2.94662	0.909656	-2.83828	0.969412	0.996749	-3.22262
1243	17246	AI596041	transformed mouse 3T3 cell double minute 2	Mdm2	1.04874	0.974894	1.03672	0.87429	0.909076	0.917437	1.04191		-0.165181	-1.92841	-1.00936	0.999363	0.966117	0.923456	-0.613974
1244	78294	AI156833	ribosomal protein S27a	Rps27a	1.07013	1.01816	1.09506	1.03732	0.988647	0.966891	1.01745		0.949039	-2.04086	0.99751	-0.0745733	-2.72505	-0.32506	-2.11979
1245	114863	AL034666	proline synthetase co-transcribed	Prosc	0.942884	1.00141	1.06173	1.0385	0.961785	0.973156	0.964738		-0.228836	-3.27152	-0.174417	-1.53545	-1.4536	-2.25556	-1.66622
1246	57294	AA597118	ribosomal protein S27	Rps27	1.15833	0.936762	1.03906	0.990658	1.00668	0.952791	1.07115		0.998717	0.316879	-1.23869	-3.10992	-3.19083	-0.537993	0.433988
1247	12785	AV017620	cellular nucleic acid binding protein 1	Cnbp1	1.20953	0.977574	1.04979	0.86086	0.890464	0.817518	1.00015		0.975257	-2.93995	-1.94702	0.845959	0.448131	0.985843	-3.27466
1248	27360	AA267347	adducin 3 (gamma)	Add3	0.998335	0.979609	1.07349	0.99203	0.912503	0.941584	0.988713		-3.2655	-2.08567	0.883715	-3.06843	0.986248	0.697889	-2.87013
1249	24018	AI931926	RNA guanylyltransferase and 5'-phosphatase	Rngtt	1.16169	1.09026	1.1313	1.0395	1.04277	1.05795	1.1253		0.925108	-0.0316938	0.743416	-2.19064	-2.03788	-1.31244	0.678695
1250	110323	AW045905	cytochrome c oxidase, subunit VIb polypeptide 1	Cox6b1	0.979295	1.03529	1.03841	1.04627	0.97219	0.948859	1.06303		-2.80252	-2.10346	-1.92979	-1.48567	-2.45714	-1.06522	-0.602714
1251	57319	AA538329	sphingomyelin phosphodiesterase, acid-like 3A	Smpdl3a	0.999779	1.01861	1.08607	0.990454	0.897708	0.923015	0.99749		-3.27459	-2.735	0.673147	-3.12109	0.938311	0.622753	-3.26395
1252		AA473030			0.976173	0.885054	1.05167	1.05237	1.05081	0.961467	1.01945		-2.99499	0.201245	-2.18617	-2.16125	-2.21608	-2.57319	-3.09397
1253	14057	AA111089	sideroflexin 1	Sfxn1	1.1701	1.00843	1.11564	1.08519	1.11819	1.0074	1.26126		0.999984	-3.07894	0.995624	0.927837	0.996594	-3.12306	1
1254	16783	AA896274	lysosomal membrane glycoprotein 1	Lamp1	1.12087	0.977643	1.05531	1.12047	1.11175	1.0819	1.14941		0.85128	-2.71209	-0.941556	0.8484	0.769915	0.184921	0.966387
1255		AW106850
1256	231329	AW260260	polymerase (RNA) II (DNA directed) polypeptide B	Polr2b	1.20587	0.965515	1.06891	1.11005	1.05166	0.885709	1.17207		0.989797	-2.36254	-0.818894	0.447144	-1.6138	0.719693	0.952055
1257	68028	AV005103	ribosomal protein L22 like 1	Rpl22l1	1.34739	0.929432	1.12542	1.11346	1.06956	0.851223	1.0984		0.999762	-1.08566	0.312603	0.0667123	-1.32893	0.84125	-0.327728
1258	20462	AW413176	splicing factor, arginine/serine-rich 10 (transformer 2 homolog, Drosophila)	Sfrs10	1.14159	0.967327	1.10689	0.988911	1.01695	0.927525	1.10528		0.982995	-1.90038	0.857622	-3.0906	-2.86836	0.377319	0.844186
1259	22668	AW209166	zinc finger protein 162	Zfp162	0.985069	0.999544	1.02426	0.953446	0.935383	0.900592	1.03583		-2.78899	-3.2742	-2.15087	-0.307678	0.559682	0.977378	-1.22431
1260		AA549592			1.03174	0.955881	1.10231	1.05347	0.966345	0.918981	1.04001		-2.21454	-1.36791	0.694042	-0.951787	-2.03711	0.427461	-1.73171
1261	26931	AA545140	protein phosphatase 2, regulatory subunit B (B56), gamma isoform	Ppp2r5c	1.0462	1.00695	1.11612	1.05434	1.0393	1.05932	1.19434		-0.284618	-3.15275	0.992688	0.167318	-0.770233	0.378335	0.999997
1262	14339	AI323872	fused toes	Fts	0.958329	1.0047	0.939671	1.02435	0.905494	0.929736	0.873721		-1.90059	-3.25449	-0.880222	-2.77417	0.442938	-0.396318	0.888007
1263		AU080328			1.03239	0.979804	1.05412	0.966637	1.0067	0.982278	1.09537		-1.71105	-2.5433	-0.255273	-1.55285	-3.18935	-2.70044	0.869531
1264	83768	AI536254	dipeptidylpeptidase 7	Dpp7	0.998349	1.00205	1.05347	1.03184	1.05729	1.10907	1.21852		-3.27	-3.26751	-0.474925	-1.89203	-0.27009	0.918057	0.999975
1265	21769	AA017769	testis expressed gene 27	Tex27	1.05227	0.979333	1.06592	1.10262	1.09811	1.01912	1.06406		0.237957	-2.17156	0.699213	0.987183	0.980341	-2.34366	0.655425
1266		AA260588			1.00173	0.998972	0.967408	1.13502	1.0611	0.97844	0.963017		-3.26493	-3.27122	-0.874236	0.999786	0.665428	-1.98168	-0.479227
1267	11837	AA221581	acidic ribosomal phosphoprotein P0	Arbp	1.00914	1.00152	1.00014	0.990338	0.999571	0.963393	1.03187		-3.0903	-3.26945	-3.27463	-3.06539	-3.27425	-1.0594	-1.54361
1268		AA511851			1.03685	0.914186	1.11475	1.02962	1.0336	0.938584	0.902463		-2.65721	-0.663926	-0.0853231	-2.86158	-2.75281	-1.65701	-0.252974
1269	66199	AA268590	COMM domain containing 4	Commd4	0.966583	1.0157	1.07719	0.99919	1.04527	1.02281	1.12384		-2.13143	-3.00277	0.00143542	-3.27391	-1.52698	-2.72545	0.862655
1270	27632	W59452	RD RNA-binding protein	Rdbp	0.966476	0.973502	0.974754	0.871765	0.968361	0.961564	1.05169		-2.52199	-2.79008	-2.83284	0.778505	-2.59825	-2.31065	-1.80553
1271	104836	AA420414	Casitas B-lineage lymphoma-like 1	Cbll1	1.07961	1.04902	1.06628	1.064	0.955328	0.966727	1.06607		-0.838044	-2.06389	-1.70153	-1.44901	-2.15457	-2.61696	-1.36487
1272		AA387675			0.96243	1.03016	1.04858	1.0433	1.09435	1.04674	1.05107		-1.92523	-2.39927	-1.39422	-1.68781	0.439384	-1.49589	-1.25772
1273	19034	AI526562	peptidylprolyl isomerase A-like pseudogene	LOC19034	1.01285	0.992407	0.990723	1.01401	0.954521	0.941381	1.00703		-2.7088	-3.06337	-2.96277	-2.61212	0.308641	0.785769	-3.09523
1274	246791	AA537064	oocyte specific homeobox 3	Obox3	1.13374	0.944767	1.14457	1.07419	1.0266	1.05653	1.14412		0.505159	-1.70438	0.629138	-1.0757	-2.87391	-1.7831	0.636494
1275	14421	AA671871	UDP-N-acetyl-alpha-D-galactosamine:(N-acetylneuraminyl)-galactosylglucosylceramide-beta-1, 4-N-acetylgalactosaminyltransferase	Galgt1	0.975851	0.961141	0.935551	0.945427	0.933069	1.01122	1.03111		-1.79607	-0.422576	0.784453	0.5057	0.828302	-2.91048	-1.20218
1276	67443	AI182370	microtubule-associated protein 1 light chain 3 beta	Map1lc3b	0.987537	1.02424	1.163	1.25079	1.08475	0.994335	0.946757		-3.0397	-2.48071	0.996329	0.999994	0.558728	-3.22532	-0.490191
1277		AA472250
1278	14073	AW320175	fatty acid amide hydrolase	Faah	1.10673	0.937994			0.857329	0.956704	0.905648		-1.74404	-2.53396			-1.5275	-3.10191	-2.13986
1279	67078	AI594505	RIKEN cDNA 1700012G19 gene	1700012G19Rik	1.03753	0.91285	0.994943	1.0252	1.00184	0.93195	1.03621		-2.04619	0.402527	-3.24714	-2.66002	-3.27105	-0.265365	-2.1164
1280	14131	AA537570	Fc receptor, IgG, low affinity III	Fcgr3	1.04182	0.94094	1.06861	0.968554	0.965813	0.900186	0.990265		-1.51536	-0.346031	-0.522133	-2.09197	-1.91326	0.841628	-3.14607
1281	18356	AA537147	olfactory receptor 56	Olfr56	1.07459	0.901113	1.06895	1.09314	1.04713	0.844613	1.0164		-0.51854	0.486511	-0.752506	0.109191	-1.78195	0.976843	-3.04999
1282	20333	AI503634	SEC22 vesicle trafficking protein-like 1 (S. cerevisiae)	Sec22l1	1.06872	0.977079	1.07832	1.03339	1.04703	1.02991	1.07801		0.229991	-2.44675	0.518863	-1.78065	-0.855101	-2.0217	0.511156
1283	16952	AA592231	annexin A1	Anxa1	1.28245	0.945293	1.21053	1.06374	0.931163	0.769067	0.846054		0.999916	-1.14374	0.995952	-0.86374	-0.423391	0.999968	0.98256
1284	234671	AA734872	carboxylesterase 2	Ces2	1.03214	0.993361	0.988805	0.966217	1.01734	0.909106	0.880561		-2.9743	-3.26086	-3.24514	-2.92245	-3.18356	-1.22399	-0.350754
1285		AA656263			1.17828	1.12473	1.13736	1.22029	1.14459	0.874283	0.999384		0.98096	0.771933	0.867498	0.997866	0.904184	0.900647	-3.27431
1286		AA638610			1.1023	0.900053	1.16695	1.07301	1.03754	0.868446	0.915002		0.0280383	0.236448	0.878603	-0.946693	-2.43825	0.788812	-0.239178
1287	15944	AI663521	interferon inducible protein 1	Ifi1	0.963041	1.04656	1.07389	0.95168	1.00452	1.02051	1.01111		-2.63295	-2.37207	-1.39871	-2.22865	-3.26468	-3.0768	-3.21503
1288	16785	AA718267	laminin receptor 1 (ribosomal protein SA)	Lamr1	0.945299	1.03867	1.01705	0.980244	0.92457	0.867518	0.941226		-0.625663	-1.74068	-2.91098	-2.7769	0.32435	0.984075	-0.398436
1289	20733	AW229298	serine protease inhibitor, Kunitz type 2	Spint2	0.939786	1.02839	0.920031	0.833509	0.87914	0.859705	0.834081		-1.15217	-2.54187	-0.907013	0.886702	0.642587	0.690776	0.883795
1290	20850	AA763337	signal transducer and activator of transcription 5A	Stat5a	1.01311	0.964752	0.977602	1.0122	1.05531	0.963475	0.896714		-3.0696	-1.95002	-2.68481	-3.09631	-0.870067	-1.86958	0.829845
1291	14999	AA762381	histocompatibility 2, class II, locus Mb1	H2-DMb1	1.09732	1.02109	1.05154	0.952943	0.926493	0.897407	1.04123		0.896752	-2.49129	-0.35209	-0.479495	0.675577	0.969087	-1.01822
1292	66060	AI316065	RIKEN cDNA 0610010O12 gene	0610010O12Rik	1.06522	1.01186	1.01118	0.927741	0.904955	0.947108	0.944832		-0.192462	-3.08393	-3.10484	0.27921	0.801806	-0.651723	-0.51829
1293	57431	AI180850	DnaJ (Hsp40) homolog, subfamily C, member 4	Dnajc4	1.0862	0.959679	1.17939	1.27768	1.09378	1.01067	1.1966		0.120882	-1.86085	0.986533	0.999945	0.326567	-3.1611	0.99464
1294	56070	AW106188	transcription elongation regulator 1 (CA150)	Tcerg1	1.0365	0.99089	1.06538	1.11051	1.08195	0.959479	1.12177		-1.89779	-3.16691	-0.296288	0.8145	0.308491	-1.55076	0.896758
1295	108147	AA272422	5-aminoimidazole-4-carboxamide ribonucleotide formyltransferase/IMP cyclohydrolase	Atic	1.1584	0.88484	1.17207	1.08707	1.09387	0.896211	0.921967		0.935006	0.781605	0.965367	-0.0224103	0.17497	0.617683	-0.100396
1296	226414	AI181688	aspartyl-tRNA synthetase	Dars	1.19527	1.04001	1.0943	1.09684	1.10314	0.885595	0.89334		0.949362	-2.38132	-0.271872	-0.196136	-0.0211507	0.506983	0.34297
1297	14229	AI180957	FK506 binding protein 5	Fkbp5	1.1157	0.982168	1.1268	1.05445	1.00518	0.937397	1.06992		0.999993	-1.66357	0.999999	0.906848	-3.10965	0.982355	0.988767
1298	11308	AI037401	abl-interactor 1	Abi1	1.2116	1.08749	1.13737	1.12089	1.06644	0.975928	1.18638		0.988853	-0.217931	0.754874	0.560647	-1.0265	-2.83503	0.96593
1299	17436	AI037787	malic enzyme, supernatant	Mod1	1.06532	0.967574	0.991968	0.965741	0.946359	0.983102	1.08304		0.549689	-1.2723	-3.11407	-1.11083	0.240368	-2.60448	0.86897
1300	67996	AI060744	splicing factor, arginine/serine-rich 6	Sfrs6	1.07783	0.93445	1.09118	1.06633	1.00991	0.952843	1.15937		0.0748472	-0.213333	0.450671	-0.3768	-3.15943	-1.2371	0.982128
1301	23880	AA756642	FYN binding protein	Fyb	1.08177	0.923253	1.01239	0.995118	1.01005	0.991027	1.11603		0.478998	0.511711	-3.05028	-3.23838	-3.12519	-3.15287	0.917554
1302		AL022646			1.29202	1.1848	1.19379	1.17678	1.16722	0.752355	0.919171		0.602263	-0.467392	-0.334219	-0.593199	-0.751337	0.764056	-2.26779
1303	15108	AW111486	hydroxyacyl-Coenzyme A dehydrogenase type II	Hadh2	0.982556	1.0274	0.989423	0.918879	0.915655	1.01208	1.01193		-2.92563	-2.49803	-3.14362	0.357741	0.449465	-3.10836	-3.11219
1304	235504	AI316766	solute carrier family 17 (anion/sugar transporter), member 5	Slc17a5	1.01512	1.00641	1.25829	1.11315	1.0482	0.953588	1.0781		-3.0547	-3.23383	0.999806	0.668669	-1.55424	-1.5297	-0.17368
1305	67963	W10909	Niemann Pick type C2	Npc2	0.962743	1.04155	1.02548	1.07207	1.04029	1.03323	1.0298		-1.6624	-1.48263	-2.46842	0.0973465	-1.56169	-2.00694	-2.21683
1306	21334	W11882	tachykinin 2	Tac2	0.902415	1.00217	0.894267	1.02446	0.972508	1.02945	0.994265		-0.490374	-3.27263	-0.233193	-3.02737	-2.94894	-2.9227	-3.26025
1307	56318	AI324033	acid phosphatase, prostate	Acpp				0.690958	1.37005		0.791596					-0.317791	-0.413398		-1.17121
1308		W15662			1.18823	0.866573	1.06671	0.978787	1.0903	0.880568	0.918888		0.91711	0.736512	-1.36178	-3.00112	-0.491126	0.537666	-0.557999
1309	213393	AI385607	RIKEN cDNA 8430408G22 gene	8430408G22Rik	0.937095	0.80769	0.978069	0.85731	0.777501	0.747189	0.687247		-0.553752	0.999557	-2.79089	0.976398	0.999973	0.999999	1
1310		AI893908			1.04964	1.03923	1.00175	0.751916	1.02409	0.960769	0.92451		-2.58991	-2.82841	-3.12026	0.980905	-3.09776	-2.79413	-2.16396
1311	20674	W35076	SRY-box containing gene 2	Sox2	0.932987	0.94189	1.0255	0.956466	0.992245	0.975086	0.996783		-0.0447716	-0.485021	-2.53327	-1.36917	-3.19727	-2.53076	-3.26131
1312	13591	W40683	early B-cell factor 1	Ebf1	0.979701	1.05785	1.07938	1.09108	1.05158	0.909295	0.99269		-3.00983	-1.65353	-0.786281	-0.380643	-1.91698	-0.120583	-3.23978
1313		AI385633			1.01355	1.01776	1.05235	1.00032	1.02044	0.971781	1.06756		-3.05141	-2.61525	-0.51063	-3.24086	-2.63763	-2.35633	0.165708
1314	20401	AI893960	SH3-domain binding protein 1	Sh3bp1	0.939795	0.971978	0.885335	0.898841	0.912932	0.92851	1.0412		-0.493314	-2.41615	0.90591	0.782658	0.530617	0.0337904	-1.72482
1315	16869	W80180	LIM homeobox protein 1	Lhx1	0.74332	0.863684		1.02568	1.12308	0.791053	0.926316		0.599598	-1.56478		-3.2232	-2.22308	-0.113592	-2.82862
1316	12445	W53383	cyclin D3	Ccnd3	0.979107	1.09693	1.01106	0.941023	0.967723	0.996972	1.01504		-2.79584	0.518722	-3.13882	-0.624709	-2.21186	-3.26418	-3.02792
1317	72401	W59204	solute carrier family 43, member 1	Slc43a1	0.915749	1.10202	0.904964	1.0014	0.895426	1.00921	1.05944		-1.99341	-1.72786	-1.99224	-3.26839	-1.68268	-3.2708	-2.64386
1318	64011	AA014757	neurogranin	Nrgn	0.877367								-3.25647
1319	229279	AI527912	heterogeneous nuclear ribonucleoprotein A3	Hnrpa3	1.23859	1.00938	1.19732	0.98854	0.97372	0.825026	1.00319		0.998105	-3.2013	0.985891	-3.16328	-2.71386	0.99303	-3.26604
1320	14065	AI425720	coagulation factor II (thrombin) receptor-like 3	F2rl3	1.05004	1.01874	1.03314	0.990243	0.903388	0.983265	1.12351		-2.80674	-3.20347	-3.05904	-3.25469	-1.59794	-3.21576	-1.22677
1321	18538	AI325898	proliferating cell nuclear antigen	Pcna	1.17866	0.979488	0.982631	0.646363	0.675385	0.790166	1.14731		0.99917	-2.63323	-2.80526	1	1	0.999999	0.991971
1322	11757	W91307	peroxiredoxin 3	Prdx3	1.03107	1.01899	1.02675	0.849603	0.830512	0.85893	0.860185		-2.15333	-2.80843	-2.40703	0.997433	0.999589	0.994047	0.993354
1323	19156	AI894343	prosaposin	Psap	1.03285	0.989449	1.07016	1.07142	1.09145	0.99349	1.12439		-2.00963	-3.11517	0.0526853	0.100099	0.634742	-3.21346	0.939066
1324	19038	AW475697	peptidylprolyl isomerase C	Ppic	1.08109	0.995743	1.11566	1.03811	1.06797	1.06929	1.08876		0.716557	-3.23808	0.973505	-1.22667	0.398503	0.440165	0.82499
1325	14082	AI385705	Fas (TNFRSF6)-associated via death domain	Fadd	1.02861	0.96814	0.929469	0.931963	0.910551	0.892471	0.93118		-2.0541	-1.74773	0.514209	0.435591	0.867325	0.969962	0.461253
1326	26414	AI893985	mitogen activated protein kinase 10	Mapk10	1.00041	1.03412	1.05878	0.993277	0.991722	0.881992	1.06476		-3.27454	-2.49189	-1.38997	-3.23974	-3.22173	0.709396	-1.12273
1327	97977	W97442	expressed sequence C81508	C81508	1.08685	0.948123	1.10591	0.995362	0.98037	0.89843	1.13567		0.921905	0.233654	0.98489	-3.21707	-2.34411	0.992152	0.999109
1328	22694	AI893996	zinc finger protein 35	Zfp35	1.18106	1.05183	1.09844	1.11288	1.01837	1.02934	1.07085		0.845282	-2.08564	-0.413037	-0.0262116	-3.09668	-2.8401	-1.35824
1329		AA840185			1.0907	0.948843	1.05449	1.04484	1.0372	0.92923	1.03988		0.096035	-1.39323	-1.36459	-1.84765	-2.22283	-0.393991	-2.09326
1330	22355	AI894015	vasoactive intestinal peptide receptor 2	Vipr2	0.958144	1.03587	1.06405	1.07173	1.03054	0.987799	0.972345		-1.7986	-2.2033	-0.765064	-0.427982	-2.46275	-3.12681	-2.55929
1331	17355	AA013505	AF4/FMR2 family, member 1	Aff1	1.06762	0.968303	1.04038	1.02459	1.00492	0.878979	0.963309		-1.03426	-2.56323	-2.24857	-2.85358	-3.25659	0.730925	-2.34624
1332	11350	AI508191	v-abl Abelson murine leukemia oncogene 1	Abl1	0.979051	0.991119	1.06843	1.05464	0.972909	0.897871	0.935783		-2.53856	-3.13318	0.283608	-0.328029	-2.1128	0.951068	0.290485
1333	11747	AA002439	annexin A5	Anxa5	1.01565	0.998854	1.05483	1.01813	0.992538	0.933637	1.0035		-2.6529	-3.271	0.289947	-2.46389	-3.12076	0.765321	-3.24059
1334	70350	AW545587	brain abundant, membrane attached signal protein 1	Basp1	1.05245	1.01142	1.07951	0.9701	0.93475	1.00951	1.04459		-0.797329	-3.09289	0.359648	-2.13829	0.0362546	-3.1473	-1.26752
1335	17869	AA009268	myelocytomatosis oncogene	Myc	0.92194	0.483383	0.773911	0.85094	0.821181	0.763055	0.956905		0.848079	1	1	0.999936	0.999999	1	-0.527249
1336	16653	AI322494	v-Ki-ras2 Kirsten rat sarcoma viral oncogene homolog	Kras	0.996195	1.01784	1.05668	1.00929	1.05509	0.951733	0.965234		-3.24942	-2.7639	-0.276357	-3.12834	-0.359969	-0.607484	-1.57892
1337	13982	AI325343	estrogen receptor 1 (alpha)	Esr1	1.08165	0.97252	1.17833	1.02669	1.05179	1.0076	1.04204		0.7532	-2.64713	0.99134	-2.31427	-0.260231	-2.82269	-0.883685
1338	17126	AI324139	MAD homolog 2 (Drosophila)	Smad2	1.21405	0.91813	0.711638	0.73237	0.73178	0.646802	0.653102		0.999972	0.745652	1	1	1	1	1
1339	16453	AI323318	Janus kinase 3	Jak3	1.00618	0.969252	0.976839	0.945245	0.896122	0.846462	0.907801		-3.2028	-1.77399	-2.34773	-0.0771932	0.966753	0.99981	0.909854
1340	19359	AI324182	RAD23b homolog (S. cerevisiae)	Rad23b
1341	12575	AI323806	cyclin-dependent kinase inhibitor 1A (P21)	Cdkn1a	1.05641	1.7132	1.29435	1.16906	1.14063	1.01146	1.09303		-1.39933	1	0.999862	0.943344	0.816067	-3.16826	0.0356994
1342	26413	AI323208	mitogen activated protein kinase 1	Mapk1	1.15261	1.01929	1.0676	1.00885	1.12544	0.983862	1.02301		0.970914	-2.86716	-0.355562	-3.18443	0.878707	-2.97506	-2.70915
1343	20599	AI322792	submaxillary gland androgen regulated protein 1	Smr1	1.02939	1.07381	1.09987	1.05336	0.993583	0.95682	0.984967		-1.56516	0.772394	0.971563	0.143109	-3.16714	-0.327489	-2.71363
1344	14715	AI286577	gonadotropin releasing hormone receptor	Gnrhr	0.940241	1.04925	1.15737	0.854102	0.991116	0.854399	1.04407		-1.93661	-2.39886	0.263772	0.595987	-3.26828	0.591961	-2.72146
1345	18979	W17967	paraoxonase 1	Pon1	1.11721	0.914531	1.11008	0.951152	0.995142	0.96119	1.0303		0.828789	0.678739	0.867094	-0.841403	-3.24011	-1.90525	-2.15684
1346	54141	AI385608	sperm associated antigen 5	Spag5	1.05506	1.00614	1.04344	1.00957	0.937798	1.01702	1.01707		-0.928287	-3.22983	-1.58189	-3.16677	-0.374275	-2.94557	-2.94359
1347	54141	AI385608	sperm associated antigen 5	Spag5	1.09698	0.916902	1.05528	0.895223	0.916703	0.888125	0.871286		-0.351578	-0.550013	-1.87872	0.162461	-0.542302	0.337007	0.642416
1348	22025	W36063	nuclear receptor subfamily 2, group C, member 1	Nr2c1	1.08394	1.00079	1.16672	1.01514	0.941945	1.02079	1.10658		0.791426	-3.27335	0.999706	-2.82349	0.226577	-2.46874	0.957423
1349	22025	W36063	nuclear receptor subfamily 2, group C, member 1	Nr2c1	1.1345	0.935985	1.10102	1.10705	1.07842	1.04158	1.14305		0.999857	0.842254	0.993671	0.996723	0.936769	-0.15927	0.999948
1350	20674	W35076	SRY-box containing gene 2	Sox2	1.09851	0.916011	1.00085	1.04885	0.979169	1.01859	1.11387		-0.540567	-0.751585	-3.27431	-2.27231	-3.05693	-3.10698	-0.124132
1351	20650	W41237	syntrophin, basic 2	Sntb2	1.21979	1.09221	1.16314	1.1177	1.04941	0.838785	0.94392		0.954866	-0.624307	0.723055	0.0671048	-2.18783	0.887051	-1.81131
1352	18590	W83150	platelet derived growth factor, alpha	Pdgfa	1.18997	0.926439	0.915957	0.929546	0.877109	0.853164	0.997952		0.998848	0.307636	0.602389	0.194976	0.971466	0.996227	-3.26886
1353	18590	W83150	platelet derived growth factor, alpha	Pdgfa	1.14583	0.946786	0.956269	0.954529	0.926447	0.857926	1.00841		0.98157	-0.626009	-1.23013	-1.11437	0.329205	0.994813	-3.17697
1354	16847	AA028211	leptin receptor	Lepr	1.07855	0.954957	1.04104	0.965827	0.956849	0.977006	1.10272		0.549822	-0.807091	-1.21259	-1.60879	-0.940427	-2.42267	0.889307
1355	20440	AA059687	beta galactoside alpha 2,6 sialyltransferase 1	St6gal1	1.00001	0.958404	1.04912	0.990555	0.952459	0.918413	1.04919		-3.27467	0.239764	0.516329	-2.91008	0.547191	0.992041	0.519117
1356	19247	AA062019	protein tyrosine phosphatase, non-receptor type 11	Ptpn11					0.91244	0.926259							-3.27246	-3.04227
1357	19044	AA062136	protoporphyrinogen oxidase	Ppox	1.04351	0.985608	0.998223	0.862202	0.92169	0.954839	0.960385		-0.258847	-2.69814	-3.26533	0.999967	0.936385	-0.0197648	-0.417163
1358	18197	AA060966	neuron specific gene family member 2	Nsg2	1.09171	0.941147	1.14729	0.995495	0.903843	0.97792	0.967889		0.748412	-0.0591004	0.959653	-3.24078	0.893512	-2.52133	-2.82301
1359	217069	AA063824	tripartite motif protein 25	Trim25	1.0872	0.824942	0.834544	0.959538	0.998635	1.03045	1.01727		0.567144	0.999844	0.999579	-1.39488	-3.27193	-2.14374	-2.86565
1360	12653	W54256	chromogranin B	Chgb	1.04168	0.975266	1.04238	0.941665	0.945886	0.988531	1.04059		-1.12573	-2.27894	-1.07742	0.0353767	-0.187307	-3.03987	-1.20147
1361	53311	W59642	myosin binding protein H	Mybph	1.07666	0.961438	1.0378	1.01877	1.0066	1.12015	1.14255		0.609879	-1.1163	-1.28409	-2.64603	-3.19011	0.978825	0.996293
1362		AI385677			1.00157	0.984013	0.918198	1.06965	0.918572	0.933281	0.964334		-3.26779	-2.61041	0.94409	0.73732	0.941935	0.770721	-0.835196
1363	11836	W85093	v-raf murine sarcoma 3611 viral oncogene homolog	Araf	0.912845	1.01797	1.02236	0.983373	0.949206	0.94222	0.978496		0.571297	-2.89926	-2.71054	-2.9403	-0.967428	-0.562158	-2.72829
1364	21420	W89370	transcription factor AP-2, gamma	Tcfap2c	1.14362	0.964083	1.06177	1.06736	0.985827	0.95404	1.062		0.926505	-2.08344	-0.795581	-0.537462	-3.06605	-1.49587	-0.784555
1365	26414	W89577	mitogen activated protein kinase 10	Mapk10	1.07387	0.980852	1.0475	0.999105	0.915085	0.953884	1.00305		-0.0347975	-2.83977	-1.3187	-3.27369	0.509493	-1.27007	-3.2633
1366		W91539			0.986178	0.948645	1.00397	0.93718	0.893202	0.95627	1.04983		-2.86799	-0.0583124	-3.24012	0.468014	0.987432	-0.553225	-0.296816
1367	22330	AI385712	vinculin	Vcl	0.727031	0.950214	0.977028	0.824733	0.807062	1.07603	0.755692		0.146414	-3.11668	-3.24484	-1.09794	-0.777157	-2.90643	-0.577649
1368	22330	AI385712	vinculin	Vcl	1.0193	0.997209	1.10843	1.02059	1.02183	1.10047	1.08911		-2.58428	-3.25855	0.959024	-2.49945	-2.41491	0.927011	0.840683
1369		W98935			0.993935	0.967778	1.03763	0.958789	0.912176	0.869982	1.03414		-3.22499	-2.05298	-1.78831	-1.45842	0.660084	0.98182	-2.00179
1370	12814	W98013	procollagen, type XI, alpha 1	Col11a1	1.16642	0.927301	1.1077	1.03278	1.0112	0.992516	1.02411		0.999263	0.606575	0.936777	-1.71571	-3.0476	-3.16983	-2.33375
1371	12814	W98013	procollagen, type XI, alpha 1	Col11a1	0.995838	0.978558	1.01533	1.01166	0.945485	0.975365	1.07883		-3.24993	-2.65633	-2.95734	-3.08737	-0.53181	-2.47645	0.326509
1372	11861	AA003086	ADP-ribosylation factor-like 4	Arl4	1.09444	0.946434	1.08266	1.01056	0.942176	0.94197	0.97523		0.580917	-0.754068	0.30618	-3.13572	-0.511804	-0.50049	-2.54339
1373	15414	AA008326	homeo box B6	Hoxb6	1.10288	0.95862	1.09535	1.03279	0.940621	1.02689	1.01305		0.367062	-1.96026	0.18805	-2.44803	-0.989969	-2.69587	-3.12841
1374	13198	AA016906	DNA-damage inducible transcript 3	Ddit3	1.06272	0.910438	1.0173	0.902181	0.891148	0.984684	1.12448		0.231632	0.913336	-2.71237	0.957897	0.985149	-2.81316	0.987624
1375	56291	AI323304	phosphoserine/threonine/tyrosine interaction protein	Styx	1.02702	0.91047	0.983502	0.996922	0.988563	1.09526	0.994161		-2.85035	-0.208631	-3.16177	-3.26869	-3.19213	-0.299637	-3.25311
1376	21687	AA017847	endothelial-specific receptor tyrosine kinase	Tek	1.00805	0.998176	0.959627	0.821144	0.814877	0.929981	0.894861		-3.23547	-3.27263	-2.35479	0.971451	0.979998	-1.03128	0.224998
1377		AA020223			1.2572	1.44308	1.30091	1.18443	1.09974	1.07754	1.20043		0.988979	0.999991	0.997857	0.863036	-0.367514	-1.10265	0.91881
1378	20671	AA024366	SRY-box containing gene 17	Sox17	1.04213	0.979953	1.17979	0.985131	0.974856	0.940028	1.05442		-2.49089	-3.07051	0.799977	-3.14642	-2.95652	-1.71853	-2.06357
1379	13982	AA024073	estrogen receptor 1 (alpha)	Esr1	1.04159	1.0157	1.14579	1.02568	0.951326	0.864901	0.908392		-0.785427	-2.75534	0.998941	-2.03728	-0.168125	0.999588	0.952253
1380	13836	AA024123	Eph receptor A2	Epha2	1.07349	1.33632	0.899737	0.829632	0.904487	0.923278	0.946998		-1.25944	0.999428	-0.0615493	0.92984	-0.211232	-0.911112	-1.92906
1381	12827	AA108548	procollagen, type IV, alpha 2	Col4a2	1.05327	1.02367	1.19898	1.09327	1.25912	1.12941	0.987921		-0.397526	-2.39154	0.999931	0.818942	0.999999	0.984024	-3.015
1382	12972	AA109102	crystallin, zeta	Cryz	1.09406	0.913008	1.12803	1.04696	1.02684	0.947158	0.990771		0.598383	0.620333	0.928733	-1.25632	-2.44864	-0.755923	-3.16321
1383	18016	AA105153	neurofibromatosis 2	Nf2	1.03988	1.00714	1.05846	0.960298	0.924331	0.930505	0.908064		-2.25328	-3.23598	-1.4106	-2.1891	-0.441497	-0.713486	0.149771
1384	18016	AA105153	neurofibromatosis 2	Nf2	1.03479	0.91916	1.13446	0.934685	0.927945	0.938047	0.98973		-2.33119	0.0239579	0.824095	-0.638883	-0.326799	-0.806657	-3.17817
1385	21881	AA162373	transketolase	Tkt	0.994796	1.03717	0.979524	0.993658	0.964398	0.977914	1.00536		-3.23635	-1.76193	-2.71179	-3.21783	-1.77819	-2.6264	-3.23441
1386	14598	AA162908	gamma-glutamyltransferase 1	Ggt1	1.01063	1.00768	1.00722	1.01975	0.988175	0.995837	0.90503		-3.08554	-3.17444	-3.18587	-2.66226	-3.0366	-3.24463	0.89765
1387	21872	AA122889	tight junction protein 1	Tjp1	1.15049	0.924939	1.04474	0.858759	0.867616	0.868833	0.882573		0.728191	-0.759264	-2.22135	0.828992	0.746008	0.73235	0.532394
1388	22236	AA137865	UDP glucuronosyltransferase 1 family, polypeptide A2	Ugt1a2	1.12075	0.958093	1.16654	1.17184	1.17992	1.03149	1.10444		0.843313	-1.60651	0.986134	0.989751	0.993581	-2.29337	0.66654
1389	14275	AA139715	folate receptor 1 (adult)	Folr1	1.21722	1.03233	1.22775	1.24314	0.950042	1.01033	0.982977		0.432955	-3.08152	0.134997	0.5893	-2.79206	-3.25408	-3.21745
1390	20280	AA146030	sterol carrier protein 2, liver	Scp2	1.03265	1.00061	1.1363	1.05739	0.993401	1.1187	1.12082		-1.74218	-3.27398	0.991422	-0.147405	-3.19412	0.968855	0.973223
1391	13135	AA139920	defender against cell death 1	Dad1	0.958794	0.95966	1.10797	1.15971	1.0457	0.95473	1.11181		-2.39085	-2.42418	-0.115268	0.719955	-2.29238	-2.22922	-0.0198677
1392	18478	AA140114	phenylalanine hydroxylase	Pah	0.997225	0.955368	0.943445	1.02218	1.01654	0.962399	1.00154		-3.27093	-2.37747	-1.91794	-3.04751	-3.14613	-2.62003	-3.27352
1393	20918	AA138667	suppressor of initiator codon mutations, related sequence 1 (S. cerevisiae)	Sui1-rs1	0.985064	0.946293	1.01279	0.979779	0.916624	0.875473	0.990608		-2.71574	0.307714	-2.86795	-2.30394	0.941762	0.999494	-3.0451
1394		AA111732			1.14586	0.961745	1.06513	1.07927	1.00602	1.01381	1.00789		0.944324	-1.90204	-0.571564	-0.0040461	-3.23534	-3.07344	-3.20748
1395	22099	AA118918	translin	Tsn	1.16473	0.958135	1.07902	1.04599	0.991252	0.985677	1.15373		0.999115	-0.945849	0.614407	-0.793449	-3.13281	-2.90338	0.997871
1396	26413	AA119251	mitogen activated protein kinase 1	Mapk1	1.24831	1.04673	0.970562	0.947115	0.998698	1.07861	0.8677		-0.869062	-3.07753	-3.14787	-2.99841	-3.26643	-2.75576	-1.71994
1397	14084	AA124805	Fas-associated factor 1	Faf1	1.16536	0.975246	1.11387	1.0576	0.938736	0.962242	1.07501		0.999717	-2.11839	0.97774	0.0786199	0.385316	-1.04531	0.652043
1398	19697	AA125356	v-rel reticuloendotheliosis viral oncogene homolog A (avian)	Rela	1.26692	1.08138	1.13216	1.09782	1.11102	0.81515	0.931736		0.875239	-1.82901	-0.532604	-1.38104	-1.03495	0.708476	-2.04982
1399	14745	AA124573	endothelial differentiation, lysophosphatidic acid G-protein-coupled receptor, 2	Edg2	0.974574	1.01736	0.992009	0.919375	0.877739	0.972131	1.04301		-2.39026	-2.85317	-3.17917	0.596991	0.979373	-2.23425	-1.31149
1400	14745	AA124573	endothelial differentiation, lysophosphatidic acid G-protein-coupled receptor, 2	Edg2	1.11797	0.98159	1.08367	1.05805	1.02416	0.926202	0.98941		0.193509	-3.07475	-0.772671	-1.75822	-2.95	-0.915755	-3.20794
1401	17876	AA123925	myelin basic protein expression factor 2, repressor	Myef2	1.05862	1.0123	1.08034	1.07728	0.996837	1.0654	1.06454		-0.186086	-3.02348	0.575155	0.501717	-3.2573	0.115741	0.0806734
1402	21848	AI323646	tripartite motif protein 24	Trim24	0.984631	0.978132	1.04876	1.04388	1.00704	1.05143	1.02103		-2.93938	-2.6202	-0.997104	-1.29729	-3.2035	-0.839843	-2.68926
1403	15980	AA123774	interferon gamma receptor 2	Ifngr2	1.05148	0.909035	0.912156	0.850322	1.01951	0.797195	0.978589		-2.73262	-1.11494	-1.63954	0.330797	-3.0963	0.752541	-3.20036
1404	24086	AA137282	tousled-like kinase 2 (Arabidopsis)	Tlk2	1.18309	0.877806	1.15416	1.03381	1.06737	0.915531	0.942805		0.955469	0.751477	0.857657	-2.51454	-1.03094	-0.112249	-1.32509
1405		AA124082			1.1379	0.939126	1.03846	0.986569	1.00728	1.00691	1.10066		0.999747	0.707433	-0.567924	-2.74925	-3.11599	-3.13159	0.987623
1406	16414	AA153752	integrin beta 2	Itgb2	0.95255	0.914202	1.0214	0.92944	0.956911	0.998422	1.07553		-2.81549	-2.03725	-3.21356	-2.42181	-2.79815	-3.27171	-2.23114
1407	18567	AA143992	programmed cell death 2	Pdcd2	1.0005	0.963524	1.03394	0.969467	0.90132	0.90385	0.964678		-3.27429	-1.62654	-1.88367	-2.04192	0.879408	0.856043	-1.70816
1408		AA152814			0.941282	0.956812	1.01936	1.10173	1.02521	1.12201	1.10805		0.253055	-0.662694	-2.56728	0.938474	-2.1531	0.986951	0.961467
1409	30945	AA145819	ring finger protein (C3HC4 type) 19	Rnf19	1.1808	0.931339	1.15369	1.03999	1.06707	0.918169	0.975074		0.99845	0.187439	0.990414	-1.54964	-0.0642271	0.59508	-2.44603
1410	18938	AA137633	protein phosphatase 1, regulatory (inhibitor) subunit 14B	Ppp1r14b	1.01966	0.986083	1.00345	1.01501	1.00144	1.03055	0.968977		-2.74357	-2.99045	-3.25689	-2.9548	-3.27157	-2.11798	-2.02463
1411	17686	AA122755	mutS homolog 3 (E. coli)	Msh3	1.03787	1.00128	1.20729	1.00849	0.943508	0.977136	0.997108		-2.64609	-3.27386	0.902978	-3.23949	-1.90139	-3.0188	-3.27053
1412	22214	AA122513	ubiquitin-conjugating enzyme E2H	Ube2h	1.06829	0.999736	1.17304	1.0428	1.00867	1.03887	1.07633		0.222743	-3.27455	0.999198	-1.12116	-3.1478	-1.38942	0.474461
1413	11767	AA138127	adaptor-related protein complex AP-1, mu subunit 1	Ap1m1	1.0176	0.996864	1.01791	1.0306	0.948289	0.971193	1.00599		-2.85858	-3.26047	-2.8444	-2.15245	-0.682194	-2.20984	-3.2235
1414	17151	AA146487	cyclin D-type binding-protein 1	Ccndbp1	1.11214	0.908376	1.06932	0.957795	0.997622	0.994811	1.15334		-0.629584	-0.937625	-1.89963	-2.63743	-3.27256	-3.26461	0.227306
1415	27225	AA145121	DEAD (Asp-Glu-Ala-Asp) box polypeptide 24	Ddx24	1.00021	0.931785	1.02734	0.995028	0.984189	1.0794	1.16497		-3.27459	0.48111	-2.10707	-3.22806	-2.82219	0.630662	0.999189
1416	18000	AA144387	septin 2	37135	1.17308	1.05002	1.19244	1.06605	1.04588	0.909923	0.946452		0.931713	-1.81333	0.969483	-1.0936	-2.00071	0.0731346	-1.5146
1417	12826	AA162273	procollagen, type IV, alpha 1	Col4a1	1.08038	0.985412	1.19312	0.973851	0.927496	0.923636	0.969996		0.994041	-2.25769	1	-0.786816	0.991939	0.995667	-0.358458
1418	11820	AA170656	amyloid beta (A4) precursor protein	App	1.20239	0.935114	1.12044	1.06086	1.04836	1.04912	1.09163		0.99992	0.262775	0.962655	-0.0815687	-0.760459	-0.714107	0.771387
1419		AA170277			1.17047	0.905304	1.03855	0.952116	0.999918	0.940287	1.08355		0.99997	0.981669	-0.793434	-0.00837145	-3.27466	0.543358	0.892576
1420	12478	AA170492	CD19 antigen	Cd19	1.06054	0.923323	1.03629	1.02403	0.915177	0.916841	1.08235		-0.929588	-0.00720357	-2.1804	-2.74723	0.273557	0.221341	-0.0301802
1421	15081	AA170686	H3 histone, family 3B	H3f3b	1.21363	0.892502	1.05165	0.939898	0.982171	0.928155	1.07101		0.998957	0.826724	-1.20258	-0.576326	-2.92378	-0.0226389	-0.266501
1422	12350	AA170585	carbonic anhydrase 3	Car3	1.10828	1.0067	1.16383	1.122	0.935433	1.01508	1.09646		-0.376881	-3.25379	0.482503	-0.0414957	-1.63446	-3.17091	-0.715147
1423	17863	AA170760	myeloblastosis oncogene	Myb	1.1523	0.92469	1.1851	0.99597	0.909575	0.958028	1.02915		0.929314	-0.133692	0.976539	-3.25919	0.373718	-1.84887	-2.55965
1424	20846	AA170538	signal transducer and activator of transcription 1	Stat1	1.18914	0.996007	1.11064	1.04684	1.08505	1.11595	1.2322		0.998468	-3.2533	0.829733	-1.23716	0.422142	0.871165	0.999914
1425	20846	AA170538	signal transducer and activator of transcription 1	Stat1	1.15653	0.937732	1.15162	1.11336	1.0994	1.21764	1.27406		0.996604	0.112131	0.995136	0.932704	0.841212	0.999968	1
1426	22258	AA163181	ubiquitin specific peptidase 4 (proto-oncogene)	Usp4	1.01749	1.00899	1.0477	0.982154	0.936891	0.9898	1.10311		-2.71916	-3.11873	-0.592346	-2.67895	0.358238	-3.07126	0.929226
1427	53872	AA163184	GPI-anchored membrane protein 1	Gpiap1	1.2029	0.968794	1.08969	1.0688	1.03191	0.965983	1.1326		0.999744	-2.01151	0.634685	0.0518892	-2.03049	-1.81756	0.968363
1428	19645	AA154684	retinoblastoma 1	Rb1	1.03041	0.948347	1.06395	0.898522	0.918088	0.88101	1.00051		-2.8765	-2.1507	-2.20002	-0.263984	-0.951081	0.212052	-3.27455
1429	12977	AA163532	colony stimulating factor 1 (macrophage)	Csf1	1.03116	0.768481	0.766455	0.751956	0.784903	0.856201	0.948465		-2.12166	1	1	1	0.999998	0.996026	-0.69873
1430	22632	AA163488	YY1 transcription factor	Yy1	1.0719	1.01626	1.04902	0.898841	0.934061	0.951226	0.979822		-0.490111	-3.03354	-1.57589	0.618483	-0.544493	-1.46043	-2.89629
1431	14056	AA154768	enhancer of zeste homolog 2 (Drosophila)	Ezh2	1.06174	0.753078	0.941202	0.892718	0.824253	0.817001	0.950991		-0.115311	1	-0.081937	0.952925	0.999946	0.999976	-0.647965
1432		AA163512			1.02657	0.957929	0.974582	0.940034	0.923685	0.872611	1.02881		-2.86995	-2.27542	-2.83671	-1.79098	-0.744192	0.666528	-2.95327
1433	12484	AA154829	CD24a antigen	Cd24a	1.23475	0.964943	1.02947	0.999688	0.985349	0.932344	0.953792		0.999999	-1.37662	-1.89324	-3.27448	-2.86236	0.520306	-0.537852
1434	17254	AA162505	solute carrier family 3 (activators of dibasic and neutral amino acid transport), member 2	Slc3a2	0.953695	0.953014	1.0256	0.986044	0.861631	0.890008	0.979634		0.113466	0.436933	-1.4021	-2.5716	0.999998	0.999806	-1.91298
1435	12445	AA162516	cyclin D3	Ccnd3	1.00334	0.993307	1.00465	0.877539	0.971775	1.05213	1.12756		-3.25763	-3.20593	-3.24175	0.981911	-2.18916	-0.719132	0.960858
1436	14151	AA166544	ferrochelatase	Fech	1.0822	0.984991	1.04926	1.03953	1.04612	1.01454	1.03769		0.764673	-2.8192	-0.401419	-1.05833	-0.598927	-2.85739	-1.19495
1437	21817	AA165755	transglutaminase 2, C polypeptide	Tgm2	1.0694	1.05274	0.862533	0.80248	0.794358	0.718681	0.713258		-0.841211	-1.59866	0.908117	0.998255	0.999063	0.999999	0.999999
1438	16425	AA166367	inter-alpha trypsin inhibitor, heavy chain 2	Itih2	1.09273	0.989701	1.04682	0.972598	0.876405	0.776287	0.743669		0.501038	-3.14586	-1.36741	-2.43209	0.953444	0.999995	1
1439	12575	AA072841	cyclin-dependent kinase inhibitor 1A (P21)	Cdkn1a	0.999638	1.00828	0.982421	0.976597	1.00772	0.840032	1.01325		-3.27459	-3.23229	-2.82379	-2.9375	-3.26544	0.928504	-3.16745
1440	19360	AA072760	RAD50 homolog (S. cerevisiae)	Rad50	0.999975	1.13823	1.05473	0.919497	0.998168	0.942829	0.993066		-3.27467	0.290039	-2.1238	-0.977726	-3.27453	-1.91656	-3.25173
1441	19057	AA062279	protein phosphatase 3, catalytic subunit, gamma isoform	Ppp3cc	1.09464	0.94365	1.13408	1.0544	0.992165	0.956914	1.16164		0.69493	-0.392775	0.967312	-0.671469	-3.1854	-1.22494	0.994472
1442	56449	AA139010	cold shock domain protein A	Csda	1.00304	0.953647	1.01154	1.05981	0.852752	1.20888	1.13159		-3.27233	-2.90263	-3.13529	-2.89476	-0.822772	-0.866144	-1.59267
1443	20480	AA145018	suppressor of K+ transport defect 3	Skd3	0.958517	1.03872	1.04289	0.99447	0.95382	0.922265	0.958877		-1.2575	-1.55501	-1.28231	-3.22756	-0.935137	0.55015	-1.28276
1444	21958	AA144629	transition protein 1	Tnp1	0.965539	1.06147	1.02769	0.948198	0.909669	0.923674	0.99983		-2.30406	-1.04415	-2.65516	-1.37325	0.305155	-0.174464	-3.27465
1445	21463	AA144703	t-complex protein 11	Tcp11	1.09774	0.918461	1.06184	1.1027	1.25493	0.975861	1.25801		-1.01722	-1.28488	-2.06711	-1.26584	0.907939	-3.16598	0.914581
1446	18285	AA144819	outer dense fiber of sperm tails 1	Odf1	1.08699	1.01348	1.07835	0.973967	0.952562	0.894901	1.05407		-0.664657	-3.17011	-1.38659	-3.00847	-2.09062	0.176512	-1.92254
1447		AA144743			0.982456	0.945075	0.986335	0.933105	0.982009	0.957797	1.05782		-2.93576	-0.866892	-3.06638	-0.24454	-2.91892	-1.62893	-0.882029
1448	19107	AA153570	DnaJ (Hsp40) homolog, subfamily C, member 3	Dnajc3	1.23276	1.08229	1.17649	1.03118	1.12925	1.02235	1.0974		0.961206	-1.0589	0.775217	-2.82335	0.212417	-3.03428	-0.567268
1449	12189	AA167963	breast cancer 1	Brca1	1.2587	1.07088		1.00907	1.09216		0.936148		-0.0772464	-2.55872		-3.2407	-3.06253		-3.26003
1450		AA155514			0.969875	1.03621	1.02007	0.895955	0.893355	0.898035	0.906358		-2.03735	-1.69599	-2.69844	0.927319	0.940499	0.914957	0.844885
1451	14225	AA161957	FK506 binding protein 1a	Fkbp1a	0.953487	1.01756	1.031	0.959835	0.935362	0.945281	1.00254		-2.01617	-3.07883	-2.70195	-2.29992	-1.16213	-1.63087	-3.27042
1452	13138	AA153173	dystroglycan 1	Dag1	0.985683	0.943472	0.972227	1.01465	1.0423	0.889099	1.00975		-3.09711	-1.16199	-2.77532	-3.09403	-2.01822	0.703368	-3.19337
1453	14455	AA154585	growth arrest specific 5	Gas5	1.23103	0.908043	1.03455	1.01263	1.07515	0.943169	1.03824		0.894587	-0.832442	-2.84223	-3.21277	-1.64067	-2.11924	-2.99324
1454	13590	AA163209	left right determination factor 1	Lefty1	1.06631	0.859302	1.00636	0.91203	0.979478	0.918383	0.999212		-1.71643	0.622413	-3.17873	-0.697374	-3.07557	-0.936559	-3.24707
1455	14674	AA073262	guanine nucleotide binding protein, alpha 13	Gna13	1.08977	1.0073	1.10872	1.02453	0.957058	0.990462	1.02283		-0.874995	-3.24907	-0.314761	-2.99954	-2.4389	-3.23038	-3.07211
1456	19659	AA087526	retinol binding protein 1, cellular	Rbp1	0.969613	1.03591	1.03595	0.980717	0.943853	0.965909	0.986318		-2.22964	-1.96525	-1.96271	-2.82171	-0.622075	-2.00137	-3.04132
1457	19090	AA120498	protein kinase, DNA activated, catalytic polypeptide	Prkdc	1.10838	1.00646	1.25577	1.19819	1.24497	1.06848	1.14269		0.86634	-3.21268	0.999916	0.999648	0.999895	0.0434436	0.983656
1458	20341	AI322955	selenium binding protein 1	Selenbp1	1.03017	0.961396	1.08686	0.804708	0.812801	0.76127	0.858042		-2.19392	-1.56923	0.526007	0.999975	0.999941	1	0.994954
1459	269261	W11918	ribosomal protein L12	Rpl12	1.0636	0.999084	1.0655	0.968604	0.976769	0.922764	0.958628		-0.561592	-3.2737	-0.473599	-2.2512	-2.683	0.208963	-1.65007
1460		AI323903			0.987657	0.799313	0.896482	0.935258	0.959103	0.954267	0.915928		-3.18744	0.988498	0.0890981	-1.36547	-2.38947	-2.19457	-0.557319
1461	70861	AI323924	RIKEN cDNA 4921521F21 gene	4921521F21Rik	1.05229	1.03345	1.10166	1.01709	1.09263	0.891744	0.909992		-1.66941	-2.50912	0.185215	-3.05604	-0.0589861	0.567376	0.115833
1462	70861	AI323924	RIKEN cDNA 4921521F21 gene	4921521F21Rik	0.885868	0.987939	1.01319	0.988872	0.945403	0.903394	0.907045		0.666722	-3.16093	-3.14238	-3.17772	-1.41529	0.308141	0.206641
1463	16476	AI323925	Jun oncogene	Jun	1.13061	0.939925		0.877259			0.989198		-2.2386	-3.09457		-2.54104			-3.26912
1464	18778	W12659	phospholipase A2, group IB, pancreas	Pla2g1b	1.045				0.850588	0.945172	1.10175		-3.04606				-2.29911	-2.76392	-2.96294
1465	15122	AI327460	hemoglobin alpha, adult chain 1	Hba-a1	1.01472	0.982961	1.04674	0.979479	1.05827	0.879784	1.05145		-3.16418	-3.18982	-2.51873	-3.05529	-1.89314	0.381256	-2.14509
1466	76263	AI323948	glutathione S-transferase kappa 1	Gstk1	0.996214	1.04483	1.05251	0.854693	0.845987	0.843881	0.888554		-3.26493	-2.15715	-1.83181	0.88578	0.927071	0.934809	0.485847
1467		AI323965			1.04895	0.910914	1.05035	0.959624	0.978663	0.846902	0.931073		-2.30253	-0.62169	-2.25485	-2.52724	-3.05487	0.77593	-1.41127
1468	19043	AI324040	protein phosphatase 1B, magnesium dependent, beta isoform	Ppm1b	1.00253	1.02328	1.17824	1.21154	1.04928	1.04348	0.914904		-3.26962	-2.87461	0.954619	0.989675	-1.79031	-2.05937	-0.0252658
1469	12466	W15895	chaperonin subunit 6a (zeta)	Cct6a	1.23131	0.990112	1.09573	0.991552	1.02723	1.07203	1.1329		0.998874	-3.17994	0.311872	-3.2054	-2.63072	-0.460097	0.842099
1470	19240	AI322354	thymosin, beta 10	Tmsb10	0.911971	1.05692	1.11115	1.11812	1.0478	1.02309	0.94069		0.191972	-1.31205	0.505564	0.615223	-1.75633	-2.84631	-1.02394
1471	170718	AA036340	isocitrate dehydrogenase 3 (NAD+) beta	Idh3b	1.02251	1.0236	1.09798	1.03211	1.1123	0.987314	1.01643		-2.60437	-2.54465	0.751032	-2.03491	0.886117	-3.0409	-2.90057
1472	12868	AI326932	cytochrome c oxidase, subunit VIIIa	Cox8a	0.950106	1.08297	0.97804	1.01449	0.931606	0.939585	0.974018		-1.93465	-0.73391	-2.98072	-3.14871	-1.08997	-1.45277	-2.86759
1473	18970	AA059718	polymerase (DNA directed), beta	Polb	0.930081	0.981429	1.03169	1.01342	1.03238	0.934153	1.04543		-0.343398	-2.94924	-2.43503	-3.10684	-2.40296	-0.533702	-1.74889
1474	12925	AA062022	cysteine-rich protein 1 (intestinal)	Crip1	1.12568	0.98306	1.01447	0.919556	0.889456	0.844028	1.01661		-0.86331	-3.14865	-3.25665	-1.50329	-0.0883536	0.735402	-3.1574
1475	12313	AI327027	calmodulin 1	Calm1	1.0143	0.982723	1.00506	1.08832	0.950928	0.887687	0.915636		-3.04842	-2.93846	-3.24537	0.335489	-1.17771	0.87816	0.42838
1476	16949	AA098349	lysyl oxidase-like 1	Loxl1	0.994358	1.02543	1.04939	1.04115	1.04596	1.02752	1.0559		-3.22953	-2.47104	-1.00114	-1.50719	-1.20752	-2.35144	-0.633335
1477	22414	W44010	wingless related MMTV integration site 2b	Wnt2b	0.944265	1.07428	1.06367	0.923219	1.03051	0.97328	1.08798		-2.0063	-1.47315	-1.91061	-1.27767	-2.97933	-2.95016	-1.00988
1478	22153	W84068	tubulin, beta 4	Tubb4	1.13969	0.923362	1.09001	0.928371	1.09503	0.8832	0.988421		0.011888	-1.45378	-1.5351	-1.63708	-1.39013	-0.135807	-3.20073
1479	19073	AI325844	proteoglycan 1, secretory granule	Prg1	0.873946	0.990826	1.04719	0.941447	0.909129	0.962386	0.990361		-0.653957	-3.2491	-2.68009	-2.30962	-1.27003	-2.85382	-3.27465
1480	15528	AI325874	heat shock protein 1 (chaperonin 10)	Hspe1	1.05068	0.929877	0.997152	0.861492	0.917157	0.976161	0.999059		-1.53771	-0.403213	-3.26718	0.946027	0.102862	-2.77146	-3.27386
1481		AI325893			1.1409	0.918803	0.988448	0.788732	1.02403	0.896901	1.06045		-1.27288	-2.15037	-3.19836	0.00194056	-2.90883	-2.28481	-2.61343
1482	107995	AA000468	cell division cycle 20 homolog (S. cerevisiae)	Cdc20	0.967265	1.0645	0.980521	0.880645	0.671964	0.50029	0.78702		-1.70165	0.12031	-2.63795	0.988906	1	1	1
1483	12591	AI327188	caudal type homeo box 2	Cdx2	0.965244	1.10179	1.12898	1.13214	1.08691	1.15446	1.28325		-2.31481	0.325749	0.748528	0.777953	-0.0767455	0.912038	0.999841
1484	20467	AA051137	transcriptional regulator, SIN3B (yeast)	Sin3b	1.00339	0.986798	0.974428	1.01635	0.999421	1.06389	0.993881		-3.25843	-3.03057	-2.42139	-2.91656	-3.2742	-0.230131	-3.22134
1485	21923	AA003942	tenascin C	Tnc	0.988953	0.967996	0.98933	0.782305	0.700887	0.561784	0.641376		-3.10357	-2.01835	-3.11488	0.999998	1	1	1
1486	19185	AA004048	proteasome (prosome, macropain) 26S subunit, non-ATPase, 4	Psmd4	0.915781	0.957417	1.01706	1.01176	0.984822	1.1224	1.02901		-0.24451	-2.14217	-3.07945	-3.18017	-3.11432	0.470068	-2.74096
1487		AA008793			1.02627	1.02215	1.06778	1.04796	1.03506	0.96122	0.972502		-2.10444	-2.40023	0.407819	-0.527602	-1.43663	-1.04363	-1.95382
1488	17164	AI324228	MAP kinase-activated protein kinase 2	Mapkapk2	0.930576	0.997686	0.959489	0.86481	0.862607	0.814371	0.834285		0.261463	-3.26661	-1.3594	0.99337	0.994573	0.999959	0.999658
1489	13476	AA032729	deleted in polyposis 1	Dp1	0.99701	0.986227	1.06539	1.04821	1.02816	1.03339	1.14474		-3.2618	-3.00714	-0.1496	-1.05055	-2.30222	-1.98151	0.982082
1490	56150	AA033406	MAD2 (mitotic arrest deficient, homolog)-like 1 (yeast)	Mad2l1
1491	19646	AA031007	retinoblastoma binding protein 4	Rbbp4	1.13799	1.03853	1.0896	0.935803	0.965435	0.89074	1.0895		0.422713	-2.57801	-0.732856	-1.48146	-2.66415	0.151578	-0.736141
1492	15901	AI322584	inhibitor of DNA binding 1	Id1	0.794526	0.556331	0.679661	0.725341	0.661973	0.615054	0.662626		0.999658	1	1	0.999999	1	1	1
1493	13386	AI322593	delta-like 1 homolog (Drosophila)	Dlk1	0.824724	0.933473			1.10865				-0.891451	-3.11201			-2.21478
1494	20320	AI322596	stromal cell derived factor receptor 1	Sdfr1	1.07891	0.990688	1.03125	0.922968	1.01821	0.95976	1.13028		-0.257934	-3.19408	-2.48208	-0.098572	-2.98282	-1.96987	0.799422
1495	12406	AI326777	serine (or cysteine) peptidase inhibitor, clade H, member 1	Serpinh1		0.946596	1.07958	1.09202			1.06353		-2.8376		-2.46662	-2.24208			-2.73195
1496	15402	AI322633	homeo box A5	Hoxa5	1.00136	1.10582	1.14747	1.04769	1.06442	0.977789	0.999062		-3.27261	0.647275	0.951247	-1.44818	-0.585058	-2.75084	-3.27369
1497	66849	AA041826	protein phosphatase 1, regulatory (inhibitor) subunit 2	Ppp1r2	1.00127	0.851263	1.03051	0.788866	0.838428	0.854584	0.573024		-3.27461	-2.12073	-3.23723	-1.17601	-1.95429	-2.36471	0.723633
1498	53414	AA044532	bystin-like	Bysl	1.0066	0.965666	0.892655	0.869331	0.920178	0.992478	1.1904		-3.21081	-1.80758	0.929743	0.989388	0.567812	-3.19088	0.999323
1499	19744	AI322688	RAS-homolog enriched in brain	Rheb	1.06197	0.976585	1.04598	1.02362	1.21874	0.914502	0.876354		-2.05861	-3.05689	-2.54302	-3.06309	0.856961	-1.0527	0.112324
1500	15354	AA050039	high mobility group box 3	Hmgb3	0.998745	1.06456	0.878412	0.867015	0.910922	0.787832	0.993187		-3.27409	-2.04611	-0.0307123	0.229161	-1.02483	0.952898	-3.25729
1501	21930	AA051341	tumor necrosis factor alpha induced protein 6	Tnfaip6	1.13189	0.962427	1.01542	1.12204	1.01563	0.963519	1.14264		0.511862	-2.44414	-3.12923	0.351571	-3.12537	-2.48764	0.64783
1502	16653	AI322494	v-Ki-ras2 Kirsten rat sarcoma viral oncogene homolog	Kras	1.02495	0.977899	1.0197	0.94875	1.06053	1.16618	1.11076		-3.17917	-3.103	-3.27317	-2.92443	-2.83034	-1.37432	-2.15311
1503	14155	AA030303	feminization 1 homolog b (C. elegans)	Fem1b	0.906164	1.00208		0.962787	0.864057	0.945897	0.968346		-1.65799	-3.27085		-3.0311	-0.913927	-2.86049	-3.14245
1504	76366	AA105238	RIKEN cDNA 2810012L14 gene	2810012L14Rik	0.969749	1.05872	0.963625	0.904715	0.940522	0.876301	0.949976		-2.44083	-1.03805	-2.1194	0.531731	-0.821059	0.896818	-1.34414
1505	12509	AA162378	CD59a antigen	Cd59a	1.0505	0.95503	1.23251	1.10126	1.15101	0.984324	1.20756		-1.7567	-1.91407	0.995629	0.170681	0.851792	-3.08455	0.98632
1506	56551	AA116866	thioredoxin 2	Txn2	0.861378	1.04261	0.999805	0.919388	0.915073	0.965958	1.00248		0.980654	-1.6756	-3.27463	0.325884	0.450137	-2.09218	-3.26754
1507	14874	AA139820	glutathione transferase zeta 1 (maleylacetoacetate isomerase)	Gstz1	1.03254	0.885439	1.08797	0.960821	1.23544	1.16693	1.08585		-3.08763	-1.25807	-2.18935	-3.05692	0.233664	-0.982217	-2.42618
1508	21374	AI327297	TATA box binding protein	Tbp	1.00212	0.958572	1.10579	1.02465	0.981998	0.977036	1.01426		-3.27105	-2.05856	0.316088	-2.82395	-3.01744	-2.86239	-3.11651
1509	20585	AA123821	SWI/SNF related, matrix associated, actin dependent regulator of chromatin, subfamily a, member 3	Smarca3	1.03103	0.864067	0.953422	1.05415	1.147	0.947654	0.9764		-2.9201	0.364373	-2.46339	-2.30596	0.208987	-2.27266	-3.05426
1510	20585	AA123821	SWI/SNF related, matrix associated, actin dependent regulator of chromatin, subfamily a, member 3	Smarca3	0.936943	0.893672	1.01885	0.958894	1.00493	0.940462	0.934008		-2.62032	-2.28151	-3.27291	-2.93075	-3.27141	-2.53928	-2.78335
1511	13982	AI327373	estrogen receptor 1 (alpha)	Esr1	0.947712	1.01624	0.993321	0.965627	0.955481	0.957507	1.00679		-1.19852	-3.02338	-3.23004	-2.21686	-1.64514	-1.76196	-3.22912
1512	17161	AA153879	monoamine oxidase A	Maoa	1.08103	1.037	1.05868	1.04395	1.13265	0.793785	1.00486		-0.846843	-2.55276	-1.71684	-2.29973	0.470953	0.993771	-3.26058
1513	21753	AI325946	testis derived transcript	Tes	0.91697	0.830467	1.00268	1.12016	1.05827	0.971377	0.874587		-1.99772	0.126787	-3.23559	-1.11763	-3.01239	-3.10668	-0.846262
1514	68240	AA142596	replication protein A3	Rpa3	1.07037	0.912547	1.03604	0.868425	0.859967	0.782849	0.962988		0.0774338	0.715208	-1.79353	0.98939	0.994991	0.999998	-1.63961
1515		AA138570			1.19988	0.974139	1.17798	1.03088	0.982887	1.03519	1.16936		0.423895	-3.09404	0.164308	-3.03326	-3.19528	-3.05006	-0.216899
1516	11933	AA139067	ATPase, Na+/K+ transporting, beta 3 polypeptide	Atp1b3	1.12196	1.06243	1.32926	1.185	1.17424	1.02281	1.21236		0.609382	-1.1512	0.999971	0.969148	0.950606	-2.88173	0.991135
1517	19345	AA161814	RAB5C, member RAS oncogene family	Rab5c	1.11726	1.03545	1.20437	1.13009	1.05409	1.00801	1.14801		0.67411	-2.27408	0.994385	0.806805	-1.33321	-3.21499	0.91167
1518	19182	AA163174	proteasome (prosome, macropain) 26S subunit, ATPase 3	Psmc3	0.988861	1.00339	1.09219	1.06924	1.03439	1.04616	1.17021		-3.11928	-3.26026	0.523322	-0.178327	-2.05701	-1.36007	0.992698
1519	13346	AA087855	desmin	Des	0.956258	0.794022	0.991869	1.06093	1.04208	0.905192	0.944548		-3.21095	0.0234014	-3.15366	-3.12036	-2.69293	-2.24803	-3.02306
1520	21400	AI326127	transcription elongation factor A (SII), 2	Tcea2	0.987652	0.968359	1.11089	0.938608	0.949846	0.99646	0.935971		-3.23732	-3.03095	-1.6797	-2.40602	-2.67899	-3.27162	-2.33687
1521	15212	AI326130	hexosaminidase B	Hexb	0.878296	0.985617	1.04862	1.05347	0.982002	1.09609	0.920747		0.480682	-3.15897	-2.18876	-2.00505	-3.09429	-0.456482	-0.780613
1522	22154	AA170370	tubulin, beta 5	Tubb5	0.944069	1.06869	0.976092	0.852983	0.713976	0.831444	0.973869		-0.744097	-0.304236	-2.63932	0.990622	1	0.998463	-2.52602
1523	71679	AA154397	ATP synthase, H+ transporting, mitochondrial F0 complex, subunit d	Atp5h	0.959971	1.02906	1.01246	1.02424	1.04355	1.02723	1.0212		-1.54726	-2.30929	-3.07423	-2.57341	-1.4339	-2.41269	-2.72533
1524	66108	AA167918	NADH dehydrogenase (ubiquinone) 1 alpha subcomplex, 9	Ndufa9	0.98054	1.05313	1.03463	0.99916	1.11146	0.960214	1.02783		-2.88949	-1.23675	-2.22355	-3.27393	0.679763	-1.86397	-2.55665
1525	235431	AA124231	coronin, actin binding protein, 2B	Coro2b	1.11036	1.01397	1.22858	0.974807	0.948685	0.978423	1.14831		0.727383	-3.06158	0.999588	-2.59692	-1.06551	-2.76753	0.957719
1526	22145	W11746	tubulin, alpha 4	Tuba4	0.988724	1.02584	1.04459	0.955617	0.982315	0.919823	0.988318		-3.07981	-2.37844	-1.16221	-1.04534	-2.80894	0.616733	-3.06579
1527	17880	W33517	myosin, heavy polypeptide 11, smooth muscle	Myh11	1.02784	0.967461	1.06429	0.920528	0.968486	0.885593	1.06508		-2.49579	-2.19412	-0.543938	0.272117	-2.25291	0.89016	-0.507696
1528	208715	AA061468	3-hydroxy-3-methylglutaryl-Coenzyme A synthase 1	Hmgcs1	1.06244	1.03995	1.07937	0.997079	1.0634	1.0143	1.02813		0.191205	-1.10041	0.681221	-3.25752	0.229021	-2.88915	-1.98543
1529	21423	W41716	transcription factor E2a	Tcfe2a	1.0224	0.998189	0.991734	0.900055	0.927829	0.899375	0.955498		-2.51192	-3.26903	-3.15794	0.928432	0.50527	0.932203	-1.3963
1530	15461	AI385418	Harvey rat sarcoma virus oncogene 1	Hras1	0.970842	1.02607	0.938374	0.935338	0.9331	0.915941	0.998609		-1.07436	-1.46857	0.820916	0.868472	0.896047	0.986036	-3.26773
1531		AI385420			0.927909	1.00571	0.970581	0.945657	0.956512	1.00362	0.955728		-0.0962592	-3.24011	-2.42379	-0.982489	-1.62044	-3.26072	-1.57366
1532	20848	AI385862	signal transducer and activator of transcription 3	Stat3	1.01381	0.983832	0.955101	1.0808	1.06032	1.01658	1.09257		-2.85452	-2.6939	-0.372535	0.810665	0.307793	-2.68409	0.91961
1533	11657	W70567	albumin 1	Alb1	1.00343	1.03747	0.972799	0.861194	0.875641	0.855593	0.881295		-3.25648	-1.62847	-2.24837	0.99605	0.985362	0.997687	0.976271
1534	18538	AI385898	proliferating cell nuclear antigen	Pcna	0.993518	1.026	1.00081	0.842173	0.870613	0.905049	1.01307		-3.16269	-1.83589	-3.2729	0.999995	0.999756	0.983489	-2.84623
1535	56452	W83493	origin recognition complex, subunit 6-like (S. cerevisiae)	Orc6l	0.946173	1.07516	1.0563	1.04444	1.0692	0.978303	0.943899		-0.953144	-0.132236	-0.983343	-1.62721	-0.371312	-2.7731	-0.824051
1536		W97166			0.965095	1.04566	1.03222	0.957405	0.96177	0.837204	0.920195		-1.32204	-0.641748	-1.62521	-0.720169	-1.05446	0.999972	0.820208
1537	20014	AA000779	ribophorin II	Rpn2	0.961764	0.914786	1.05869	0.876958	0.96595	1.04721	0.931962		-3.03102	-1.5757	-2.91346	-0.605213	-2.98769	-2.45763	-2.67185
1538		AA003413			1.05939	1.01887	1.02402	0.974583	0.874288	0.958296	1.04483		-1.28705	-2.99986	-2.84093	-3.01127	0.827828	-2.03337	-1.97205
1539	12314	AA044542	calmodulin 2	Calm2	1.09268	0.911905	1.00744	0.935551	1.05841	1.00278	1.11071		0.0298114	0.138254	-3.22925	-0.828772	-1.30066	-3.26824	0.453182
1540	12476	AA050218	CD151 antigen	Cd151	1.04863	0.987225	1.00443	0.916285	0.979295	1.0879	1.03409		-1.58252	-3.11815	-3.25585	0.192939	-2.87308	0.0942129	-2.32083
1541	14630	AA051435	glutamate-cysteine ligase , modifier subunit	Gclm	1.11338	0.9496	0.957699	1.08554	1.0947	1.0568	1.07213		-0.373777	-1.99225	-2.54375	-1.13773	-0.514293	-1.84652	-1.25825
1542	16419	AA124047	integrin beta 5	Itgb5
1543	53376	AA139612	ubiquitin specific peptidase 2	Usp2	1.06568	0.970173	0.999047	0.981649	0.924758	0.970917	1.0319		-0.97727	-2.58171	-3.27392	-3.00039	-0.344964	-2.61343	-2.53453
1544	56451	AA142482	succinate-CoA ligase, GDP-forming, alpha subunit	Suclg1	1.09998	0.964957	1.1131	1.0211	1.00144	0.988456	1.14412		0.599108	-2.02426	0.599428	-2.79444	-3.27224	-3.11982	0.953157
1545	98013	AA145022	expressed sequence C78549	C78549	1.13334	0.835648	0.942843	0.846579	0.977098	1.00717	1.10104		-0.417876	0.196329	-2.07818	0.373647	-2.92591	-3.2633	-1.79376
1546	72198	AA144221	superkiller viralicidic activity 2-like 2 (S. cerevisiae)	Skiv2l2
1547	20005	AA163183	ribosomal protein L9	Rpl9	1.03044	1.00268	1.07275	1.02161	0.959427	0.907644	0.857476		-2.3389	-3.26623	-0.136365	-2.76898	-1.67364	0.635972	0.986766
1548	71978	AA168363	protein phosphatase 2 (formerly 2A), regulatory subunit B (PR 52), alpha isoform	Ppp2r2a	1.08814	0.919535	1.17998	1.00176	0.990101	0.986575	1.15548		-0.440958	-0.462254	0.841629	-3.27261	-3.15717	-3.15472	0.79825
1549	14121	AI325573	fructose bisphosphatase 1	Fbp1	1.05182	1.03585	1.13645	0.942122	0.80722	1.01648	1.09776		-2.17292	-2.69641	0.327659	-1.82516	0.966978	-3.14268	-0.570769
1550		AA116745			1.02149	0.960546	0.967054	1.01205	0.977711	0.885269	1.03777		-2.87603	-2.01522	-2.35488	-3.14367	-2.82943	0.792204	-2.17827
1551	67273	AA163564	NADH dehydrogenase (ubiquinone) 1 alpha subcomplex 10	Ndufa10	1.01068	0.968181	1.00742	0.97714	0.913256	0.998712	1.07679		-3.09693	-1.89286	-3.18763	-2.49808	0.768442	-3.272	0.408127
1552	13131	W64787	disabled homolog 1 (Drosophila)	Dab1	0.933602	0.856398	1.1658	1.07561	1.11642	1.02679	1.02246		-2.41819	-0.39856	-0.00857361	-2.26712	-0.622566	-2.92022	-3.24998
1553	26462	W74987	thioredoxin reductase 2	Txnrd2	1.39921	1.02942	1.14368	1.03955	1.13686	0.880274	1.05419		0.998214	-3.05567	-0.215418	-2.67538	-0.217029	-0.0576401	-2.5049
1554	14029	AA000473	even skipped homeotic gene 2 homolog	Evx2	0.898276	0.970304	1.23652	0.994506	1.02896	0.973896	0.988305		-0.633122	-2.95631	0.747402	-3.26569	-3.03682	-3.02732	-3.22452
1555	22355	AA000726	vasoactive intestinal peptide receptor 2	Vipr2	1.06013	0.941062	1.01816	0.942645	0.945319	1.0012	1.03542		-1.76692	-1.67056	-3.1003	-1.73937	-1.85488	-3.27388	-2.6593
1556	22355	AA000726	vasoactive intestinal peptide receptor 2	Vipr2	1.03793	1.00766	1.07201	1.02913	1.00835	0.921278	1.12449		-2.72195	-3.24979	-2.09575	-2.78655	-3.27465	-1.20014	-0.118275
1557	55950	AI322495	brain protein I3	Bri3	0.984928	0.956807	1.15276	0.987354	0.908279	0.931094	1.05781		-3.18199	-2.55392	0.327013	-3.20936	-0.90316	-1.6455	-2.17165
1558	12558	AI323006	cadherin 2	Cdh2	1.05293	1.00543	1.0411	0.940684	0.966882	0.852871	0.948725		-2.24582	-3.26164	-2.71761	-1.90548	-2.79971	0.649731	-2.20919
1559	11784	AA060361	amyloid beta (A4) precursor protein-binding, family A, member 2	Apba2	0.932224	0.891989		0.904828	0.82136	0.957367	1.01789		-2.24161	-0.970109		-1.94162	0.473293	-2.6241	-3.1572
1560	19158	AA062131	pleckstrin homology, Sec7 and coiled-coil domains 2	Pscd2	0.978517	0.998983	0.998288	0.950214	0.954433	0.96943	1.09694		-2.01455	-3.27137	-3.26532	0.341621	0.110732	-1.10478	0.985164
1561	56613	AA061016	ribosomal protein S6 kinase, polypeptide 4	Rps6ka4	0.970721	0.960636	0.895084	0.797092	0.7867	0.845064	0.865351		-1.76146	-0.93595	0.981886	1	1	0.999937	0.999269
1562	14312	AA097506	bromodomain containing 2	Brd2	1.01724	0.890511	0.985684	0.942879	0.938868	1.09153	1.22024		-2.84989	0.947367	-2.96784	-0.274279	-0.0679343	0.684277	0.99994
1563		AA097283			0.958475	0.887469	1.06132	0.905436	1.07211	1.0668	0.963666		-2.64153	-0.23484	-2.1208	-0.797009	-1.78175	-1.94982	-2.78306
1564	11474	AA098356	actinin alpha 3	Actn3	0.999372	0.938831	0.963266	0.93744	0.940132	0.940325	1.12486		-3.27438	-1.18481	-2.36895	-1.11717	-1.24853	-1.25801	0.552073
1565	53419	AA062275	corin	Corin	1.00831	0.966309		0.977092	1.03423	0.854545	0.884396		-3.2708	-3.17119		-3.00388	-2.57091	-0.485906	-1.29867
1566	20528	AA066475	solute carrier family 2 (facilitated glucose transporter), member 4	Slc2a4	1.10011	1.09326	1.12147	0.928311	0.965823	0.802357	0.984951		-1.0866	-1.28241	-0.41592	-1.53398	-3.13125	0.882608	-3.27279
1567	12870	AA106138	ceruloplasmin	Cp	1.02869	0.951177	1.08702	1.01058	1.09551	1.02629	1.07592		-2.72827	-1.79291	-0.985407	-3.19428	-0.0697085	-3.13896	-0.736765
1568	21808	AA068104	transforming growth factor, beta 2	Tgfb2	1.10634	1.00889	0.963945	0.938055	0.860395	1.03094	1.01429		-1.34647	-3.2482	-3.27216	-2.35598	-0.123061	-2.83098	-3.22384
1569	15529	AA106952	syndecan 2	Sdc2	1.13881	1.00797	1.10356	0.969143	1.16564	1.04144	1.15359		0.2933	-3.24496	-0.85669	-2.9937	0.443738	-2.77799	0.506265
1570	320184	AI325749	RIKEN cDNA C330018J07 gene	C330018J07Rik	0.965409	1.00767	1.0327	0.957504	0.965176	0.914166	1.00778		-2.13741	-3.21253	-2.3001	-1.67406	-2.12416	0.387276	-3.21064
1571		AA114636			0.996389	0.99067	0.982638	1.01633	0.960264	1.01987	1.07		-3.26406	-3.20397	-3.03306	-3.06705	-2.13464	-2.9722	-0.819927
1572	13207	AA120483	DEAD (Asp-Glu-Ala-Asp) box polypeptide 5	Ddx5	1.25104	0.981396	1.21593	1.09804	1.13711	0.98451	1.13852		0.996095	-3.0377	0.982657	-0.0796097	0.661132	-3.10942	0.676575
1573		AI325773			1.02424	1.02602	0.997566	0.815238	0.823227	0.869505	1.03152		-2.43031	-2.31979	-3.2649	0.999981	0.999952	0.993905	-1.95831
1574	15481	AA117004	heat shock protein 8	Hspa8	1.04577	1.01675	1.08231	0.920412	1.04381	0.99366	1.08069		-2.17833	-3.10265	-0.713969	-0.567981	-2.2559	-3.24901	-0.772536
1575	14055	AA124068	enhancer of zeste homolog 1 (Drosophila)	Ezh1	1.04922	0.925477	1.02781	1.05519	1.16499	1.09485	1.13169		-1.06449	0.325978	-2.36358	-0.726405	0.993583	0.64715	0.95054
1576	20130	AA123466	Harvey rat sarcoma oncogene, subgroup R	Rras	0.958872	0.997065	1.0136	0.94509	0.967668	1.06925	1.0031		-1.8654	-3.26624	-3.10023	-1.08375	-2.34325	-0.566309	-3.26531
1577	14470	AA123361	Rab acceptor 1 (prenylated)	Rabac1	1.01963	1.04346	1.02394	1.11014	1.0727	1.07867	1.09369		-2.85239	-1.60811	-2.66513	0.749575	-0.140089	0.0762249	0.485047
1578	14782	AA139714	glutathione reductase 1	Gsr	1.14203	1.09062	1.33233	1.25965	1.08582	1.07011	1.08836		0.995152	0.813068	1	1	0.749476	0.396556	0.785185
1579	66204	AA142466	acylphosphatase 1, erythrocyte (common) type	Acyp1	1.13556	0.979489	1.00241	0.915978	1.03006	0.903271	0.997206		-1.45484	-3.19503	-3.27386	-2.31451	-3.18431	-1.7279	-3.27321
1580	14797	AA153668	amino-terminal enhancer of split	Aes	1.11371	0.962371	1.05802	1.0008	0.929296	0.975946	1.01958		0.727517	-1.96119	-1.94252	-3.27398	-0.147108	-2.68437	-2.88972
1581	21940	AA153731	tumor necrosis factor receptor superfamily, member 7	Tnfrsf7	1.21701	0.930097	1.1183	0.993912	0.925925	1.03825	1.00806		0.916718	-1.40384	-0.109946	-3.25703	-1.23538	-2.65797	-3.14877
1582	16412	AA163412	integrin beta 1 (fibronectin receptor beta)	Itgb1	1.25228	1.00613	1.24538	1.02891	1.07541	0.932752	1.02784		0.997157	-3.24782	0.996132	-2.72793	-0.778752	-0.910924	-2.76451
1583	22720	AA162549	zinc finger protein 62	Zfp62	0.967511	0.933945		0.941401	0.887499	0.971552	0.873223		-3.098	-2.43599		-2.57558	-1.42549	-2.33162	-1.11984
1584	22260	AA162659	nuclear receptor subfamily 1, group H, member 2	Nr1h2	0.969835	1.02208	0.997871	1.00595	0.963486	0.997301	0.965753		-1.4801	-2.23624	-3.2633	-3.18742	-0.923368	-3.25639	-1.11781
1585	14852	AA168982	G1 to S phase transition 1	Gspt1	1.26803	1.01189	1.07582	0.98893	1.07979	1.02575	1.15244		0.999999	-3.04634	0.430151	-3.07141	0.533023	-2.31873	0.995461
1586	18032	AA142474	nuclear factor I/X	Nfix	1.0587	0.993719	1.15813	1.1454	1.15316	1.14293	1.28257		0.42454	-3.16702	0.999924	0.99972	0.999873	0.997667	1
1587	17991	AA162428	NADH dehydrogenase (ubiquinone) 1 alpha subcomplex, 2	Ndufa2	0.985655	0.986293	0.990185	0.981324	0.942991	0.950411	1.0842		-3.13242	-3.14466	-3.20776	-3.03544	-1.45992	-1.81977	-0.514449
1588	27050	AA165925	ribosomal protein S3	Rps3	0.988123	0.985329	0.999943	0.999561	0.975397	0.943058	1.00707		-3.02352	-2.89667	-3.27467	-3.27432	-2.28908	-0.0362566	-3.18566
1589	21974	AA170358	topoisomerase (DNA) II beta	Top2b	1.14669	0.952767	1.13105	0.969894	1.03362	0.94511	1.0495		0.558207	-2.18075	0.33007	-2.79731	-2.72191	-1.8611	-2.18356
1590	18477	AA170669	peroxiredoxin 1	Prdx1	1.08973	0.96928	1.11065	1.03468	1.05779	1.00531	1.1213		0.449896	-2.22889	0.786715	-2.05908	-0.741503	-3.24006	0.874433
1591	53381	AA170690	peroxiredoxin 4	Prdx4	0.995191	0.979663	1.02234	0.924379	0.766436	0.800826	0.826114		-3.26589	-2.63305	-2.54198	0.562134	1	0.999997	0.999935
1592	11843	AA170620	ADP-ribosylation factor 4	Arf4	1.15897	0.960113	1.12089	1.05161	1.00033	0.922561	1.02489		0.997162	-1.24857	0.95871	-0.612532	-3.27449	0.622277	-2.37487
1593	19651	AA162520	retinoblastoma-like 2	Rbl2	1.13616	0.944048	1.15378	0.961178	1.06511	1.04207	1.18351		0.346978	-1.88172	0.586848	-2.53791	-1.66491	-2.49006	0.822917
1594	16000	W10072	insulin-like growth factor 1	Igf1	0.877916	0.987865	1.03434	0.892444	0.846854	0.850186	1.0933		-1.474	-3.20972	-2.84325	-1.17815	-0.304213	-0.245584	-2.0187
1595	12387	W10023	catenin (cadherin associated protein), beta 1, 88kDa	Ctnnb1	1.24882	0.951534	1.0659	1.0453	1.08407	0.939481	1.00536		0.999919	-1.17068	-0.411022	-1.48996	0.25674	-0.478744	-3.24075
1596		W10680			1.10842	1.0268	1.24648	1.11462	1.04333	0.838962	0.860959		0.230642	-2.80261	0.996152	0.359529	-2.16707	0.960515	0.870031
1597	14085	W12834	fumarylacetoacetate hydrolase	Fah	0.980476	1.00533	1.03931	0.991657	1.031	1.07802	1.02354		-2.83471	-3.24098	-1.8294	-3.1915	-2.29722	0.074883	-2.67533
1598	20817	W12836	serine/arginine-rich protein specific kinase 2	Srpk2	1.11029	1.04802	1.21187	1.09154	1.08011	0.976232	1.09798		0.193744	-2.02818	0.953189	-0.311849	-0.704354	-2.90229	-0.118395
1599	14735	W12478	glypican 4	Gpc4	1.03295	0.911941	0.977584	0.94351	0.926453	0.953709	1.02854		-1.8174	0.822126	-2.48326	-0.14655	0.539424	-0.76902	-2.12078
1600	13039	AA174215	cathepsin L	Ctsl	1.08309	0.975792	1.0943	1.28302	1.44896	1.48257	1.56423		0.155143	-2.6515	0.448623	0.999984	1	1	1
1601	20677	W14398	SRY-box containing gene 4	Sox4	1.19343	1.17775	1.34209	1.01127	0.948755	0.862604	0.972631		0.999632	0.998845	1	-3.08278	-0.585351	0.995699	-2.23023
1602	19024	W12503	protein tyrosine phosphatase, receptor-type, F interacting protein, binding protein 2	Ppfibp2	0.897084	0.908612		0.987039	0.922147	0.935074	1.06526		-1.53701	-1.43456		-3.26736	-1.85404	-2.23771	-2.31635
1603	17158	W09023	mannosidase 2, alpha 1	Man2a1	1.00304	0.94404	0.885281	0.793563	1.01744	0.897356	0.822326		-3.27257	-2.58508	-1.26816	0.709941	-3.20717	-1.30747	0.395316
1604	16782	W09048	laminin, gamma 2	Lamc2	1.0669	0.954763	1.13956	0.99968	0.948469	0.995422	1.14838		-2.26815	-2.72523	-0.459679	-3.27464	-2.57215	-3.26888	-0.285201
1605	13479	W08886	dipeptidase 1 (renal)	Dpep1	1.04987	0.734565		0.999206	0.917754	1.18639	0.905586		-2.92671	0.985364		-3.27449	-1.20399	0.258236	-1.22522
1606	13088	AI893885	cytochrome P450, family 2, subfamily b, polypeptide 10	Cyp2b10	1.22753	0.960556	1.14881	1.07387	0.883064	1.03892	0.965898		0.132873	-2.92793	-1.12795	-2.45195	-0.928574	-2.96156	-3.07944
1607		W12626			0.984703	0.921755		0.908393	0.845987				-3.25022	-2.64365		-2.42428	-0.333078
1608	27055	W13698	FK506 binding protein 9	Fkbp9	1.01172	0.978599	1.07114	0.935883	0.923506	0.871555	0.969401		-2.88755	-2.08727	0.806956	0.763085	0.926906	0.999887	-1.19449
1609	18751	W13213	protein kinase C, beta 1	Prkcb1	1.04305	0.944307	1.0005	0.844278	0.980207	1.04981	1.05233		-2.91653	-1.51496	-0.805504	0.847156	-3.07058	-2.2057	-2.11412
1610	13429	W13111	dynamin 1	Dnm1	1.0771	0.937493	1.06141	0.958543	0.990386	1.02406	1.08357		0.850895	0.675066	0.532993	-0.363266	-3.02231	-2.3169	0.911381
1611	17777	W13053	microsomal triglyceride transfer protein	Mttp
1612	15203	W11571	hephaestin	Heph	1.07473	0.984046	1.01357	1.02215	1.00657	0.964013	0.940782		-1.18462	-3.1323	-3.17411	-3.01447	-3.25075	-2.58698	-1.63592
1613	20648	W34029	syntrophin, acidic 1	Snta1	1.0579	0.93173	1.04931	0.964875	0.943159	0.991648	1.0441		-1.75895	-1.14969	-2.10117	-2.57893	-1.66393	-3.23295	-2.30166
1614	12560	W12889	cadherin 3	Cdh3	1.10478	0.953847	1.06967	1.00381	0.97869	0.992763	1.07945		0.97799	-0.177509	0.666492	-3.23823	-2.25117	-3.14304	0.832476
1615	13628	W11762	eukaryotic translation elongation factor 1 alpha 2	Eef1a2
1616	20597	W14928	sphingomyelin phosphodiesterase 1, acid lysosomal	Smpd1
1617		W14312			1.0517	0.995546	1.07505	0.981105	0.994182	0.987086	1.05026		-0.413773	-3.2369	0.539012	-2.63685	-3.21034	-2.96518	-0.498547
1618	19141	W14837	legumain	Lgmn	1.02096	0.983585	1.07585	0.975359	0.920183	0.973264	1.04289		-2.40784	-2.69962	0.704917	-2.08224	0.858338	-1.90757	-0.711706
1619	11792	W08299	apurinic/apyrimidinic endonuclease 1	Apex1	1.02314	0.986854	0.878644	0.875054	0.913627	0.962352	1.12817		-2.10626	-2.83968	0.999181	0.999482	0.954958	-0.758942	0.997854
1620	12351	W08694	carbonic anhydrase 4	Car4	1.08133	0.906267	1.0321	1.16154	0.930118	1.09936	1.10895		-1.9942	-1.43762	-3.09113	-0.626801	-2.148	-1.9932	-1.30096
1621		AI391213			1.28157	0.986817	1.05574	0.955161	0.97671	0.897061	1.01487		0.99995	-3.10099	-1.15753	-1.61591	-2.75148	0.692656	-3.06085
1622	16773	W18311	laminin, alpha 2	Lama2	0.954297	0.964443	1.04124	0.954893	0.913009	0.992705	0.96848		-0.256271	-1.03765	-0.704041	-0.296714	0.944208	-3.14521	-1.38923
1623	14227	W15971	FK506 binding protein 2	Fkbp2	1.04313	0.95303	1.0296	0.926613	0.889651	0.923574	0.995511		-1.66811	-1.32226	-2.40953	0.0491845	0.857126	0.163407	-3.25164
1624	12833	W16221	procollagen, type VI, alpha 1	Col6a1	1.03386	0.901828	0.959367	0.918824	0.897421	0.920324	0.985002		-1.05773	0.991807	-0.387785	0.946148	0.995172	0.937237	-2.67058
1625	66467	W36917	general transcription factor IIH, polypeptide 5	Gtf2h5	1.06278	0.980052	1.04043	0.981298	0.912051	0.943292	0.989073		-0.502182	-2.8036	-1.7294	-2.85812	0.582782	-0.631923	-3.12858
1626	21894	W17813	talin 1	Tln1	0.970286	0.957433	0.901861	0.939553	0.916652	0.977177	1.04463		-2.13672	-1.25558	0.857481	-0.17022	0.635745	-2.56404	-1.24504
1627	12796	W17771	cathelicidin antimicrobial peptide	Camp	1.06672	0.949905	1.29373	1.01456	1.16582	0.990799	0.924441		-2.51195	-2.90244	0.62609	-3.24392	-0.592501	-3.2715	-2.4413
1628	18979	W17967	paraoxonase 1	Pon1	0.975149	1.02279	1.05006	0.969043	0.942625	0.87885	1.01009		-2.06118	-2.26914	-0.243795	-1.54296	0.283214	0.997727	-3.05233
1629		W36541			1.00277	0.996501	0.962009	0.994347	0.919209	0.871915	0.899272		-3.26449	-3.25839	-1.69404	-3.23221	0.481612	0.977024	0.837492
1630	11425	W36685	apolipoprotein C-IV	Apoc4	1.02086	1.04189	1.0913	0.971614	0.883877	0.794984	0.718488		-2.93961	-2.10099	-0.0313027	-2.64772	0.729279	0.999071	0.999999
1631	22287	W36838	secretoglobin, family 1A, member 1 (uteroglobin)	Scgb1a1	1.02393	0.999806	0.99965	0.893178	0.902726	1.00041	1.17308		-3.10241	-3.19479	-3.27444	-0.337396	-0.640618	-3.2746	0.399062
1632	19042	W18642	protein phosphatase 1A, magnesium dependent, alpha isoform	Ppm1a	1.16694	0.989899	1.09774	0.977364	1.00815	0.915413	1.01346		0.997871	-3.11261	0.799651	-2.51407	-3.17041	0.731069	-2.99762
1633	20604	W20888	somatostatin	Sst	0.998035	0.8865	1.04611	0.933335	0.954855	0.911986	1.17696		-3.27034	0.87489	-1.52417	-0.266919	-1.45923	0.490749	0.990514
1634	14751	W29397	glucose phosphate isomerase 1	Gpi1	1.01488	1.00937	1.06045	1.05058	1.0255	0.93245	0.966968		-2.77423	-3.0676	0.356767	-0.103838	-1.98286	0.697023	-1.26106
1635	27053	W29492	asparagine synthetase	Asns	0.968492	1.01147	0.995264	0.871746	0.844024	0.740811	0.931541		-2.20941	-3.12131	-3.24766	0.964455	0.995997	1	-0.0811428
1636	13614	W29554	endothelin 1	Edn1	0.90099	0.845156	0.987292	0.917324	0.833851	0.76566	0.599387		0.678126	0.991567	-3.10274	0.29434	0.99656	0.999993	1
1637		W29525			1.2566	0.963575	1.14249	0.949941	1.06931	1.09042	1.4157		0.999206	-2.25999	0.838895	-1.55041	-0.785624	-0.0137126	1
1638	192236	W29855	Hermansky-Pudlak syndrome 1 homolog (human)	Hps1	0.955027	1.01627	1.01395	1.00384	0.956832	0.996188	1.06184		-0.336458	-2.69378	-2.83799	-3.23958	-0.464383	-3.23975	0.388689
1639		AI385616			0.986778	0.975203	1.10405	1.04923	1.03102	0.966437	0.966863		-3.01946	-2.43608	0.823696	-0.939338	-2.09598	-1.85929	-1.88866
1640	14061	W40725	coagulation factor II	F2	0.968397	1.04542	1.06314	0.98783	0.898674	0.9109	0.983252		-1.63771	-0.71174	0.227145	-2.98249	0.967178	0.904511	-2.73666
1641	13619	W40777	polyhomeotic-like 1 (Drosophila)	Phc1	1.03208	0.985759	1.03331	1.03604	1.06294	1.06293	1.16746		-1.72882	-2.894	-1.63787	-1.43504	0.167089	0.166666	0.999463
1642	14571	W41175	glycerol phosphate dehydrogenase 2, mitochondrial	Gpd2	1.11229	1.04237	0.983475	0.970601	0.880289	0.826837	1.05595		0.79796	-1.61966	-2.94739	-2.31419	0.940175	0.99924	-0.85141
1643	22174	W41438	TYRO3 protein tyrosine kinase 3	Tyro3	0.995461	1.03383	1.04263	0.981258	0.983195	0.968822	1.0675		-3.20589	-0.82225	-0.131474	-2.23396	-2.41638	-0.971464	0.813428
1644	12683	W41358	cell death-inducing DNA fragmentation factor, alpha subunit-like effector A	Cidea	0.988055	1.00757	1.18086	1.08675	1.05941	0.931339	1.05503		-3.05908	-3.22475	0.99894	0.597445	-0.33189	0.257101	-0.560163
1645	67305	W35981	glutathione peroxidase 7	Gpx7	1.00449	1.01902	1.06859	0.967647	0.935756	0.982627	1.07334		-3.25821	-2.99334	-0.862949	-2.47605	-0.860071	-3.03011	-0.66447
1646	21853	W34732	timeless homolog (Drosophila)	Timeless	0.997767	1.01763	1.0003	0.943516	0.90535	0.926448	0.983235		-3.26895	-2.93911	-3.27457	-0.756196	0.654091	0.0611564	-2.95982
1647		W34802			1.00553	1.01852	1.20232	1.03291	1.10336	1.02452	1.0833		-3.22447	-2.75229	0.999883	-1.85557	0.869273	-2.40826	0.597783
1648	14583	W41682	glutamine fructose-6-phosphate transaminase 1	Gfpt1	1.05197	1.06503	1.05443	1.02861	0.970636	0.930068	0.911087		-0.632187	0.0198194	-0.493467	-2.15874	-2.05012	0.380497	0.808995
1649	20617	W41663	synuclein, alpha	Snca	1.06757	0.960156	1.00566	0.937603	0.931557	0.948272	0.90902		-1.44174	-2.43708	-3.25666	-1.4814	-1.21595	-1.94982	-0.318142
1650	19288	W42321	pentraxin related gene	Ptx3	0.94904	1.05202	1.06083	0.982727	0.985642	0.924919	0.928703		-1.63709	-1.71375	-1.31334	-3.04961	-3.11827	-0.477099	-0.642502
1651	66587	W42367	Fas-activated serine/threonine kinase	Fastk	0.988947	1.05675	0.987237	0.94694	1.02454	1.02923	1.10214		-3.15149	-1.09979	-3.11097	-1.13584	-2.72049	-2.51454	0.498058
1652	15182	W46034	histone deacetylase 2	Hdac2	1.02297	1.0615	1.10027	0.998348	1.06371	0.988716	1.17752		-2.62524	-0.400731	0.730166	-3.27093	-0.296415	-3.1019	0.997182
1653	21938	W45975	tumor necrosis factor receptor superfamily, member 1b	Tnfrsf1b	0.958476	1.11434	1.24644	1.14231	1.08087	0.98378	1.07869		-0.800945	0.975045	1	0.997382	0.737597	-2.7517	0.69964
1654		W48168			1.13799	0.963947	0.984852	0.930694	1.01096	0.899922	0.997826		0.9539	-1.86869	-2.98808	0.0381417	-3.12605	0.808783	-3.26864
1655	19730	W48230	ral guanine nucleotide dissociation stimulator	Ralgds	0.991649	1.0043	1.14144	1.13343	1.14849	1.06675	0.987325		-3.0363	-3.21078	0.999943	0.999852	0.999975	0.823915	-3.21877
1656	11482	W48139	activin A receptor, type II-like 1	Acvrl1	1.02268	0.947277	1.06655	0.944979	0.95962	0.959138	1.04926		-3.14684	-2.5829	-2.33112	-2.52559	-2.85865	-2.84899	-2.71894
1657	15904	W48116	inhibitor of DNA binding 4	Id4	1.24416	1.05977		0.856747	0.776603	0.859676	1.03161		0.742256	-2.44724		-0.187859	0.859399	-0.0686854	-3.02421
1658	13353	W54234	DiGeorge syndrome critical region gene 6	Dgcr6	0.981956	0.944419	0.975539	0.953771	1.013	1.03554	1.05065		-2.99916	-1.23346	-2.77958	-1.73493	-3.13375	-2.34841	-1.62848
1659	17967	W54389	neural cell adhesion molecule 1	Ncam1	1.07166	0.889812	1.01062	1.10059	0.971952	0.995435	1.00224		-2.25032	-0.528414	-3.24716	-1.17141	-3.12226	-3.24724	-3.27303
1660	17523	W55655	myeloperoxidase	Mpo	1.24212	0.938492	0.984718	0.933516	0.906943	0.988658	1.08456		0.84123	-2.16477	-3.19927	-2.00415	-1.11059	-3.23313	-1.61965
1661	103768	W50677	tubulin, gamma 2	Tubg2	0.983127	0.995865	1.02067	0.919106	0.965004	1.03338	1.08908		-2.7305	-3.24021	-2.51202	0.815184	-1.36702	-1.58497	0.827414
1662	14860	W54349	glutathione S-transferase, alpha 4	Gsta4	1.01134	1.13112	1.45292	1.67221	1.64904	1.34103	1.18119		-3.14749	0.851672	1	1	1	0.999998	0.987361
1663	18718	W58969	phosphatidylinositol-4-phosphate 5-kinase, type II, alpha	Pip5k2a	1.15336	0.946688	1.0802	0.855241	0.931864	0.996715	0.956597		-0.709541	-2.40735	-2.25809	-0.00123807	-2.01631	-3.27255	-2.90603
1664	14276	W59165	folate receptor 2 (fetal)	Folr2	1.04187	1.10303	0.953772	1.0519	1.00228	1.03944	1.0648		-2.7377	-1.00469	-2.73846	-2.79453	-3.2603	-2.64378	-2.12496
1665	16993	W63957	leukotriene A4 hydrolase	Lta4h	1.04113	1.04056	1.04954	1.03943	0.976431	0.84849	0.96332		-2.78784	-2.80007	-2.59269	-2.82418	-3.09715	0.382315	-2.8525
1666	13178	W62508	deoxycytidine kinase	Dck	1.06573	0.952961	1.01464	0.860014	0.924517	0.8658	1.04238		-1.87831	-2.40549	-3.18678	0.496825	-1.34944	0.398403	-2.61043
1667	27528	W62819	DNA segment, human D4S114	D0H4S114	1.18097	1.00823	0.964833	0.880973	0.9546	0.876992	0.925461		0.802629	-3.2408	-2.67378	0.316072	-2.31379	0.398256	-1.12028
1668	15181	W62765	histone deacetylase 1 pseudogene	Hdac1-ps	1.0718	1.00113	1.03862	1.04729	1.07155	0.972395	1.04158		-0.242834	-3.27325	-1.93654	-1.45087	-0.253285	-2.47993	-1.77054
1669	13852	W64796	epimorphin	Epim	1.05584	0.989457	1.06266	0.879962	0.839824	0.752721	0.942351		-0.611499	-3.1159	-0.269045	0.970156	0.999177	1	-0.339477
1670	22200	W62229	ubiquitin-activating enzyme E1C	Ube1c	0.996221	1.00919	0.944296	0.941262	0.904676	0.985179	0.985939		-3.2691	-3.24221	-2.94774	-2.06855	-0.742743	-3.18877	-3.19732
1671	15388	W65080	heterogeneous nuclear ribonucleoprotein L	Hnrpl	0.955537	0.984054	0.969932	1.03899	0.910174	0.893726	1.04175		-2.65235	-3.19125	-3.05287	-2.82411	-1.19471	-0.662263	-2.7637
1672	11489	W65081	a disintegrin and metallopeptidase domain 12 (meltrin alpha)	Adam12	1.18181	0.899837	1.13786	1.08664	1.0537	0.887997	0.926922		0.980616	0.571922	0.852795	-0.000808576	-1.37921	0.759928	-0.265673
1673	51800	W65005	Bcl-2-related ovarian killer protein	Bok	0.93385	1.062	1.06194	1.05023	1.06257	0.959616	0.919578		-0.16687	-0.55814	-0.561151	-1.1776	-0.530721	-1.64732	0.375194
1674	16468	W65025	jumonji, AT rich interactive domain 2	Jarid2	0.972144	1.0669	0.973754	0.959508	0.958768	0.984788	1.13258		-2.58893	-0.729759	-2.66077	-1.94453	-1.90381	-3.05967	0.823511
1675	13395	W65729	distal-less homeobox 5	Dlx5	1.02664	1.03489	1.0541	0.91197	0.927056	1.00101	1.12257		-1.75711	-1.03668	0.230575	0.968222	0.859933	-3.27189	0.997176
1676	19725	W70909	regulatory factor X, 2 (influences HLA class II expression)	Rfx2	1.08606	1.057	1.03957	0.906944	0.788521				-2.74404	-3.07213	-3.20071	-2.44368	0.5767
1677	16881	W66626	ligase I, DNA, ATP-dependent	Lig1	0.902779	0.98239	1.03232	1.11627	1.05185	0.99491	0.958167		-1.71527	-3.24005	-3.135	-1.63366	-2.82932	-3.2635	-3.10739
1678	15275	W74835	hexokinase 1	Hk1	1.01013	0.886219	1.04992	1.11691	0.950019	1.06798	0.971899		-3.22738	0.0908263	-2.30059	-0.160722	-2.21021	-1.67318	-2.91121
1679	53602	W70646	hippocalcin-like 1	Hpcal1
1680	18131	W76913	Notch gene homolog 3 (Drosophila)	Notch3	0.952933	1.04087	1.03313	0.987798	1.13151	1.0215	1.01569		-1.68022	-2.09417	-2.44937	-3.14606	0.767621	-2.90041	-3.06995
1681	14228	W77113	FK506 binding protein 4	Fkbp4	0.999796	1.00772	0.984607	0.910027	0.874977	0.93047	0.960431		-3.2746	-3.1796	-2.90114	0.819731	0.989202	0.360637	-1.31649
1682	18552	W98241	proprotein convertase subtilisin/kexin type 5	Pcsk5	0.81766	0.956863	0.978734	1.10942	0.96801	1.16924	1.01996		-0.14342	-3.2213	-3.25305	-2.36511	-3.12628	-0.912884	-3.13617
1683	16682	W98341	keratin complex 2, basic, gene 4	Krt2-4	1.04153	0.933522	0.998026	0.904468	0.928223	1.03238	1.04801		-2.96105	-1.81746	-3.2326	-0.773747	-1.62401	-2.90654	-2.51869
1684	17955	W78317	nucleosome assembly protein 1-like 4	Nap1l4	1.14539	1.00173	1.04927	0.915291	0.988143	0.968529	1.04506		0.999813	-3.26603	0.0597701	0.964312	-2.88352	-1.16275	-0.190308
1685	12968	W78478	crystallin, gamma E	Cryge	1.06868	0.956757	1.03372	0.945869	1.01308	0.906991	1.12106		-1.29908	-2.2415	-2.92027	-1.76122	-3.07267	-0.141696	0.287134
1686	26362	W78330	AXL receptor tyrosine kinase	Axl	1.01851	1.00272	1.14263	1.14022	1.13059	1.11169	1.24726		-2.68671	-3.26077	0.995193	0.994207	0.987937	0.952474	0.999999
1687	17918	W80031	myosin Va	Myo5a	0.813309	1.02072	0.984937	0.912388	1.03275	0.870127	0.926667		0.727008	-3.03117	-3.26651	-1.42453	-2.79181	-0.181489	-1.88646
1688	12904	W81912	cellular retinoic acid binding protein II	Crabp2	0.988108	0.993798	1.17602	1.24504	1.09311	1.07968	1.01171		-3.11213	-3.23006	0.99168	0.999871	0.454199	0.0861203	-3.12058
1689	13101	W81792	cytochrome P450, family 2, subfamily d, polypeptide 10	Cyp2d10	1.08574	0.766096	0.80451	0.998767	0.937368	1.00611	0.989358		-2.84119	-0.284567	-1.03542	-3.27452	-3.12316	-3.25387	-3.26693
1690	50706	W81878	periostin, osteoblast specific factor	Postn	0.918515					0.708926	0.865382		-2.24017					0.605439	-0.871329
1691	17390	W80177	matrix metallopeptidase 2	Mmp2
1692		W82873			1.17214	1.00766	1.1466	1.14784	1.12333	0.912034	0.998193		0.926196	-3.23124	0.802585	0.811416	0.554303	-0.0107935	-3.27222
1693	68196	W82182	heat shock factor binding protein 1	Hsbp1	1.0083	1.00284	1.05645	1.00764	0.993654	1.00128	1.08057		-3.1461	-3.25938	-0.152038	-3.1655	-3.19799	-3.27154	0.664008
1694	14131	W82159	Fc receptor, IgG, low affinity III	Fcgr3	0.986026	1.01673	1.02274	0.989575	0.963227	0.910682	0.913715		-3.02528	-2.9322	-2.6678	-3.13444	-1.8006	0.65718	0.594557
1695	12153	W82677	bone morphogenetic protein 1	Bmp1	1.00261	0.949978	0.991666	0.921731	0.898116	0.957509	1.00561		-3.26193	-0.381952	-3.1453	0.727455	0.957035	-0.894397	-3.21634
1696	12959	W82104	crystallin, beta A4	Cryba4	1.10824	0.953619	0.870444	0.759643	1.0951	0.909997	1.01033		-2.60701	-2.71791	-2.47818	-1.25575	-3.27466	-2.06793	-3.16288
1697	16006	W83086	insulin-like growth factor binding protein 1	Igfbp1	0.950583	0.99126	1.07835	0.961817	1.12327	0.941434	1.03047		-2.60668	-3.25286	-1.98187	-2.84823	-0.771794	-2.36056	-3.02682
1698	54405	W83104	NADH dehydrogenase (ubiquinone) 1 alpha subcomplex, 1	Ndufa1	1.05779	1.12078	1.06759	1.07348	1.00435	1.01922	1.04597		-1.08692	0.746545	-0.62605	-0.377765	-3.25611	-2.9326	-1.69509
1699	22084	W82751	tuberous sclerosis 2	Tsc2	0.946328	1.03125	1.03252	1.02177	1.04032	1.15758	1.13269		-1.34695	-2.5413	-2.48777	-2.89765	-2.13614	0.916204	0.767848
1700	109979	W82798	ADP-ribosyltransferase 3	Art3	1.16425	1.00311	1.1049	0.973534	1.00918	1.03917	1.07154		0.0310874	-3.27194	-1.8076	-3.07603	-3.25112	-2.87736	-2.12261
1701	12257	W82946	benzodiazepine receptor, peripheral	Bzrp	0.899706	1.05229	0.981862	0.993856	0.97641	0.98121	0.924341		0.264211	-1.80622	-3.04714	-3.24823	-2.8952	-3.03085	-0.586959
1702	21406	W83524	transcription factor 12	Tcf12	0.986693	1.05714	1.10325	1.08422	1.09884	0.999562	1.02311		-3.12306	-1.31363	0.341022	-0.186206	0.238949	-3.27451	-2.84894
1703	17768	W84014	methylenetetrahydrofolate dehydrogenase (NAD+ dependent), methenyltetrahydrofolate cyclohydrolase	Mthfd2	0.940388	0.944548	0.897855	0.674648	0.65081	0.76921	1.00662		-0.599729	-0.82862	0.765001	1	1	0.999995	-3.22551
1704	12819	W83331	procollagen, type XV	Col15a1	1.05123	1.0343	0.980799	1.02565	1.0434	0.932698	0.905317		-1.51974	-2.35494	-2.94467	-2.72782	-1.91368	-0.545332	0.438657
1705	19659	W83609	retinol binding protein 1, cellular	Rbp1	0.976765	0.930005	0.994798	0.871834	0.911376	1.07808	1.09694		-3.0957	-1.8527	-3.26568	-0.0387951	-1.21392	-1.76989	-1.22256
1706	12952	W83558	cryptochrome 1 (photolyase-like)	Cry1	1.08158	0.920509	0.875407	0.869832	0.945578	0.969623	1.10117		-0.879268	-0.712111	0.568867	0.651987	-1.80316	-2.75729	-0.248808
1707	13481	W83728	dolichol-phosphate (beta-D) mannosyltransferase 2	Dpm2	0.989658	0.990147	1.08106	1.03477	1.00393	0.9838	1.05929		-3.00022	-3.02486	0.867252	-1.1061	-3.23435	-2.63006	0.396713
1708	12876	W83974	carboxypeptidase E	Cpe	1.14416	0.981828	1.13928	1.02072	1.07293	0.972903	1.0004		0.984242	-2.80372	0.978417	-2.69442	0.19106	-2.29228	-3.27443
1709	16391	W84302	interferon dependent positive acting transcription factor 3 gamma	Isgf3g	0.984744	0.90676	1.0891	1.06943	1.00522	0.965301	1.04905		-2.97221	0.742295	0.509403	-0.0949984	-3.23879	-1.90944	-1.11722
1710	13136	W83988	decay accelerating factor 1	Daf1	1.01271	0.891388	0.991631	0.935206	1.03194	0.871986	0.970091		-3.22693	-0.715331	-3.25347	-2.13719	-2.98778	-0.181405	-3.00636
1711	20533	W85633	solute carrier family 4 (anion exchanger), member 1	Slc4a1	0.924578	0.892309	1.17751	0.942349	1.04531	0.918216	1.21839		-1.6542	-0.533487	0.206165	-2.27645	-2.52428	-1.42333	0.720487
1712	12767	W88094	chemokine (C-X-C motif) receptor 4	Cxcr4	1.01871	0.995312	1.08473	1.18473	1.07444	1.04993	0.929361		-3.1718	-3.26799	-1.85387	0.395435	-2.11897	-2.61457	-1.93032
1713	19653	W88130	RNA binding motif protein 4	Rbm4	0.969707	1.02252	0.991136	0.929475	0.931538	0.879186	0.957435		-1.71395	-2.36554	-3.11369	0.635518	0.580669	0.99583	-0.738058
1714		W87045			1.01875	1.01763	1.01232	0.962865	0.989528	0.987434	0.955475		-2.98569	-3.01777	-3.14651	-2.2014	-3.17957	-3.13815	-1.81508
1715	12905	W85081	CASP2 and RIPK1 domain containing adaptor with death domain	Cradd	0.989802	0.928236	0.994942	0.907774	1.12734	0.984863	1.11394		-3.20407	-0.802288	-3.25728	-0.0122683	0.515026	-3.11998	0.27816
1716	225884	W87197	cDNA sequence BC021614	BC021614	1.03384	0.998389	1.02845	0.998314	1.1289	1.0168	1.02805		-2.59517	-3.27293	-2.77949	-3.27276	0.527335	-3.09272	-2.79211
1717	22059	W87149	transformation related protein 53	Trp53	0.892448	1.00455	1.0071	0.929514	0.873575	0.898	1.02291		0.991481	-3.22676	-3.15897	0.730299	0.99901	0.984661	-2.23222
1718	18815	W99028	plasminogen	Plg	1.03693	1.13363		0.896912	1.19817	0.875362	1.15241		-3.02351	-0.938304		-1.9273	-0.52394	-1.43046	-1.47256
1719	15437	W99235	homeo box D8	Hoxd8	1.07162	1.0742	1.16715	0.927583	1.05434	0.939551	1.03531		-0.514557	-0.409888	0.949269	-0.261162	-1.70888	-0.833551	-2.27849
1720	21804	W99117	transforming growth factor beta 1 induced transcript 1	Tgfb1i1	1.10451	0.966963	0.970163	0.983204	1.00061	0.893626	0.993138		-1.52091	-3.02206	-3.06811	-3.20893	-3.27459	-1.17869	-3.26373
1721	16948	W96914	lysyl oxidase	Lox	0.979371	0.936764	1.09865	1.01478	0.86928	1.03792	1.06548		-3.07111	-1.65843	-0.612337	-3.17257	0.482125	-2.66012	-1.73115
1722	19365	W88003	RAD52 homolog (S. cerevisiae)	Rad52	1.0672	1.04799	1.14441	0.986071	0.99933	0.872246	0.937665		0.523094	-0.334534	0.99891	-2.84262	-3.27363	0.999096	0.501845
1723	16011	W89253	insulin-like growth factor binding protein 5	Igfbp5	1.14351	0.930269	1.114	0.947204	1.02046	0.979987	1.11503		0.55548	-1.16596	0.0375055	-1.90815	-3.04955	-3.05047	0.061204
1724	16211	W87958	karyopherin (importin) beta 1	Kpnb1	1.27536	0.993661	1.23798	0.95585	0.994806	0.909716	1.14449		0.999734	-3.23997	0.998217	-1.8437	-3.25137	0.250189	0.859819
1725	18541	W89405	pericentrin 2	Pcnt2	0.961594	1.00554	1.02471	0.987069	0.954119	0.893514	0.984351		-1.66007	-3.23416	-2.55114	-3.05461	-1.16713	0.890615	-2.95559
1726		AI429619			1.0565	0.981663	1.07273	0.977422	1.00909	0.952785	1.1019		-2.11203	-3.1227	-1.55234	-3.04553	-3.23782	-2.34195	-0.611022
1727	12892	W87981	coproporphyrinogen oxidase	Cpox	1.09139	1.36906	1.84699	1.45061	1.29232	1.1807	1.37314		-1.45197	0.998824	1	0.999916	0.986554	0.678433	0.998969
1728	18073	W88036	nidogen 1	Nid1	1.17377	0.895078	1.07937	1.05201	1.07232	0.858036	0.884185		0.99695	0.898488	0.32693	-0.860209	0.0967883	0.994718	0.954126
1729	17685	W91178	mutS homolog 2 (E. coli)	Msh2	1.28737	0.874428	1.06169	0.961087	0.951647	0.917496	1.03521		1	0.993444	-0.0165267	-1.24947	-0.582453	0.76067	-1.61973
1730	14082	W91183	Fas (TNFRSF6)-associated via death domain	Fadd	1.02544	0.911218	0.977982	0.906237	0.840729	0.912035	0.921505		-1.76146	0.98043	-2.03122	0.98903	0.999999	0.978529	0.939973
1731	17285	W89502	mesenchyme homeobox 1	Meox1	1.0806	0.918859	1.07561	1.01991	0.946199	0.936922	1.00719		-0.420769	-0.156611	-0.609922	-2.90909	-1.42468	-0.992597	-3.19331
1732	13830	W89549	stomatin	Stom	1.03348	0.984085	1.07856	1.08949	0.957816	1.01725	1.11149		-0.369866	-2.24691	0.982049	0.995362	0.371832	-2.1283	0.999748
1733	12988	W89819	c-src tyrosine kinase	Csk
1734	208836	W89816	cDNA sequence BC025462	BC025462	1.11549	0.977961	1.03447	0.967381	0.943155	1.04655	1.16399		0.996855	-2.02038	-0.929375	-0.99424	0.571063	-0.0375118	0.999983
1735	13865	W90859	nuclear receptor subfamily 2, group F, member 1	Nr2f1	1.01746	0.899192	1.02945	1.00379	0.95617	0.925045	1.03759		-2.97875	0.671565	-2.49551	-3.26006	-1.65295	-0.0399099	-2.0904
1736	19089	W91045	protein kinase C substrate 80K-H	Prkcsh	1.04236	1.01489	1.09313	1.08113	1.02643	1.0836	1.14877		-0.652692	-2.78102	0.9289	0.826429	-1.92219	0.854657	0.999442
1737	14854	W91402	glutathione synthetase	Gss	1.02759	0.99237	1.09853	1.03122	1.08271	1.2196	1.26537		-1.40027	-3.08162	0.990564	-1.05234	0.953712	1	1
1738	12527	W98963	CD9 antigen	Cd9	1.11721	0.988125	1.09303	1.01396	0.972029	0.89857	0.964596		0.999613	-2.7472	0.992842	-2.58061	-1.05293	0.999337	-0.322453
1739	11803	W98956	amyloid beta (A4) precursor-like protein 1	Aplp1	1.01108	0.930362	0.991757	0.955236	0.953914	1.02167	1.096		-3.04768	0.544093	-3.14491	-0.693064	-0.601299	-2.4789	0.872654
1740	20190	W97384	ryanodine receptor 1, skeletal muscle	Ryr1	0.954541	0.981453	0.980357	1.01821	0.856546	0.884054	0.923491		-3.00503	-3.21704	-3.22793	-3.2378	-0.952189	-1.80676	-2.51282
1741	22694	W97363	zinc finger protein 35	Zfp35	1.19751	0.948179	1.20314	1.14485	1.04311	0.971421	1.14386		0.998815	-0.85309	0.999177	0.969736	-1.51812	-2.32503	0.967959
1742	18128	W98998	Notch gene homolog 1 (Drosophila)	Notch1	1.02299	0.729611	1.35693	0.805464	0.78539	1.02519	1.17961		-3.2224	0.305215	0.488459	-0.437292	0.283313	-3.19151	-1.25084
1743	97977	W97442	expressed sequence C81508	C81508	1.15805	0.926411	1.06182	0.990176	0.931201	0.946219	1.09219		0.999999	0.979022	0.858893	-2.87154	0.960603	0.771032	0.995453
1744	27632	W97403	RD RNA-binding protein	Rdbp	1.0482	1.01153	1.07973	0.997032	0.932263	0.970781	1.00658		-0.053494	-2.92486	0.877585	-3.25017	0.788353	-1.42823	-3.15675
1745	15417	W97853	homeo box B9	Hoxb9	1.10971	0.978139	0.948324	0.991126	1.0199	1.11327	1.11218		0.666295	-2.78751	-1.14621	-3.1912	-2.88259	0.713004	0.699356
1746	330260	W98586	paraoxonase 2	Pon2	1.13144	0.945788	0.990554	1.00625	0.939732	0.956528	0.97483		0.999972	0.77737	-2.90288	-3.10998	0.88592	0.373626	-1.2341
1747		AI429818			1.01604	0.958137	1.07404	1.04273	1.02727	1.02696	1.14988		-3.21587	-2.86824	-2.46205	-2.88481	-3.10875	-3.1124	-0.503826
1748	12015	W98547	Bcl-associated death promoter	Bad	0.993129	1.01842	1.0559	1.03989	0.937205	0.995381	0.957302		-3.20274	-2.79624	-0.520044	-1.49033	0.00424569	-3.24209	-1.18618
1749	18971	W91387	polymerase (DNA directed), delta 1, catalytic subunit	Pold1	1.10434	0.97372	1.06941	0.834721	0.791053	0.881782	0.957163		0.629713	-2.55375	-0.354344	0.997119	0.999945	0.906094	-1.6032
1750	11757	W91307	peroxiredoxin 3	Prdx3	1.0713	0.948553	1.04429	0.834087	0.827663	0.837055	0.844007		0.522013	-0.150434	-0.752652	0.999979	0.999991	0.999969	0.999927
1751	15366	W98230	hyaluronan mediated motility receptor (RHAMM)	Hmmr	1.08369	0.928268	0.816071	0.640974	0.616897	0.825952	1.00468		0.326601	0.131644	0.999791	1	1	0.999458	-3.247
1752	12444	W98440	cyclin D2	Ccnd2	0.931114	0.872635	1.03983	0.908749	0.853552	0.998771	1.0438		-1.78355	0.0720403	-2.75645	-0.987912	0.444905	-3.27412	-2.65867
1753	18761	W98195	protein kinase C, theta	Prkcq	1.05973	0.821114	1.01741	1.07369	0.922973	0.920126	1.10517		-2.11391	0.860879	-3.23864	-2.4754	-1.34308	-1.23639	-1.11731
1754	12831	W99856	procollagen, type V, alpha 1	Col5a1	1.0514	0.963695	1.10367	0.986917	1.02766	1.02159	0.993688		-0.482741	-1.38812	0.910403	-2.96732	-2.10799	-2.51443	-3.20148
1755	13667	AA000219	eukaryotic translation initiation factor 2B, subunit 4 delta	Eif2b4	0.966479	0.95944	1.07881	1.15144	1.04093	1.07948	1.05948		-1.71027	-1.18963	0.514704	0.995273	-1.28022	0.527853	-0.181665
1756	230654	AA000163	leucine rich repeat containing 41	Lrrc41	0.98228	0.982526	1.03863	1.0306	1.0083	1.07261	1.16831		-2.70884	-2.7235	-1.2727	-1.86122	-3.14673	0.473759	0.999421
1757	14533	AA000036	biogenesis of lysosome-related organelles complex-1, subunit 1	Bloc1s1	0.959876	0.916756	1.04246	0.99977	0.961687	1.08788	1.19455		-0.803773	0.890382	-0.756853	-3.27455	-0.946842	0.865077	0.999986
1758	20020	AA000244	polymerase (RNA) II (DNA directed) polypeptide A	Polr2a	0.996539	0.87321	1.12029	0.955664	0.921208	1.04821	1.22372		-3.25117	0.9969	0.978487	-0.694227	0.766464	-0.578288	0.999996
1759	22416	AA000971	wingless-related MMTV integration site 3A	Wnt3a	0.954868	0.964642	1.0275	0.961703	0.88542	0.934274	1.0336		-0.982153	-1.67198	-2.26964	-1.4614	0.967846	0.167066	-1.87493
1760	14281	AA002910	FBJ osteosarcoma oncogene	Fos	1.05947	0.980346	1.34502	1.31899	1.25984	1.37543	1.51071		-0.51761	-2.77388	1	1	0.999988	1	1
1761	13360	AA003001	7-dehydrocholesterol reductase	Dhcr7	1.03052	0.972407	0.918985	0.855479	1.00639	1.1698	1.04076		-1.87069	-2.02648	0.782543	0.999438	-3.19843	0.999476	-1.12517
1762	213109	AA002376	PHD finger protein 3	Phf3	1.11854	1.03192	1.12348	1.14021	1.04368	0.982525	1.12938		0.422455	-2.62923	0.504738	0.714317	-2.15987	-3.05952	0.589918
1763	11747	AA002439	annexin A5	Anxa5	1.008	0.965621	1.12088	1.01832	0.998823	0.922985	0.966706		-3.1348	-1.26938	0.9895	-2.59888	-3.27157	0.817073	-1.36087
1764	14049	AA002292	eyes absent 2 homolog (Drosophila)	Eya2	1.02827	0.941735	1.08208	0.934874	0.987611	1.03331	1.08035		-2.50575	-0.726974	0.0876039	-0.373798	-3.10789	-2.25131	0.0309073
1765	17865	AA003042	myeloblastosis oncogene-like 2	Mybl2	0.998971	0.987965	0.785405	0.447602	0.451528	0.594905	1.00728		-3.27383	-3.15948	0.999459	1	1	1	-3.23301
1766	12035	AA003372	branched chain aminotransferase 1, cytosolic	Bcat1	1.07216	0.936648	1.15817	1.03575	1.00265	1.10301	1.00736		-2.47991	-2.40122	-0.737098	-3.05627	-3.23621	-1.3936	-3.26491
1767	19342	AA003262	RAB4B, member RAS oncogene family	Rab4b	1.18075	0.905285	1.04416	0.741135	0.759212	0.991817	1.0202		-1.14133	-2.32161	-3.06897	0.73452	0.600542	-3.26705	-3.23242
1768	21828	AA003452	thrombospondin 4	Thbs4	1.09992	0.93234	1.02577	0.964029	0.971454	1.04064	1.04005		-0.13596	-1.0376	-2.99391	-1.92153	-2.88908	-1.95222	-2.7843
1769	22601	AA002763	yes-associated protein 1	Yap1	1.25793	0.945684	1.14042	1.11616	1.06601	1.00101	1.18225		0.99983	-1.05005	0.905497	0.72086	-0.639666	-3.27363	0.988463
1770	12140	AA002514	fatty acid binding protein 7, brain	Fabp7	1.05138	0.959017	1.01181	0.912057	0.932327	0.975171	1.09887		-1.67458	-2.07924	-3.19213	0.0902978	-0.722937	-2.79536	-0.189556
1771	17524	AA003740	membrane protein, palmitoylated	Mpp1	1.22604	0.946723	1.01266	0.834851	0.91737	0.874101	0.880052		0.999985	-0.342421	-3.01548	0.99986	0.734195	0.991939	0.986041
1772	19255	AA003599	protein tyrosine phosphatase, non-receptor type 2	Ptpn2	1.22811	0.940757	1.11842	0.976299	0.889092	0.80833	0.927416		0.999475	-0.660087	0.795432	-2.6853	0.847383	0.999693	-0.027493
1773	56258	AA003549	heterogeneous nuclear ribonucleoprotein H2	Hnrph2	1.17963	0.981204	1.07299	1.18491	1.05789	0.992444	1.12882		0.998684	-2.76685	0.209124	0.999094	-0.436582	-3.18898	0.960479
1774	321022	AA007791	carnitine deficiency-associated gene expressed in ventricle 3	Cdv3	1.13898	0.852556	1.00925	0.949551	0.929432	0.928442	1.09913		0.39452	0.759996	-3.23136	-2.10391	-1.26435	-1.22309	-0.494531
1775	16818	AA008016	lymphocyte protein tyrosine kinase	Lck	1.01586	1.01102	1.03639	0.974503	0.90354	0.851496	1.01913		-2.90492	-3.09101	-1.69022	-2.35277	0.870741	0.998533	-2.74966
1776	18214	AA008069	discoidin domain receptor family, member 2	Ddr2	1.11372	0.982342	1.1585	1.07513	0.955022	0.902492	0.992843		0.967902	-2.68668	0.999084	0.58692	-0.619501	0.951472	-3.17283
1777	15896	AA050972	intercellular adhesion molecule 2	Icam2	1.00397	1.0099	1.09329	1.00081	0.941489	0.929033	0.951732		-3.23838	-3.05513	0.91981	-3.27315	0.359796	0.734275	-0.171236
1778	19336	AA051083	RAB24, member RAS oncogene family	Rab24	0.934531	0.997837	1.00859	1.04397	0.98092	0.963145	0.978112		0.354326	-3.26609	-3.14282	-0.956736	-2.64753	-1.35226	-2.46789
1779		AA051014			1.02973	0.885879	0.841062	0.878917	0.851624	0.876454	0.902537		-2.18332	0.957213	0.999222	0.975485	0.997824	0.979995	0.8551
1780	22241	AA007768	Unc-51 like kinase 1 (C. elegans)	Ulk1	1.03304	1.02861	1.23388	1.06606	0.983488	1.05624	1.09089		-1.60248	-1.9391	0.999999	0.3396	-2.74907	-0.0750477	0.849634
1781	12461	AA003927	chaperonin subunit 2 (beta)	Cct2	1.14391	0.933938	1.06739	0.943956	0.957401	0.979553	1.06105		0.997064	0.478273	0.374769	0.0618098	-0.780776	-2.49983	0.135445
1782	20187	AA004183	receptor-like tyrosine kinase	Ryk	1.03752	0.973029	0.981216	0.94616	0.908729	0.920745	1.05342		-0.820379	-1.66057	-2.39898	0.35169	0.977579	0.922734	0.199629
1783	18515	AA003969	pre B-cell leukemia transcription factor 2	Pbx2	1.02419	0.931274	1.08162	1.08111	0.926458	1.04958	1.07635		-2.48484	0.260332	0.483975	0.471173	0.426262	-0.870966	0.340419
1784	11656	AA003951	aminolevulinic acid synthase 2, erythroid	Alas2	1.06294	0.959121	1.0564	0.983204	0.98902	1.02455	1.1025		-0.440319	-1.55447	-0.767975	-2.92416	-3.12194	-2.58804	0.709335
1785	19411	AA014382	retinoic acid receptor, gamma	Rarg	0.972131	0.953244	1.0967	0.997743	0.902102	0.90522	0.973949		-1.73211	-0.208844	0.947108	-3.26235	0.897315	0.972345	-1.89168
1786	12388	AA008582	catenin (cadherin associated protein), delta 1	Ctnnd1	1.19872	0.901636	1.09338	0.892065	0.942285	0.925868	0.985644		0.99966	0.871556	0.698842	0.93601	-0.271348	0.422737	-2.97184
1787	18974	AA008627	polymerase (DNA directed), epsilon 2 (p59 subunit)	Pole2	0.993317	0.999137	0.992553	0.892791	0.898237	0.922469	1.08019		-3.23132	-3.27395	-3.22087	0.727374	0.641799	-0.0197124	-0.150215
1788	21645	AI466661	t-complex-associated testis expressed 1	Tcte1	1.06617	0.897516	0.924568	0.87642	0.868434	0.946428	1.08314		-1.7186	-0.152008	-1.5719	0.336303	0.48622	-2.05758	-1.1235
1789	14645	AA011759	glutamate-ammonia ligase (glutamine synthase)	Glul	1.12338	0.873143	1.00603	0.985871	0.911272	0.862026	0.880324		0.985663	0.997528	-3.20196	-2.88343	0.903035	0.999282	0.994701
1790	23872	AA014761	E26 avian leukemia oncogene 2, 3' domain	Ets2	1.197	1.2506	1.3742	1.12888	1.10455	1.11573	1.2019		0.999907	0.999999	1	0.982074	0.905933	0.955112	0.999937
1791	55948	AA009229	stratifin	Sfn	1.00114	0.963302	1.00017	0.945792	0.878448	0.962572	0.916652		-3.27193	-1.17004	-3.27461	0.0281854	0.996479	-1.11143	0.866134
1792	17869	AA009268	myelocytomatosis oncogene	Myc	0.96525	0.45048	0.750898	0.819073	0.787701	0.76364	0.940403		-0.891926	1	1	1	1	1	0.604665
1793	17216	AA011839	minichromosome maintenance deficient 2 mitotin (S. cerevisiae)	Mcm2	1.04637	0.976763	0.803104	0.569387	0.617769	0.761927	0.903817		0.0221992	-1.84864	1	1	1	1	0.994087
1794	20897	AA015434	stimulated by retinoic acid gene 6	Stra6	0.998127	0.978657	0.867897	0.735094	0.6694	0.724434	0.779827		-3.27082	-2.79457	0.959834	1	1	1	0.999978
1795	18762	AA014771	protein kinase C, zeta	Prkcz
1796	14661	AA014196	glutamate dehydrogenase 1	Glud1	1.29863	0.929678	1.06476	0.908292	0.916741	0.829948	0.948492		1	0.427429	0.050594	0.856928	0.742498	0.999917	-0.45416
1797	15526	AA014915	heat shock protein 9A	Hspa9a	1.32976	0.924211	1.17283	0.992567	0.966085	0.892439	1.07603		0.999999	0.11601	0.988082	-3.21276	-2.13478	0.821572	-0.0882297
1798		AA014136			1.11251	1.12859	1.26101	1.1829	1.03214	1.03059	1.11055		0.671735	0.83519	0.999852	0.988611	-2.37186	-2.44628	0.644264
1799	11350	AA014945	v-abl Abelson murine leukemia oncogene 1	Abl1	1.03572	0.885556	1.07159	0.981994	1.01903	0.943734	0.924664		-2.12571	0.872136	-0.296872	-2.92908	-2.90374	-0.840102	0.065192
1800	17896	AA014929	myosin, light polypeptide 4	Myl4	0.997448	0.890124	1.02335	0.93226	0.841765	0.8234	0.932906		-3.26609	0.908573	-2.63027	0.0155797	0.998141	0.999674	-0.0123539
1801	17702	AA016730	homeo box, msh-like 2	Msx2	1.05116	0.929119	0.945017	0.97484	0.807858	0.876419	0.858049		-0.855775	0.276507	-0.470844	-2.42887	0.999973	0.978763	0.995701
1802	11804	AA016732	amyloid beta (A4) precursor-like protein 2	Aplp2	1.2031	0.984942	1.201	1.17931	1.2829	1.21163	1.17159		0.999487	-2.97115	0.999408	0.997485	0.999998	0.999712	0.995833
1803	19173	AA016883	proteasome (prosome, macropain) subunit, beta type 5	Psmb5	0.980424	0.980191	1.00023	1.02004	0.972104	1.07123	1.13186		-2.869	-2.85971	-3.27461	-2.86628	-2.48671	-0.312476	0.886979
1804	19290	AA017896	purine rich element binding protein A	Pura	1.05111	0.991898	1.01679	0.905941	0.890891	0.802085	1.01049		-1.17741	-3.19751	-2.96099	0.665156	0.860152	0.999898	-3.14861
1805	214639	AA017881	RIKEN cDNA 4930486L24 gene	4930486L24Rik	1.1986	1.00446	1.13714	1.1191	1.11	1.04098	1.23439		0.999649	-3.24515	0.976208	0.927422	0.876651	-1.44339	0.999974
1806	22271	AA020155	uridine phosphorylase 1	Upp1	1.02965	0.93192	0.98635	0.873271	0.820326	0.909842	1.0192		-1.96772	0.450596	-2.94113	0.995422	0.999988	0.879365	-2.6597
1807	19352	AA020526	RAB geranylgeranyl transferase, b subunit	Rabggtb	1.11434	0.955005	1.01855	0.937117	0.926492	0.939561	1.01974		0.98321	-0.421492	-2.57443	0.498881	0.768178	0.410919	-2.49213
1808		AI508261			1.0727	0.935847	1.05526	0.960685	0.921986	0.950499	0.977997		0.70003	0.606323	0.133456	-0.737275	0.870379	-0.0262899	-2.22862
1809	16453	AA023670	Janus kinase 3	Jak3	1.03739	0.963686	1.04929	0.865334	0.959924	0.891955	0.856171		-2.00778	-1.99167	-1.34403	0.969745	-1.76516	0.827672	0.984571
1810		AA022290			0.96554	0.927034	0.915223	0.901937	0.834123	0.843694	0.835794		-1.56844	0.567412	0.803487	0.928535	0.99992	0.999762	0.999903
1811	18132	AA022302	Notch gene homolog 4 (Drosophila)	Notch4	1.12053	0.897578	1.07444	0.965642	0.966995	1.08766	0.985555		0.0520667	-0.0948715	-1.29683	-2.693	-2.73554	-0.858574	-3.16748
1812	13430	AA021681	dynamin 2	Dnm2	1.01501	1.00597	0.989365	1.03562	0.933681	0.934902	0.990456		-2.85446	-3.20444	-3.05255	-1.42779	0.479427	0.438192	-3.095
1813	20922	AA021916	suppressor of Ty 4 homolog 1 (S. cerevisiae)	Supt4h1	1.00816	1.02241	1.1291	1.1545	1.05122	1.03958	0.998494		-3.17588	-2.59408	0.962134	0.992785	-0.794397	-1.5213	-3.27123
1814	14884	AA024318	general transcription factor II H, polypeptide 1	Gtf2h1	1.17271	1.04231	1.15584	0.932193	0.966912	0.94158	1.03239		0.930922	-2.15886	0.865344	-0.811454	-2.50019	-1.26758	-2.57231
1815	12916	AA030254	cAMP responsive element modulator	Crem	1.03106	1.0246	1.01335	0.915906	0.837864	0.908476	0.871167		-2.32448	-2.64627	-3.07666	0.420903	0.996946	0.599741	0.959419
1816	12464	AA027583	chaperonin subunit 4 (delta)	Cct4	1.16595	0.9311	1.07643	1.00661	0.989035	0.859151	1.07835		0.938778	-0.598681	-0.502742	-3.23834	-3.17358	0.933193	-0.429463
1817	11821	AA030540	adenine phosphoribosyl transferase	Aprt	0.967969	1.19249	0.951614	0.901352	0.830866	0.825531	0.901309		-2.56056	0.966309	-1.80271	0.292355	0.978904	0.984907	0.293467
1818	15492	AA028760	hydroxysteroid dehydrogenase-1, delta<5>-3-beta	Hsd3b1	1.0316	1.03961	0.988714	0.908051	0.842571	0.925405	0.965566		-2.17055	-1.68684	-3.10709	0.721038	0.99812	0.2921	-1.92782
1819	381596	AA027522	gene model 1672, (NCBI)	Gm1672	1.05198	0.929812	1.13114	0.953119	0.890626	1.01193	1.26576		-2.7409	-2.24911	-0.962772	-2.79202	-1.14622	-3.24346	0.721861
1820	17256	AA028786	male enhanced antigen 1	Mea1	0.980289	1.01174	0.988123	0.997497	0.931224	1.0536	1.07109		-2.13367	-2.83996	-2.82058	-3.25356	0.894647	0.454414	0.865326
1821	12960	AA028309	crystallin, beta B1	Crybb1	1.14193	1.00166	1.05501	1.01965	0.962034	0.97017	0.940575		0.816653	-3.27243	-1.48714	-2.97681	-2.21633	-2.59007	-1.10915
1822		AA028475			1.18092	0.969609	1.10075	1.07927	1.15005	1.11598	1.17369		0.996385	-2.22534	0.681193	0.196428	0.976594	0.848319	0.994338
1823	15360	AA030116	3-hydroxy-3-methylglutaryl-Coenzyme A synthase 2	Hmgcs2	0.961309	1.02709	1.07382	1.06389	1.00387	1.03744	0.990347		-1.60109	-2.3992	0.121332	-0.280217	-3.25416	-1.77601	-3.14706
1824	20598	AA028477	sphingomyelin phosphodiesterase 2, neutral	Smpd2	1.03578	1.01811	0.989568	0.992591	0.968395	0.973626	0.980575		-2.6974	-3.1156	-3.27314	-3.24692	-2.78689	-2.93031	-3.08546
1825	19132	AA030447	peripherin 1	Prph1	1.10172	0.976001	1.04276	1.10128	1.0246	1.00805	1.11796		-0.635067	-3.01943	-2.56165	-0.647908	-3.01913	-3.24605	-0.206444
1826	16002	AA030546	insulin-like growth factor 2	Igf2	1.2242	0.918765	1.07723	0.998222	0.933471	1.03365	1.23623		0.377214	-2.01459	-2.26409	-3.27401	-2.3924	-3.05148	0.481099
1827	14272	AA032725	farnesyltransferase, CAAX box, alpha	Fnta	1.0486	0.990651	1.14231	1.16805	1.07544	0.994566	1.11277		0.0371119	-3.02501	0.999762	0.999985	0.852309	-3.18891	0.99501
1828	17096	AA032394	Yamaguchi sarcoma viral (v-yes-1) oncogene homolog	Lyn	1.11965	0.960792	1.0379	1.02416	1.04782	0.998651	1.02794		0.982662	-0.993218	-1.20637	-2.24801	-0.518986	-3.2709	-1.96724
1829	11740	AA033138	solute carrier family 25 (mitochondrial carrier, adenine nucleotide translocator), member 5	Slc25a5	1.0317	1.0065	1.03361	0.944075	0.93631	1.1153	1.32438		-1.12336	-3.14599	-0.952107	0.571682	0.779856	0.997418	1
1830	20866	AA032834	stromal interaction molecule 1	Stim1	0.997345	1.00582	0.925471	0.882961	0.905945	0.954422	1.00037		-3.26135	-3.21153	0.653328	0.989604	0.918657	-0.66662	-3.27441
1831	14050	AA033245	eyes absent 3 homolog (Drosophila)	Eya3	1.11089	1.06881	1.16573	1.0986	0.987883	0.948032	1.08765		0.696373	-0.431421	0.978912	0.495798	-3.11717	-1.10294	0.235544
1832	13680	AA033377	DEAD (Asp-Glu-Ala-Asp) box polypeptide 19a	Ddx19a	1.10992	0.991963	1.04639	1.00891	1.02313	0.997756	1.13293		0.788755	-3.1935	-1.35037	-3.17685	-2.66614	-3.26832	0.93585
1833	54130	AA034697	ARP1 actin-related protein 1 homolog A (yeast)	Actr1a	0.930799	0.991708	1.0658	1.13272	0.995704	1.00114	1.06365		0.0327502	-3.18727	-0.31202	0.938012	-3.25113	-3.27301	-0.409961
1834	20183	AA033489	retinoid X receptor gamma	Rxrg	0.919045	1.01192	1.03945	1.04318	0.995316	0.855913	0.997555		0.531077	-3.08414	-1.64138	-1.40884	-3.24418	0.995252	-3.26636
1835	17907	AA032362	myosin light chain, phosphorylatable, fast skeletal muscle	Mylpf	1.1332	1.05992	0.994285	0.945095	1.18846				-1.62195	-3.2569	-3.27103	-2.77732	-1.21314
1836	11545	AA032357	poly (ADP-ribose) polymerase family, member 1	Parp1	1.0315	0.920148	0.949456	0.834432	0.806648	0.851698	1.06717		-2.74459	-0.67402	-1.95712	0.932206	0.985012	0.845026	-1.40213
1837		AA030995			1.05172	0.921577	1.05989	0.986218	0.961196	0.92109	1.0399		0.0712039	0.905825	0.427818	-2.79476	-0.65013	0.910031	-0.685292
1838	12850	AA030846	demethyl-Q 7	Coq7	1.00823	1.00364	1.02637	0.906727	0.858461	0.942491	1.06978		-3.16897	-3.25365	-2.3243	0.847725	0.997435	-0.195075	0.17101
1839	11423	AA030863	acetylcholinesterase	Ache	1.05207	0.958235	0.961254	0.95264	0.915431	0.978508	1.04997		-2.31031	-2.56745	-2.65998	-2.38394	-0.986345	-3.07826	-2.37616
1840	17128	AA030901	MAD homolog 4 (Drosophila)	Smad4	1.07332	1.01377	1.17567	1.04778	1.01362	0.946609	1.01844		0.597476	-2.89674	0.999868	-0.486178	-2.90435	-0.00446863	-2.62453
1841	19228	AA034782	parathyroid hormone receptor 1	Pthr1	0.982658	0.902414	1.07901	1.0176	0.946508	0.95498	1.02244		-2.92693	0.730387	0.096897	-2.92869	-0.873033	-1.49895	-2.72947
1842	12832	AA034564	procollagen, type V, alpha 2	Col5a2	1.10459	1.00092	1.06765	1.04199	1.02085	0.944013	1.01004		0.911597	-3.27313	0.2621	-1.10349	-2.56903	-0.084012	-3.09714
1843	14156	AA034561	flap structure specific endonuclease 1	Fen1	1.06914	1.11679	1.09268	1.03103	0.980073	0.962852	1.11583		-0.884506	0.513463	-0.0317522	-2.59401	-2.96421	-2.2774	0.497468
1844	19652	AA034857	RNA binding motif protein 3	Rbm3	1.18709	0.976358	1.13948	0.916983	1.02789	0.957924	1.11732		0.996021	-2.65327	0.941268	0.411948	-2.47411	-1.58389	0.820321
1845	13016	AA036604	C-terminal binding protein 1	Ctbp1	1.04451	1.02973	1.04644	1.05337	1.06994	0.919954	0.961054		-1.07972	-2.07715	-0.956377	-0.540976	0.219469	0.664391	-1.34387
1846	103988	AA014441	glucokinase	Gck	1.014	1.00203	1.01703	0.993956	1.00819	1.00043	1.00542		-3.13162	-3.27156	-3.06525	-3.24706	-3.22477	-3.27453	-3.25268
1847	14254	AA014250	FMS-like tyrosine kinase 1	Flt1	0.916458	0.835074	0.789752	1.01905	1.20071	0.912196	0.768711		-2.66964	-0.978662	-0.067901	-3.23401	-0.803598	-2.44608	-0.0520351
1848	53331	AA014394	syntaxin 7	Stx7	1.1789	0.951277	0.998238	0.940376	1.04154	0.904119	0.976481		0.999785	-0.419483	-3.26866	0.179637	-1.04439	0.936136	-2.31332
1849	12534	AA035888	cell division cycle 2 homolog A (S. pombe)	Cdc2a	1.08414	0.959241	1.02172	0.836924	0.686136	0.722073	0.978277		0.761628	-0.920299	-2.44446	0.99996	1	1	-2.41139
1850	14460	AA036275	GATA binding protein 1	Gata1	1.10109	0.918225	1.04039	1.17594	1.03267	1.00772	0.983348		0.0140655	-0.341861	-2.53133	0.917066	-2.61392	-3.23365	-3.08273
1851	22057	AA036170	transducer of ErbB-2.1	Tob1	1.14918	0.844035	1.18262	1.18254	1.17932	0.992477	1.06237		0.917107	0.984993	0.983277	0.983208	0.980297	-3.22101	-0.924968
1852	18391	AA036319	opioid receptor, sigma 1	Oprs1	0.957936	1.0241	0.982245	0.95378	0.987671	1.08031	1.03616		-1.77252	-2.73956	-2.96261	-1.53123	-3.12197	-0.0841788	-2.1776
1853		AA038087			0.96606	0.963259	1.03236	0.98027	0.985652	1.10568	1.25576		-2.15318	-1.99059	-2.29889	-2.86102	-3.05164	0.635394	0.999894
1854	66684	AA038416	transcription elongation factor A (SII)-like 8	Tceal8	1.12111	0.924036	0.830869	0.708437	0.683385	0.6181	0.622654		0.91567	0.394835	0.999566	1	1	1	1
1855	18563	AA038254	pyruvate carboxylase	Pcx	1.00136	1.01889	1.04458	1.14704	1.05072	1.11687	1.10854		-3.27314	-2.99531	-1.96747	0.855589	-1.67543	0.511542	0.403583
1856	13090	AA038397	cytochrome P450, family 2, subfamily b, polypeptide 19	Cyp2b19	1.04412	1.03404	1.00438	0.966136	0.993703	1.12185	1.05058		-2.52167	-3.11153	-3.25633	-2.98282	-3.19856	-0.967119	-3.01441
1857	20855	AA038788	stanniocalcin 1	Stc1	1.30041	0.95769	0.992484	1.13657	0.956987	0.949027	1.00287		0.964163	-2.70562	-3.07097	-0.256148	-2.68756	-2.46865	-3.27199
1858	18797	AA041709	phospholipase C, beta 3	Plcb3	1.05344	1.03649	1.02642	0.956773	0.818877	0.834161	0.84911		-1.52584	-2.32635	-2.74195	-1.92255	0.995161	0.985938	0.963008
1859	13000	AA041970	casein kinase II, alpha 2, polypeptide	Csnk2a2	1.09879	1.0058	1.03587	1.01955	0.986006	0.907	0.953175		0.865432	-3.21515	-1.55452	-2.65516	-2.93386	0.893667	-0.661623
1860	13870	AA041710	excision repair cross-complementing rodent repair deficiency, complementation group 1	Ercc1	0.93165	1.00921	1.00915	1.01371	0.968522	0.908714	0.980175		0.0977135	-3.16099	-3.1625	-3.02825	-2.08628	0.73258	-2.7603
1861		AA050086			0.942717	1.02442	1.0677	0.994946	0.915606	0.905029	0.99908		0.703427	-1.67852	0.834236	-3.18663	0.984172	0.995953	-3.27174
1862	12386	AA049813	catenin (cadherin associated protein), alpha 2	Ctnna2	1.0679	0.995664	1.04557	0.91351	0.990767	0.979	1.15		0.217364	-3.2419	-0.928307	0.811978	-3.12743	-2.56005	0.995599
1863	16897	AA050402	lethal giant larvae homolog	Llglh
1864	19401	AA049907	retinoic acid receptor, alpha	Rara	1.01308	1.30013	1.04599	0.905386	0.965045	0.906593	0.936578		-2.96939	1	-0.786198	0.921046	-1.46612	0.9129	0.304984
1865	21405	AA049898	transcription factor 1	Tcf1	1.01181	1.03422	1.0966	1.05107	1.00412	0.965171	1.0045		-2.8984	-1.02513	0.974293	0.143211	-3.22659	-0.868368	-3.21731
1866	20182	AA050298	retinoid X receptor beta	Rxrb	0.970242	1.02134	1.08593	1.01927	0.905803	0.902897	0.901728		-2.21867	-2.71972	0.442405	-2.81543	0.760371	0.799561	0.813722
1867		AA050300			1.09517	1.21143	1.13481	0.881559	0.99823	1.08634	1.21377		-0.254812	0.972117	0.579203	0.573208	-3.27263	-0.539202	0.974556
1868		AA050765			1.03846	0.992852	1.1001	1.05516	1.12758	1.1891	1.21893		-1.80846	-3.20974	0.671703	-0.840259	0.917494	0.997843	0.999683
1869	18933	AA050726	paired related homeobox 1	Prrx1	0.828711	1.00409	1.19077	0.969529	1.05992	0.960779	0.956685		0.110776	-3.23114	-0.856646	-3.06674	-2.89082	-2.95998	-2.96714
1870	15463	AA049862	HIV-1 Rev binding protein	Hrb	1.08077	0.96146	0.971486	0.885328	0.898795	0.81577	0.884691		0.859617	-0.700243	-1.58271	0.997994	0.990291	1	0.998143
1871	20463	AA050684	cytochrome c oxidase subunit VIIa polypeptide 2-like	Cox7a2l	1.03118	1.01527	1.04524	1.04914	1.10873	1.00249	1.0785		-2.2683	-3.00306	-1.45589	-1.2316	0.758034	-3.26709	0.12115
1872	52477	AA050900	angel homolog 2 (Drosophila)	Angel2	1.00995	1.02244	1.09282	1.0721	0.996755	0.893332	0.922206		-3.08873	-2.42182	0.847716	0.479478	-3.25422	0.97587	0.741959
1873	19763	AA050496	ring finger protein 1	Ring1	1.17195	0.940666	1.11599	1.09268	1.07025	1.02868	1.13939		0.999977	0.543984	0.993982	0.951569	0.720722	-1.60277	0.999377
1874	14450	AA050540	phosphoribosylglycinamide formyltransferase	Gart	1.04621	0.994395	0.956551	0.838748	0.902669	1.03169	1.18637		-0.427557	-3.20108	-0.478908	0.999989	0.975676	-1.51754	0.999981
1875		AA050328			0.991823	0.991675	0.959542	0.901107	0.905887	0.979799	1.01993		-3.2247	-3.22288	-2.18022	0.308187	0.176457	-2.9755	-2.99431
1876	51812	AA048134	microspherule protein 1	Mcrs1	0.972271	1.00904	1.04884	0.975154	0.933233	0.935377	0.959244		-2.30924	-3.16365	-1.0626	-2.48185	0.051752	-0.0433054	-1.44909
1877	20926	AA048444	suppressor of Ty 6 homolog (S. cerevisiae)	Supt6h	1.06529	0.935068	1.05966	1.20368	1.10096	1.13592	1.23759		-0.145864	0.0253938	-0.408517	0.999675	0.774554	0.969688	0.999971
1878	23834	AA048426	cell division cycle 6 homolog (S. cerevisiae)	Cdc6	1.01468	0.961787	1.00504	0.844762	0.855001	0.87403	1.05352		-2.8555	-1.0646	-3.22238	0.999924	0.999737	0.997675	-0.179301
1879	50708	AA049416	histone 1, H1c	Hist1h1c	1.02485	0.98729	1.03005	1.21399	1.18248	1.10059	1.20845		-2.54744	-3.06306	-2.2605	0.999686	0.997503	0.711703	0.999546
1880	21945	AA049467	death effector domain-containing	Dedd	0.998417	1.00176	1.15755	0.998774	1.078	0.939804	1.02278		-3.27023	-3.2692	0.99774	-3.27201	0.540051	0.0883356	-2.46764
1881	16907	AA049647	lamin B2	Lmnb2	1.09833	0.961649	1.00966	0.912745	0.920198	0.880358	1.0768		-0.0851244	-2.34912	-3.21184	-0.163882	-0.44526	0.639331	-0.804511
1882	21750	AA049607	telomeric repeat binding factor 2	Terf2	1.05547	1.16992	1.04544	1.01602	0.998217	1.03086	1.11501		-1.82356	0.841968	-2.22511	-3.1226	-3.27272	-2.74527	0.173409
1883	19242	AA049699	pleiotrophin	Ptn	0.988134	0.907873	0.914	0.931015	1.01652	0.954968	1.03017		-3.19875	-0.622071	-0.578291	-1.26684	-3.13283	-2.27754	-2.82607
1884		AA049744			1.06632	0.907103	1.04784	0.94746	0.853002	0.752557	0.959162		-0.335613	0.683191	-1.29238	-0.868334	0.992763	1	-1.59944
1885	18626	AA051328	period homolog 1 (Drosophila)	Per1	1.06908	0.942243	0.997335	0.918613	0.940992	1.00074	1.09438		-0.815177	-1.16169	-3.26873	-0.0879205	-1.09706	-3.27422	0.0828594
1886	12048	AA051441	Bcl2-like 1	Bcl2l1	0.995211	0.958993	0.837827	0.869382	0.897393	0.944059	1.02222		-3.2004	-0.167166	1	0.999961	0.997827	0.611279	-1.96889
1887	20535	AA048952	solute carrier family 4 (anion exchanger), member 2	Slc4a2	1.01913	1.01403	0.969857	1.01375	1.04458	0.980123	1.00002		-2.81317	-3.01842	-2.17687	-3.0281	-1.34877	-2.76046	-3.27467
1888	16776	AA049251	laminin, alpha 5	Lama5	0.947968	0.972153	0.988627	1.01078	0.943492	0.917657	0.873199		-0.188402	-1.96892	-3.02506	-3.05462	0.0553459	0.82231	0.996975
1889	20220	AA049308	Sin3-associated polypeptide 18	Sap18	0.97788	1.01197	1.07212	1.02361	1.01879	0.987286	1.05924		-1.45471	-2.64901	0.96826	-1.33886	-1.90669	-2.56008	0.864861
1890	21846	AA049318	tyrosine kinase receptor 1	Tie1	0.94987	0.980755	0.935272	0.805386	0.784049	0.835132	0.862269		0.00832437	-2.45082	0.621369	1	1	0.999995	0.999819
1891	13079	AA058085	cytochrome P450, family 21, subfamily a, polypeptide 1	Cyp21a1	0.994625	1.02119	1.07581	1.11017	1.22035	1.17794	1.27225		-3.23608	-2.72751	0.147642	0.824007	0.999804	0.996766	0.999994
1892	17420	AA058165	menage a trois 1	Mnat1	1.14982	0.984595	1.18906	1.09473	1.07612	0.951964	1.01192		0.987689	-2.93904	0.999126	0.693156	0.266444	-0.902082	-3.07575
1893	11826	AA064011	aquaporin 1	Aqp1	1.00285	0.955743	1.08883	1.02	0.9857	0.885341	1.00322		-3.26573	-1.52685	0.299579	-2.86217	-3.05097	0.879488	-3.26322
1894	18102	AA058113	expressed in non-metastatic cells 1, protein	Nme1	0.948909	1.01077	1.00172	0.869698	0.884467	1.00652	1.07098		-0.827807	-3.12334	-3.27072	0.981805	0.943479	-3.21824	-0.0177861
1895	12835	AA059524	procollagen, type VI, alpha 3	Col6a3	0.93115	0.983589	0.939994	1.01633	1.01552	0.844478	0.937733		-0.219336	-2.98891	-0.653164	-3.00054	-3.02607	0.99232	-0.53557
1896	12041	AA059497	branched chain ketoacid dehydrogenase kinase	Bckdk	0.918909	1.01214	0.952428	0.895325	0.949461	0.967605	1.03022		0.458546	-3.09099	-1.10956	0.861733	-0.924569	-2.08871	-2.2767
1897	20893	AA064241	basic helix-loop-helix domain containing, class B2	Bhlhb2	1.23037	1.1057	0.997984	1.0072	0.992816	0.989019	1.05731		0.999998	0.943355	-3.26651	-3.17286	-3.17175	-3.0373	-0.0387811
1898	17196	AA059540	myelin basic protein	Mbp	1.13655	0.939328	1.16273	1.1286	1.23329	1.13095	1.24662		0.89645	-0.664096	0.971783	0.850037	0.999428	0.865408	0.999736
1899	17939	AA060459	N-acetyl galactosaminidase, alpha	Naga	0.966285	0.973784	1.13321	1.02752	1.03843	1.0281	1.08549		-1.51111	-2.10222	0.991838	-2.05878	-1.25036	-2.01621	0.763778
1900	14718	AA060494	glutamate oxaloacetate transaminase 1, soluble	Got1	0.988512	0.997776	0.998102	0.963184	0.993756	0.981492	1.01478		-3.04163	-3.26577	-3.2682	-1.38307	-3.20479	-2.69302	-2.9055
1901	12839	AA060364	procollagen, type IX, alpha 1	Col9a1	1.08447	0.997285	1.06323	1.08587	1.01759	0.988449	0.96456		-1.42535	-3.22941	-1.72614	-0.909232	-3.12067	-3.2664	-2.65452
1902	17187	AA060226	Max protein	Max	1.11996	0.962603	0.952103	0.937925	0.924234	0.901782	0.910748		0.740212	-2.06144	-1.46358	-0.683137	-0.0591475	0.594007	0.386904
1903	13119	AA060595	cytochrome P450, family 4, subfamily a, polypeptide 14	Cyp4a14	1.05583	1.03322	0.99245	1.02875	0.973227	1.02882	1.01842		-1.25601	-2.38505	-3.22114	-2.5859	-2.63861	-2.58306	-2.97356
1904	20818	AA059893	signal recognition particle receptor, B subunit	Srprb	0.945115	1.01177	0.990193	1.00341	0.987223	1.02299	1.11955		0.3582	-2.92759	-3.02548	-3.24411	-2.8595	-2.11087	0.995371
1905	14567	AA060905	guanosine diphosphate (GDP) dissociation inhibitor 1	Gdi1	1.04932	1.01608	0.939521	1.10154	1.17301	1.18143	1.24397		-0.0849972	-2.66318	0.553928	0.974222	0.999973	0.999988	1
1906		AA060906			1.06253	0.966361	1.09426	1.04078	1.06552	1.01101	1.06723		0.547394	-1.04443	0.961134	-0.571402	0.63035	-2.95976	0.671584
1907	11287	AA061055	pregnancy zone protein	Pzp	1.09474	0.994145	0.982154	1.08636	0.995094	1.21728	0.960814		-1.4567	-3.2646	-3.17705	-1.80197	-3.26761	0.364092	-2.83311
1908		AA061838			0.97164	0.924795	1.00957	0.993647	0.964575	0.951366	1.02068		-1.60751	0.861739	-3.04709	-3.17125	-0.974478	0.00218398	-2.32399
1909	16426	AA062129	inter-alpha trypsin inhibitor, heavy chain 3	Itih3	1.01224	1.118	1.13388	1.13263	1.01236	1.02347	1.06101		-2.98911	0.976781	0.993202	0.992496	-2.98332	-2.32723	0.126599
1910	22229	AA062091	uncoupling protein 3 (mitochondrial, proton carrier)	Ucp3	1.01416	1.00564	1.10949	1.01347	0.974279	0.959225	1.02839		-3.00451	-3.23016	0.84647	-3.02935	-2.41904	-1.42712	-2.304
1911	11364	AA061679	acetyl-Coenzyme A dehydrogenase, medium chain	Acadm	1.16211	0.943906	1.09684	1.03824	1.04232	0.985131	1.05537		0.830942	-1.19953	0.193823	-2.22077	-2.02788	-3.08523	-1.39324
1912	18479	AA061378	p21 (CDKN1A)-activated kinase 1	Pak1	0.991436	0.969268	1.10463	0.940284	0.963425	0.974247	1.01182		-3.1639	-2.03188	0.83948	-0.153362	-1.62389	-2.36083	-3.07031
1913	19660	AA061550	retinol binding protein 2, cellular	Rbp2	1.0255	1.03328	1.03979	0.94219	0.933945	0.881802	0.881484		-2.5212	-2.08308	-1.69062	-0.474046	-0.0619213	0.948785	0.949959
1914	22318	AA061343	vesicle-associated membrane protein 2	Vamp2	0.999523	1.02294	1.08291	1.00506	1.08448	0.997702	1.03222		-3.27436	-2.61429	0.416731	-3.23913	0.456342	-3.26727	-2.08258
1915	17131	AA061644	MAD homolog 7 (Drosophila)	Smad7	1.05108	0.972443	1.09856	1.09938	1.00786	0.984779	1.10883		-1.1053	-2.41303	0.624385	0.638046	-3.19946	-2.99348	0.766657
1916	13805	AA080278	endoglin	Eng	0.975573	1.0208	1.02408	0.979971	0.966342	0.951653	0.96397		-2.32551	-2.59111	-2.3878	-2.61242	-1.64786	-0.584146	-1.46783
1917	12748	AA097860	CDC-like kinase 2	Clk2	1.04347	1.08595	1.18935	1.07174	1.07114	0.838026	0.766004		-0.953629	0.744376	0.999886	0.434273	0.4165	0.999918	1
1918	12153	AA097223	bone morphogenetic protein 1	Bmp1	0.985733	0.990823	1.02823	0.964624	0.951619	0.954746	0.974569		-2.48417	-2.92879	-1.0013	-0.216535	0.583755	0.446111	-1.22926
1919	18654	AA098166	placental growth factor	Pgf	0.928038	1.10136	1.12721	1.16641	1.1586	1.10681	1.10748		-0.0148086	0.595223	0.875558	0.984058	0.975499	0.679769	0.689024
1920	17762	AI427767	microtubule-associated protein tau	Mapt	1.00782	1.01907	0.96213	0.968054	0.972019	0.92993	0.984424		-3.2097	-2.90694	-1.94188	-2.27996	-2.49054	-0.167575	-3.01694
1921		AA061388			1.01691	0.981351	1.04631	1.00415	0.910601	0.937765	1.09547		-2.1547	-2.16083	0.215456	-3.21224	0.993836	0.842619	0.97551
1922	26369	AA061546	centrin 1	Cetn1	1.06384	0.965313	1.08239	1.00934	0.931521	0.986254	1.08877		0.733902	-0.670942	0.947043	-3.00023	0.881609	-2.69102	0.971236
1923	18598	AA061521	pyruvate dehydrogenase E1 alpha 2	Pdha2	1.0427	0.958626	1.07169	1.0061	0.995366	1.0144	1.01072		0.359888	0.384107	0.967691	-3.10002	-3.17178	-2.39664	-2.76025
1924	21756	AA063894	testicular serine protease 2	Tesp2	1.11017	1.00282	1.11261	1.01834	1.04772	1.09292	1.09686		0.96534	-3.25816	0.971181	-2.64044	-0.51446	0.880137	0.908733
1925	15504	AA061150	DnaJ (Hsp40) homolog, subfamily B, member 3	Dnajb3
1926	11451	AA065536	acrosomal vesicle protein 1	Acrv1	1.10834	0.964858	1.05401	0.963894	0.967013	0.944361	1.03718		0.999999	0.617036	0.969464	0.663635	0.493791	0.986422	0.651637
1927	11910	AA062231	activating transcription factor 3	Atf3	0.986839	0.962243	1.02871	0.987472	0.931944	0.978603	0.959377		-2.53984	0.0902321	-0.828938	-2.60328	0.966145	-1.59414	0.284376
1928	21461	AA118406	t-complex protein 10b	Tcp10b	1.13235	0.901802	1.13764	1.08247	1.03141	0.902177	0.956851		0.893596	0.686681	0.917959	0.110856	-2.34305	0.680384	-1.59918
1929	19821	AA089102	ring finger protein 2	Rnf2
1930	16833	AA110449	lactate dehydrogenase 3, C chain, sperm specific	Ldh3	1.10192	0.949852	1.04658	1.02866	1.01321	0.975185	1.14139		0.870774	-0.517482	-0.89267	-2.11272	-2.99082	-2.32538	0.990768
1931	18459	AA108977	poly A binding protein, cytoplasmic 2	Pabpc2
1932	13137	AI326546	decay accelerating factor 2	Daf2	1.06006	1.02136	1.07006	1.08639	1.06691	1.03758	1.14017		0.866826	-1.63197	0.955607	0.993894	0.936509	-0.00430327	0.999996
1933	11495	AA108219	a disintegrin and metallopeptidase domain 2	Adam2	0.988854	1.027	1.08065	1.0954	1.0443	1.03906	1.01147		-3.12511	-2.49774	0.178195	0.548162	-1.52321	-1.82828	-3.1198
1934	269823	AA066640	paraoxonase 3	Pon3
1935	12321	AA067258	calumenin	Calu	1.16738	0.978323	1.18256	1.04318	1.00504	0.995132	1.08991		0.999999	-1.75879	1	0.129028	-3.17627	-3.18208	0.989451
1936	17977	AA097341	nuclear receptor coactivator 1	Ncoa1	0.934653	0.971864	1.08386	1.11289	0.893151	0.863974	1.05538		-2.63042	-3.13678	-2.2385	-1.54521	-0.920969	-0.142673	-2.73036
1937	17246	AA072086	transformed mouse 3T3 cell double minute 2	Mdm2	1.29243	0.833686	1.37351	1.13352	1.03632	0.955536	1.04837		0.999986	0.996754	1	0.891912	-2.10446	-1.54709	-1.44668
1938	22235	AA067191	UDP-glucose dehydrogenase	Ugdh	1.31217	0.973178	1.39298	1.36812	1.50185	1.21689	1.45978		0.999991	-2.59779	1	1	1	0.997983	1
1939	16905	AA066180	lamin A	Lmna	1.21337	1.06659	1.21496	1.25809	1.22512	1.15136	1.27261		0.998867	-0.470314	0.998969	0.999924	0.999438	0.961911	0.999968
1940	22129	AA065714	tetratricopeptide repeat domain 3	Ttc3	1.04295	1.04503	1.0335	1.01705	0.964611	0.938205	0.978788		-1.07015	-0.931433	-1.73126	-2.79619	-1.50492	0.168203	-2.53285
1941	12013	AA088927	BTB and CNC homology 1	Bach1	1.20651	1.01964	1.20724	1.08459	1.03159	0.954973	1.1085		0.999788	-2.74844	0.999799	0.522613	-2.06006	-1.06475	0.862345
1942	20619	AA088934	synaptosomal-associated protein 23	Snap23	1.09475	0.970988	1.13633	1.13455	1.05968	1.02832	1.05891		0.981848	-1.25423	0.999781	0.999734	0.608794	-1.40171	0.585779
1943	15254	AA068901	histidine triad nucleotide binding protein 1	Hint1	0.982306	0.975431	1.05922	1.03099	0.903729	0.882826	1.01306		-3.09508	-2.93315	-1.74732	-2.77139	-0.115994	0.425774	-3.17887
1944	20315	AA068750	chemokine (C-X-C motif) ligand 12	Cxcl12	1.20571	1.00518	1.01082	0.882612	0.970532	0.996364	1.0573		0.964589	-3.25743	-3.20035	0.621046	-2.734	-3.26608	-1.68208
1945	20302	AA071899	chemokine (C-C motif) ligand 3	Ccl3	0.966555	0.932476	1.05183	0.858118	0.805368	0.921544	1.01367		-1.26157	0.676529	-0.0720084	0.999873	1	0.865716	-2.85829
1946	12842	AA073604	procollagen, type I, alpha 1	Col1a1	1.08768	0.986879	1.06722	1.08937	0.880824	0.950611	0.986366		-0.226375	-3.14159	-1.00756	-0.172211	0.728684	-1.69585	-3.13109
1947	22627	AA080011	tyrosine 3-monooxygenase/tryptophan 5-monooxygenase activation protein, epsilon polypeptide	Ywhae	0.963981	1.00595	0.969612	0.815104	0.673033	0.830598	0.978502		-2.04282	-3.23658	-2.35908	0.999359	1	0.997571	-2.79185
1948	27226	AA073963	phospholipase A2, group VII (platelet-activating factor acetylhydrolase, plasma)	Pla2g7	0.978989	1.01888	0.954001	0.970129	0.977378	0.934054	1.01216		-3.01426	-3.07111	-2.14302	-2.76102	-2.97389	-1.25185	-3.26791
1949	12362	AA098139	caspase 1	Casp1	1.19334	0.906514	1.21347	1.29664	1.19567	1.18234	1.20164		0.994921	0.5648	0.998371	0.999987	0.995539	0.990681	0.996811
1950	11798	AA097958	baculoviral IAP repeat-containing 4	Birc4	1.12174	0.940514	1.03919	0.943686	0.953894	0.945599	1.00177		0.589756	-1.14078	-2.24999	-1.30266	-1.83103	-1.40138	-3.27217
1951	13117	AA097980	cytochrome P450, family 4, subfamily a, polypeptide 10	Cyp4a10	0.967563	0.942094	1.03872	1.01187	0.958848	0.965739	0.940102		-2.57508	-1.39342	-2.37277	-3.17764	-2.1999	-1.95476	-1.29645
1952	17756	AA125125	microtubule-associated protein 2	Mtap2	1.05717	0.992438	1.0993	1.1809	1.1059	1.19809	1.25865		0.151368	-3.14355	0.948456	0.999962	0.969393	0.999992	1
1953	15369	AA183852	heme oxygenase (decycling) 2	Hmox2	1.00031	1.04046	1.1672	1.13777	1.01274	1.01454	1.09746		-3.27437	-0.394545	0.999991	0.99977	-2.80454	-2.67424	0.984186
1954	12971	AA108639	crystallin, mu	Crym	1.01453	1.00988	0.914328	0.786196	0.783658	0.793708	0.780982		-3.04067	-3.16439	0.46597	0.999975	0.999981	0.999948	0.999985
1955	27367	AA108363	ribosomal protein L3	Rpl3	1.00252	0.965124	1.02383	1.0412	0.989592	0.876734	1.0156		-3.26206	-1.39648	-2.30767	-1.02768	-3.06285	0.995857	-2.8251
1956	57320	AA108826	Parkinson disease (autosomal recessive, early onset) 7	Park7	1.02177	0.972163	1.06118	0.971461	0.891845	0.893769	0.984081		-1.57209	-0.797649	0.88506	-0.720095	0.99995	0.999929	-2.22004
1957	19265	AA108738	protein tyrosine phosphatase, receptor type, C polypeptide-associated protein	Ptprcap
1958	19215	AA108857	prostaglandin D2 synthase (brain)	Ptgds	1.00004	0.974841	0.999752	0.958026	1.03661	0.944594	0.9879		-3.27467	-2.35562	-3.27457	-1.16707	-1.64638	-0.303515	-3.04403
1959	12176	AA105295	BCL2/adenovirus E1B 19kDa-interacting protein 1, NIP3	Bnip3	1.14388	0.919076	1.02224	0.93688	0.945124	0.861839	0.903991		0.99695	0.811297	-2.41264	0.367625	-0.0067114	0.999216	0.944756
1960	12747	AA108933	CDC-like kinase 1	Clk1	1.15232	0.972815	1.20672	1.07213	1.01987	1.00731	1.1145		0.999714	-1.74605	0.999999	0.711412	-2.40847	-3.14356	0.990155
1961	20750	AA108928	secreted phosphoprotein 1	Spp1	1.03197	1.0482	1.03049	0.989028	0.95951	0.996165	1.05209		-1.53554	-0.348723	-1.65466	-3.0064	-0.748247	-3.24116	-0.122798
1962	12315	AA109041	calmodulin 3	Calm3	1.01227	1.00882	1.05801	0.98975	0.937602	0.960306	0.998898		-2.78844	-3.01477	0.745603	-2.92154	0.818734	-0.166047	-3.27045
1963	17874	AA110412	myeloid differentiation primary response gene 88	Myd88	0.965902	1.02851	1.06079	1.11892	1.14162	1.18907	1.16329		-2.3952	-2.6737	-1.2083	0.576981	0.818034	0.97568	0.924788
1964	23857	AA111662	cyclin D binding myb-like transcription factor 1	Dmtf1	1.12007	1.02821	1.11324	1.07349	1.02015	0.986454	1.01766		0.998641	-1.41965	0.997184	0.868044	-2.18454	-2.72367	-2.40715
1965	12443	AA111722	cyclin D1	Ccnd1	1.08395	0.971358	0.856845	0.714359	0.684837	0.663162	0.750809		0.477527	-2.21867	0.995931	1	1	1	1
1966	225363	AA111688	eukaryotic translation termination factor 1	Etf1	1.22981	0.988774	1.08247	0.996376	0.981795	0.926304	0.972176		0.999974	-3.08128	0.517376	-3.25424	-2.78215	0.445057	-2.20567
1967	15001	AA118886	histocompatibility 2, O region alpha locus	H2-Oa	1.03407	1.12983	1.0878	1.04287	0.860885	0.76128	0.899663		-3.0996	-1.64135	-2.28731	-3.00325	-1.07693	0.69042	-1.82758
1968		AA118721			0.995883	1.03788	1.16167	1.03025	0.986591	0.977766	1.05312		-3.21026	-0.283875	0.999998	-0.960182	-2.63525	-1.73426	0.562006
1969	22596	AA118775	X-ray repair complementing defective repair in Chinese hamster cells 5	Xrcc5	1.13467	0.949268	1.07907	0.978084	0.953883	0.958589	0.990506		0.996409	-0.0979444	0.744232	-2.32243	-0.390032	-0.728382	-3.07884
1970		AI530569			1.08494	0.983203	1.0919	1.07415	0.97213	0.973567	1.06397		0.996904	-1.97791	0.998859	0.986384	-0.583228	-0.748396	0.949728
1971	50497	AA119654	heat shock 70kDa protein 14	Hspa14
1972	66447	AA120639	microsomal glutathione S-transferase 3	Mgst3	1.07364	0.983346	0.993366	0.953896	0.895277	0.936523	0.943065		0.600476	-2.72085	-3.1823	-0.459178	0.980437	0.440605	0.169428
1973	20841	AA118392	zinc finger protein 143	Zfp143	1.19746	0.998681	1.0275	1.11858	1.01291	1.05537	1.05217		0.966752	-3.27344	-2.78509	0.419096	-3.15979	-1.65404	-1.79501
1974	12499	AA120757	ectonucleoside triphosphate diphosphohydrolase 5	Entpd5
1975		AA125367			0.980108	0.992165	1.07172	1.0179	0.921327	0.947845	0.937038		-2.61126	-3.16527	0.380631	-2.7474	0.701526	-0.0976277	0.227317
1976		AI323634			1.08117	0.915539	1.09211	1.01119	0.920606	1.04256	1.1032		0.409908	0.650362	0.647835	-3.09932	0.532776	-1.38959	0.800546
1977	12465	AA120241	chaperonin subunit 5 (epsilon)	Cct5	1.05355	0.982942	1.04672	0.973961	0.91368	0.967736	1.07746		0.48913	-2.3614	0.173881	-1.4382	0.987953	-0.805112	0.933332
1978	21841	AA117605	cytotoxic granule-associated RNA binding protein 1	Tia1	1.20083	1.11943	1.20809	1.15965	1.03297	0.984165	1.09877		0.990505	0.651946	0.993369	0.93412	-2.4391	-3.05461	0.275897
1979	12429	AA124592	cyclin B1, related sequence 1	Ccnb1-rs1	1.04707	0.955605	1.07926	0.983819	0.967814	1.09994	1.23968		-0.217508	-0.25604	0.843416	-2.63678	-1.24624	0.970515	1
1980		AA120355			1.20545	0.949286	1.09434	1.00319	0.935173	0.842681	0.983284		0.999839	-0.629941	0.735881	-3.259	0.118194	0.999362	-2.85637
1981		AA120351			1.04052	0.966299	1.05622	0.867006	0.924773	0.960825	1.04187		-0.567749	-1.017	0.33954	0.999886	0.891627	-0.549098	-0.469209
1982	18201	AA122528	neutral sphingomyelinase (N-SMase) activation associated factor	Nsmaf	1.09464	0.924405	0.931274	0.904969	0.900561	0.990874	1.08268		0.881013	0.727969	0.563962	0.942058	0.865913	-3.10842	0.742576
1983	16963	AA120030	chemokine (C motif) ligand 1	Xcl1
1984	233833	AA116548	trinucleotide repeat containing 6a	Tnrc6a	1.07437	0.977496	1.19349	1.02065	0.959695	0.957167	1.00169		0.811505	-2.06306	0.999998	-2.26571	-0.463153	-0.274048	-3.26679
1985	20292	AA139170	small chemokine (C-C motif) ligand 11	Ccl11	1.07135	0.953712	1.07966	0.968785	0.917041	0.973287	1.13057		-0.52169	-1.60847	-0.199199	-2.4222	0.146583	-2.63413	0.813659
1986	22019	AA139288	tripeptidyl peptidase II	Tpp2	1.05388	1.0007	1.05485	0.921146	0.9011	0.929798	0.944146		0.821693	-3.27212	0.839449	0.996626	0.999897	0.986786	0.900749
1987	12460	AA123360	copper chaperone for superoxide dismutase	Ccs	1.1585	0.874115	1.19626	1.04661	1.03852	0.808211	0.939197		0.463387	0.255212	0.790908	-2.47578	-2.70653	0.933176	-1.89191
1988	14600	AA124236	growth hormone receptor	Ghr	1.04318	1.00344	1.07481	0.966649	0.898307	0.932968	1.00761		-1.60836	-3.2606	-0.0422505	-2.10668	0.790249	-0.155555	-3.20669
1989	13850	AA124202	epoxide hydrolase 2, cytoplasmic	Ephx2	1.06277	0.995329	1.04999	1.01117	0.889731	0.995767	1.04354		0.174834	-3.23186	-0.467436	-3.03926	0.98375	-3.23949	-0.882379
1990	14433	AA122891	similar to glyceraldehyde-3-phosphate dehydrogenase	LOC14433	1.00035	1.00048	0.999569	0.9997	1.00118	0.999754	1.00095		-3.2743	-3.27399	-3.27412	-3.2744	-3.27052	-3.27449	-3.27196
1991	21859	AA145784	tissue inhibitor of metalloproteinase 3	Timp3	1.0059	1.01526	1.04818	1.00285	0.96819	0.939488	1.0599		-3.23802	-3.03761	-1.47802	-3.26604	-2.29956	-0.650734	-0.866572
1992	110454	AA145865	lymphocyte antigen 6 complex, locus A	Ly6a	0.927167	0.991101	0.971407	0.81546	0.823787	0.784861	0.715773		0.122606	-3.17807	-2.36369	0.999732	0.999411	0.999987	1
1993	20517	AA140078	solute carrier family 22 (organic cation transporter), member 1	Slc22a1
1994	11501	AA154162	a disintegrin and metallopeptidase domain 8	Adam8	1.15451	0.99331	1.12042	1.02973	1.01375	1.05648	1.10608		0.999915	-3.14914	0.997172	-1.43794	-2.7794	0.372806	0.988666
1995	15482	AA154104	heat shock protein 1-like	Hspa1l	1.02338	0.96188	1.05225	0.998929	0.975496	0.999501	1.0325		-2.49387	-1.42683	-0.629769	-3.27281	-2.38863	-3.27427	-1.90945
1996	20963	AA142676	spleen tyrosine kinase	Syk
1997	110460	AA143990	acetyl-Coenzyme A acetyltransferase 2	Acat2
1998	20773	AA123420	serine palmitoyltransferase, long chain base subunit 2	Sptlc2
[truncated: 11,363 more rows]
