# Supplementary material for: In vivo – in vitro toxicogenomic comparison of TCDD-elicited gene expression in Hepa1c1c7 mouse hepatoma cells and C57BL/6 hepatic tissue
Source: BMC Genomics. 2006 Apr 12;7:80. doi: 10.1186/1471-2164-7-80 (PMC1513214; doi:10.1186/1471-2164-7-80)
Supplement: Additional File 2 — Hepalclc7 TCDD dose-response microarray data. Ratios represent expression relative to the time matched vehicle control. P1(t)-values represent posterior probabilities of activity on a per gene and dose basis using the model-based t-value. [file 1471-2164-7-80-S2.xls]

## Sheet: Sheet1
Additional File 2. Hepa1c1c7 TCDD dose-response microarray data. Ratios represent expression relative to the time matched vehicle control. P1(t)-values represent posterior probabilities of activity on a per gene and dose basis using the model-based t-value. Blank values for ratios are due to filtered values during analysis while blank values for t-statistic are due to the absence of expression va…
Clone ID	Entrez Gene ID	GenBank Accession	Gene Name	Gene Abbreviation	Vehicle	Ratio 0.001	Ratio 0.01	Ratio 0.1	Ratio 1	Ratio 10	Ratio 100		P1(t) 0.001	P1(t) 0.01	P1(t) 0.1	P1(t) 1	p1(t) 10	P1(t) 100
1		AA466341			1	1.14507	1.13594	0.985874	1.07363	1.01318	0.85751		-5.90501	-2655.41	-31680.1	-15231.5	-4862.32	-3146.6
2	13030	AA510750	cathepsin B	Ctsb	1	1.08966	1.09252	1.12538	1.09625	0.970888	0.959769		-924.467	-39.7008	-16.3526	-375.685	-7636.6	-3796.09
3	15251	AA511100	hypoxia inducible factor 1, alpha subunit	Hif1a	1	1.07736	1.07352	1.01844	0.997359	0.966201	0.923923		-40.8694	-1113.15	-1690.65	-2265.05	-466.019	-630.084
4	17210	AA498218	myeloid cell leukemia sequence 1	Mcl1	1	0.904782	1.02212	0.877677	0.954134	0.892506	0.990839		-2433.52	-2282.17	-1966.93	-207.647	0.965865	-107.083
5	66256	AA498292	signal sequence receptor, beta	Ssr2	1	0.964048	1.05588	0.93581	1.06793	0.958213	0.996031		-1733.82	-508.157	-474.238	-336.292	-1343.18	-1587.96
6	14073	AA498162	fatty acid amide hydrolase	Faah	1	0.890763	0.953736	0.869199	0.921095	0.920954	0.938088		-1647.96	-1759.06	-484.483	-32.507	0.983133	-12.333
7	15945	AA510124	chemokine (C-X-C motif) ligand 10	Cxcl10	1	1.19116	1.20648	1.02044	1.04921	0.942837	1.02398		0.999797	0.999858	-1745.38	-1580.63	-16.948	-1262.25
8	17191	AA510881	methyl-CpG binding domain protein 2	Mbd2	1	1.11688	1.17037	1.03908	1.00563	0.923817	1.00896		0.999944	0.999931	-773.102	-861.643	0.623767	-1058.31
9	21413	AA518455	transcription factor 4	Tcf4	1	0.991584	1.08538	0.977031	1.00209	0.968143	0.955233		-952.727	-49.855	-958.875	-1156.15	-575.077	-764.367
10	17750	AA521728	metallothionein 2	Mt2	1	0.999499	1.00122	1.00156	1.00167	0.98145	0.984459		-464.063	-89.4408	-901.703	-868.409	-89.4408	-743.145
11	78330	AA521758	RIKEN cDNA 1500032D16 gene	1500032D16Rik	1	1.05023	1.1005	0.95922	1.02829	0.971224	0.988903		-65.7339	0.997117	-665.283	-119.796	-895.121	-875.141
12	15979	AA541842	interferon gamma receptor 1	Ifngr1	1	1.02043	1.06313	1.01765	0.954415	0.858439	0.899177		-1102.28	-47.5558	-672.333	-820.448	-9.46192	-89.4408
13	68011	AA530032	small nuclear ribonucleoprotein polypeptide G	Snrpg	1	1.06973	1.14986	1.12435	1.07394	0.934285	1.0072		-270.623	-19.415	-28.1335	-248.995	-679.733	-625.642
14	17220	AA544948	minichromosome maintenance deficient 7 (S. cerevisiae)	Mcm7	1	1.0484	1.06438	0.967956	1.05386	0.967107	0.97211		-619.438	-5.80494	-603.133	-332.481	-690.748	-512.508
15	20823	AA544321	Sjogren syndrome antigen B	Ssb	1	0.972177	1.03188	0.945427	0.890621	0.852133	0.951085		-381.922	-496.027	-336.519	-40.8539	0.979778	-65.8271
16	15388	AA545633	heterogeneous nuclear ribonucleoprotein L	Hnrpl	1	1.1472	1.01456	0.921067	0.854625	0.74823	0.878024		-3.39887	-245.483	-18.4476	0.743533	0.999999	0.989067
17	20375	AA543251	SFFV proviral integration 1	Sfpi1	1	1.09572	1.08182	1.01716	0.998634	0.832099	0.918586		-2.82737	0.99585	-259.691	-679.733	1	0.689746
18	100563	AA546085	expressed sequence AF013969	AF013969	1	1.08223	1.15537	1.03535	0.987483	0.908531	0.873702		-340.574	-42.737	-696.591	-436.983	-27.4643	-26.8087
19	19184	AA546216	protease (prosome, macropain) 26S subunit, ATPase 5	Psmc5	1	1.11149	1.12125	1.12226	1.14054	0.934931	1.01816		0.975215	0.999941	0.971626	0.996749	-103.768	-516.586
20	21928	AA537672	tumor necrosis factor, alpha-induced protein 2	Tnfaip2	1	1.05095	1.11737	0.98712	0.999238	0.993096	1.03857		-336.519	-4.1893	-700.015	-432.159	-419.632	-398.041
21	22221	AA537117	upstream binding protein 1	Ubp1	1	1.03777	1.0749	1.02665	0.996276	0.927202	0.957214		-157.458	-0.277274	-197.444	-439.173	0.178309	-53.1289
22	18667	NM_008829	progesterone receptor	Pgr	1	1.10472	1.15118	1.09364	1.09582	0.969031	0.855212		-157.458	0.734439	-304.436	-126.139	-5.48512	-63.2685
23	59050	AA638670	RIKEN cDNA 5730427N09 gene	5730427N09Rik	1	0.939967	1.11767	0.920328	0.875416	0.742849	0.720089		-142.34	-52.085	-126.139	-132.076	0.823671	0.726011
24	19124	AA672430	protein C receptor, endothelial	Procr	1	0.867495	1.02421	0.863955	0.909581	0.839254	0.892534		-439.015	-107.578	-128.099	-27.5573	0.999598	0.997664
25	21408	AA616580	zinc finger protein 354A	Zfp354a	1	0.972772	1.03483	0.94679	1.07209	0.940776	0.979823		-13.3892	-293.941	-122.275	-243.581	-363.5	-351.975
26	53357	AA592727	phospholipase A2, group VI	Pla2g6	1	1.13699	1.08052	1.09734	1.23762	1.05865	1.11911		-73.4564	0.637666	0.935107	0.999987	0.614614	0.992928
27		AA793036			1	1.132	1.06673	0.970773	1.00102	0.935215	0.973159		0.992928	0.248615	-344.823	-435.595	-21.8839	-73.4564
28	12802	AA796154	cannabinoid receptor 2 (macrophage)	Cnr2	1	0.977371	1.07857	1.24806	1.27684	1.18832	1.26505		-171.074	0.765724	0.999999	1	0.995927	0.999999
29	269682	AA619097	golgi autoantigen, golgin subfamily a, 3	Golga3	1	0.919603	1.02577	0.959099	0.992554	0.975856	1.01287		-356.648	-173.399	-419.632	-243.581	-78.9834	-438.813
30	18458	AA615571	poly A binding protein, cytoplasmic 1	Pabpc1	1	1.09999	1.04007	0.951548	0.959332	0.863555	0.897396		-15.9789	-43.3937	-361.238	-54.1891	0.999977	-11.1548
31	19223	AA616188	prostaglandin I2 (prostacyclin) synthase	Ptgis	1	1.01881	1.01408	0.964323	0.8918	0.831848	0.836064		-209.95	-34.3789	-49.0487	0.956276	1	0.99978
32	14688	AA647753	guanine nucleotide binding protein, beta 1	Gnb1	1	1.06104	1.039	1.067	1.08708	1.05222	1.10336		-77.5741	-112.946	-56.3584	-7.57982	-128.775	-3.82051
33	18674	AA869051	solute carrier family 25 (mitochondrial carrier, phosphate carrier), member 3	Slc25a3	1	0.915576	1.00075	0.889555	0.930621	0.863602	0.87749		-241.402	-269.904	-40.2715	-0.347839	0.999959	0.934461
34	15251	AA870338	hypoxia inducible factor 1, alpha subunit	Hif1a	1	1.09646	1.15816	1.05259	1.09919	0.928194	1.04287		0.915158	0.999999	0.977857	0.920445	0.0718323	-11.5578
35	22352	AA870527	vimentin	Vim	1	0.9181	1.15001	0.955045	1.13525	1.0137	0.970971		-232.692	-3.34615	-265.529	-67.2758	-294.996	-276.796
36	27354	AA674908	nibrin	Nbn	1	1.08385	1.24638	1.26848	1.32197	1.23049	1.23975		-20.5126	0.999982	1	1	0.999999	1
37		AA636829			1	1.08615	1.10188	1.16165	1.15679	0.990201	1.13691		0.806596	-0.426395	0.197636	0.906584	-91.5259	0.854196
38	72993	AA637702	RIKEN cDNA 2900057D21 gene	2900057D21Rik	1	1.12624	1.11465	1.11143	1.04591	0.944375	1.04251		-0.552304	0.999875	0.844709	-8.45213	-283.149	-43.523
39	14923	AA929137	guanylate kinase 1	Guk1	1	1.05784	1.11023	1.01676	0.885117	0.781962	0.833351		-180.975	-17.4649	-298.514	0.124238	0.999754	0.994654
40	19166	AA762631	proteasome (prosome, macropain) subunit, alpha type 2	Psma2	1	1.09108	1.11345	1.09657	1.13093	0.998021	1.10056		-0.386596	-8.45213	-0.103692	0.736219	-230.92	-1.418
41	15569	AA636307	ELAV (embryonic lethal, abnormal vision, Drosophila)-like 2 (Hu antigen B)	Elavl2	1	1.16842	1.12675	1.0793	1.02514	0.926307	0.963379		0.995649	0.99681	-6.40552	-182.848	0.124238	-130.469
42	15395	AA636231	homeo box A10	Hoxa10	1	1.11824	1.22517	1.1368	1.13748	0.95569	1.04361		-0.237576	0.999989	0.766905	0.94244	-288.914	-2.71408
43	110198	AA636461	aldo-keto reductase family 7, member A5 (aflatoxin aldehyde reductase)	Akr7a5	1	1.07996	1.17389	1.13797	0.979558	0.867525	0.779606		-281.924	-4.91301	-155.104	-155.104	-1.84503	-0.940678
44	54152	AA681606	dynein, axonemal, light chain 4	Dnalc4	1	1.14242	1.17922	0.998172	0.995358	0.871422	0.886857		-0.509223	0.999122	-220.105	-298.514	0.963598	-2.08372
45		AA656606			1	0.881509	0.957799	0.898285	0.940176	0.87857	0.932704		-254.697	-285.528	-107.743	-95.7954	0.991377	0.307198
46	14828	AA693136	heat shock 70kD protein 5 (glucose-regulated protein)	Hspa5	1	1.16567	1.14657	1.05116	1.12632	0.905205	0.95466		0.996698	0.993655	-68.4305	-1.76933	-40.2715	-294.996
47		AA693054			1	1.10305	1.21457	1.12539	1.13292	1.11228	1.12043		0.719459	0.999995	0.99961	1	0.971113	0.917842
48	14422	AA823657	UDP-N-acetyl-alpha-D-galactosamine:(N-acetylneuraminyl)-galactosyl-N-acetylglucosaminylpolypeptide-beta-1, 4-N-acetylgalactosaminyltransferase	Galgt2	1	1.14741	1.19128	1.15971	1.29993	1.05449	1.12177		0.999968	1	0.999994	1	-0.168834	0.999424
49	20813	AA691161	signal recognition particle 14	Srp14	1	1.14002	1.11742	1.03764	1.0915	1.05958	1.0008		0.993207	-1.418	-11.2685	0.464425	-114.756	-41.2699
50	12323	AA691743	calcium/calmodulin-dependent protein kinase II, beta	Camk2b	1	1.15185	1.09605	1.00468	0.996519	0.906862	0.911376		0.980567	-0.697166	-185.948	-87.1972	0.981812	-10.3718
51	233575	AA759453	FGF receptor activating protein 1	MGI:2385286	1	0.957284	1.03253	0.9458	0.91296	0.868972	0.904376		-120.662	-177.908	-137.063	-76.5104	-36.4769	-72.4191
52	57312	AA733327	mitochondrial ribosomal protein S31	Mrps31	1	1.15589	1.12198	0.993712	0.984844	0.830973	0.943094		0.998424	0.975521	-194.363	-101.885	0.999983	-3.66274
53	66043	AA755526	ATP synthase, H+ transporting, mitochondrial F1 complex, delta subunit	Atp5d	1	1.15567	1.17777	1.07915	1.07151	1.00954	1.07055		0.999386	0.916503	0.72937	-13.4456	-124.204	-22.5933
54		AA645035			1	1.14965	1.19432	1.07631	1.17762	0.98293	1.18774		0.999875	0.999597	-0.607609	0.919106	-182.88	0.953037
55	22401	AA710789	wild-type p53-induced gene 1	Wig1	1	0.907693	1.07812	0.963688	1.00508	0.973099	0.970496		-106.534	-33.3036	-92.7553	-37.8043	0.563791	-21.2439
56		AA712092			1	1.05768	1.08394	1.02172	1.02841	0.914307	0.964835		-43.451	0.933158	-101.885	-50.4548	-27.033	-193.726
57	78891	AA726689	SCY1-like 1 (S. cerevisiae)	Scyl1	1	1.12127	1.15406	1.03764	1.05365	0.988854	1.03805		0.999943	1	-5.39519	-1.27757	-9.87751	-92.7553
58	21917	AA734516	thymopoietin	Tmpo	1	1.15415	1.15599	0.966013	0.940147	0.786749	0.910488		0.997613	0.997165	-91.6336	-13.7567	1	0.666051
59	14998	AA717747	histocompatibility 2, class II, locus DMa	H2-DMa	1	1.08077	1.06495	1.01576	1.01791	0.902186	0.991959		-17.1867	0.999583	-138.214	-100.73	0.843863	-70.4163
60	66144	AA636882	ATPase, H+ transporting, V1 subunit F	Atp6v1f	1	1.06396	1.00755	1.02349	1.07886	0.998041	1.06052		-64.5875	-104.203	-164.92	-9.63733	-123.024	-61.7781
61	13798	AA711901	engrailed 1	En1	1	1.06952	1.01841	1.04508	0.900856	0.891359	0.921641		-15.7433	-194.084	-87.1972	-41.9885	-0.941603	-16.4527
62	11770	AA712099	fatty acid binding protein 4, adipocyte	Fabp4	1	1.00127	1.00148	1.00069	0.999449	1.00099	0.999401		-177.137	-126.561	-184.157	-158.979	-170.463	-175.551
63		AA739325			1	1.0665	1.09188	1.00736	0.835145	0.704518	0.797726		-75.4772	-25.4863	-189.514	0.996747	1	0.999808
64	20184	AA739003	retinoid X receptor interacting protein 110	Rxrip110	1	1.11101	1.14749	1.06969	1.07682	0.887115	0.967704		-6.72464	-0.402501	-19.1327	-12.545	-14.0735	-185.948
65	22190	AA880165	ubiquitin C	Ubc	1	1.14947	1.16471	1.05233	0.998781	0.844147	0.915098		0.999407	0.999984	-11.9712	-188.584	0.999999	-1.10343
66	16188	AA797533	interleukin 3 receptor, alpha chain	Il3ra	1	1.13919	1.13528	1.0344	1.03977	0.906051	0.981355		0.984072	0.994571	-139.361	-28.6486	-0.697166	-78.5973
67		AA880004			1	0.957012	1.04485	1.00127	0.975514	0.887905	0.938485		-68.4429	-37.8043	-159.995	-157.955	-8.94392	-44.9477
68	19752	AA790398	ribonuclease, RNase A family, 1 (pancreatic)	Rnase1	1	0.996659	1.15055	1.05198	1.04626	0.948881	0.898726		-184.157	0.494808	-78.5973	-137.063	-30.9122	-8.72161
69	18575	AA856411	phosphodiesterase 1C	Pde1c	1	1.09455	1.24991	1.08379	1.10085	0.8579	0.8718		-97.2877	-0.481444	-67.4676	-59.041	-77.5505	-134.75
70	16477	AA759387	Jun-B oncogene	Junb	1	1.07558	1.16595	1.13713	1.14708	0.947502	0.941924		-57.257	0.999447	0.994571	0.982405	-115.936	-61.7781
71	14148	AA881439	ferredoxin 1	Fdx1	1	1.14067	1.07877	1.05846	1.06883	1.03673	1.04503		-5.09616	-11.4181	-105.367	-54.6432	-150.541	-165.873
72	75705	AA867136	eukaryotic translation initiation factor 4B	Eif4b	1	1.13255	1.17797	1.05431	1.06881	0.975037	0.987979		0.999158	0.99999	0.0497487	0.703777	-16.095	-176.351
73		AA867214			1	1.11342	1.09626	1.11557	1.1847	1.0831	1.18148		0.866292	0.998847	0.999821	0.999999	0.990023	0.999972
74	12568	AA881868	cyclin-dependent kinase 5	Cdk5	1	1.04893	1.08731	1.06531	1.12474	0.929214	0.996387		-146.14	-2.19533	-24.9857	-0.791314	-77.5505	-185.368
75	71819	AA798124	kinesin family member 23	Kif23	1	1.18098	1.07295	1.02237	0.991702	0.925763	1.01253		1	0.988202	-180.843	-194.234	0.655929	-56.3774
76	110119	AA915049	mannose phosphate isomerase 1	Mpi1	1	1.05912	1.07247	1.06517	1.02319	0.887067	0.953315		-86.1015	-2.91567	-39.1652	-81.9471	-18.6367	-100.973
77	12579	AA914666	cyclin-dependent kinase inhibitor 2B (p15, inhibits CDK4)	Cdkn2b	1	0.91577	1.21116	1.8017	2.24854	2.1527	2.24261		-79.3479	-13.041	1	1	1	1
78	228836	AA874407	discs, large homolog-associated protein 4 (Drosophila)	Dlgap4	1	1.16061	1.18486	1.18488	1.15631	0.976684	1.11632		0.99982	0.999648	0.999995	0.999901	-97.6562	0.998201
79	12122	AA915729	BH3 interacting domain death agonist	Bid	1	1.03735	1.05415	1.08781	1.02205	1.00764	1.02178		0.0797433	0.693417	0.78464	-107.797	-42.7784	-101.414
80	74255	AA939752	smu-1 suppressor of mec-8 and unc-52 homolog (C. elegans)	Smu1	1
81	234734	AI154346	alanyl-tRNA synthetase	Aars	1	1.14296	1.12674	1.01726	0.961986	0.859179	0.941673		0.996673	0.975601	-95.5959	-31.3463	0.999705	-5.2267
82	19217	AA958901	prostaglandin E receptor 2 (subtype EP2)	Ptger2	1	1.14761	1.16736	1.21706	0.946308	0.74773	0.799662		-2.48968	-0.0254167	0.874716	-61.896	0.999785	0.950666
83	19293	AA980158	parvalbumin	Pvalb	1	1.12289	1.08059	0.969564	0.926481	0.818842	0.853506		0.0544315	-3.12161	-82.5894	-4.82204	0.999905	0.921043
84	14705	AA980499	Bernardinelli-Seip congenital lipodystrophy 2 homolog (human)	Bscl2	1	1.11686	1.1621	1.04995	0.971783	0.809666	0.892101		-1.54003	0.99868	-9.8453	-111.033	0.999977	-8.5845
85	21766	AI049437	testis expressed gene 261	Tex261	1	1.1281	1.0951	1.08795	1.05985	0.97304	1.05742		-0.566456	0.719151	-6.26545	-33.8874	-92.869	-5.36684
86	15401	AI006119	homeo box A4	Hoxa4	1	1.175	1.18432	1.11085	1.10108	0.974856	1.08679		0.998073	0.999648	0.898886	-1.29853	-104.26	0.424571
87	16780	AI019837	laminin, beta 3	Lamb3	1	1.25021	1.16883	1.0724	1.07323	0.910646	0.988304		0.999999	0.999967	0.982374	0.973971	-50.1178	-17.2677
88	19222	AI019668	prostaglandin I receptor (IP)	Ptgir	1	1.04142	0.995844	1.00703	1.02416	1.05828	1.09069		-66.6149	-99.5986	-110.759	-89.9916	-79.3479	-25.7379
89	16590	AI020663	kit oncogene	Kit	1	1.0279	1.19528	1.0481	1.0974	0.881122	0.975896		-106.016	0.566502	-73.3666	-40.4526	-12.2442	-103.094
90	12315	AI020695	calmodulin 3	Calm3	1	1.14064	1.16671	1.07173	1.05641	0.95884	1.00367		0.997552	0.999838	-1.47761	-2.74919	-12.2442	-101.414
91		AI120868			1	1.16148	1.12122	0.98022	0.907849	0.703192	0.82237		0.999938	0.999987	-57.2341	0.968423	1	1
92	14425	AI180761	UDP-N-acetyl-alpha-D-galactosamine:polypeptide N-acetylgalactosaminyltransferase 3	Galnt3	1	1.13075	1.18075	1.06661	1.10707	0.905385	0.968244		0.98688	0.992534	-23.6082	-4.44022	-4.31785	-78.6914
93	66711	AI180905	Shwachman-Bodian-Diamond syndrome homolog (human)	Sbds	1	1.15478	1.22081	1.1568	1.17867	1.037	1.0862		0.965235	0.999999	0.999066	1	-5.2267	0.981185
94		AI036494			1	1.01764	1.14588	0.993803	1.03235	0.889925	0.880201		-111.016	-0.649925	-99.5986	-100.973	-25.7379	-14.7477
95	12750	AI120656	CDC like kinase 4	Clk4	1	1.15357	1.24038	1.18367	1.2081	0.964371	0.980157		0.965235	0.999958	0.999908	1	-6.42521	0.987305
96	11605	AA832920	galactosidase, alpha	Gla	1	1.13538	1.19934	1.06626	0.976536	0.886873	0.971377		0.999595	0.999999	0.764615	-15.351	0.889131	-110.759
97	268977	AA833086	latent transforming growth factor beta binding protein 1	Ltbp1	1	0.953373	0.965202	0.741711	0.747416	0.72398	0.737811		-43.9653	-106.65	0.999996	0.999999	1	0.999998
98	14313	AA839542	follistatin	Fst	1	0.956457	1.0679	0.822438	0.800978	0.718755	0.721705		-41.0279	-36.0042	0.993469	0.99868	1	1
99	56697	AI286847	A kinase (PRKA) anchor protein 10	Akap10	1	1.01132	1.11463	0.975982	1.03051	0.986881	0.907332		-61.896	-2.2462	-58.5578	-104.991	-52.6691	-4.95434
100	18749	AI159395	protein kinase, cAMP dependent, catalytic, beta	Prkacb	1	0.995072	1.10497	1.07088	1.0307	0.932433	0.968691		-83.2283	-6.58794	-67.9676	-110.077	-33.3697	-65.2633
101	15109	AI154681	histidine ammonia lyase	Hal	1	1.08246	1.13673	1.02527	0.996704	0.993925	1.05706		0.514206	0.930293	-102.271	-47.6155	-87.5945	-29.3992
102	20366	AI529008	small EDRK-rich factor 2 pseudogene	Serf2-ps	1	1.13411	1.06314	1.00522	1.1043	0.957128	1.01189		-1.07791	-28.4547	-108.777	-2.74919	-72.0209	-80.6532
103	217737	AA833239	AHA1, activator of heat shock 90kDa protein ATPase homolog 1 (yeast)	Ahsa1	1	1.08646	1.08968	0.935712	0.989623	0.920205	1.03238		-10.7587	0.889131	-1.73585	-110.674	0.0544315	-109.924
104	13424	AA833263	dynein, cytoplasmic, heavy chain 1	Dnchc1	1	1.11316	1.09008	1.04046	1.08537	0.937693	0.999042		-41.0279	0.527809	-110.349	-5.95465	-85.1236	-101.847
105	69019	AA833338	signal peptidase complex subunit 1 homolog (S. cerevisiae)	Spcs1	1	1.03898	1.11771	1.02829	1.21646	1.09976	1.22245		-84.4956	0.996317	-42.7784	0.999987	0.727265	0.9998
106	101568	AI152017	vaccinia related kinase 3	Vrk3	1	1.10534	1.09132	1.12031	1.1476	1.01141	1.08139		-1.18571	-0.37437	-2.09237	0.991181	-63.9139	-3.02558
107	12912	AI158037	cAMP responsive element binding protein 1	Creb1	1	0.794753	1.06306	0.890937	0.93484	0.962224	0.956041		-24.8714	-110.759	-9.8453	-10.9965	0.79708	-4.95434
108	12483	AI159351	CD22 antigen	Cd22	1	1.00494	1.06931	1.05015	1.13819	0.955504	1.02386		-109.203	-69.3202	-65.2633	-49.4874	-76.7082	-85.7477
109	11911	AI152301	activating transcription factor 4	Atf4	1	1.10279	1.06503	0.923539	0.812409	0.726768	0.72213		-0.172444	-29.8788	-5.50966	0.997288	1	1
110	11486	AI152550	adenosine deaminase	Ada	1	1.11433	1.15831	0.932685	0.908906	0.841961	0.837114		0.85852	0.918553	-49.4874	-2.40678	0.99868	0.997713
111	12638	AI156185	cystic fibrosis transmembrane conductance regulator homolog	Cftr	1	1.06508	1.13006	1.0105	0.98991	0.973649	1.00399		-18.6367	-0.0254167	-100.523	-108.308	-81.3017	-107.244
112	15374	AI573524	hematological and neurological expressed sequence 1	Hn1	1	1.20394	1.14748	0.960533	0.972143	0.833952	0.852954		0.990574	0.988876	-60.5564	-32.3485	0.999242	0.997865
113	16601	AI153855	Kruppel-like factor 9	Klf9	1	1.03489	1.23862	1.49047	1.55175	1.36675	1.3471		-89.3998	0.915987	1	1	0.999854	0.9998
114	17105	AI157812	lysozyme	Lyzs	1	0.821699	0.899616	0.851538	0.983029	0.920715	1.00407		-106.338	-80.0019	-13.041	-53.314	0.992019	0.566502
115	18260	AI154892	occludin	Ocln	1	0.889224	1.09175	1.03744	1.14786	1.10281	1.09928		-7.81317	-24.4455	-80.6532	-2.74919	-32.8568	-26.1785
116	53599	AI155272	CD164 antigen	Cd164	1	0.932522	1.04708	0.926421	0.925596	0.813044	0.873035		-19.7124	-45.7741	-15.351	-27.0743	-0.0533863	-0.876607
117		AA981395			1	0.929407	1.07113	0.953135	0.960966	0.839381	0.901382		-35.4681	-37.0899	-102.271	-76.7082	-1.47761	-8.78582
118	320873	AA982462	cadherin 10	Cdh10	1	0.939211	1.1027	1.00707	0.982431	0.947493	0.98147		-67.9676	-22.3889	-102.271	-107.525	-50.7513	-89.3998
119	11964	AI195304	ATPase, H+ transporting, V1 subunit A, isoform 1	Atp6v1a1	1	0.861282	1.07127	0.800332	0.89708	0.769988	0.814736		-11.2382	-100.065	-8.78582	-11.7332	-1.54003	-0.829127
120	59027	AI227311	pre-B-cell colony-enhancing factor 1	Pbef1	1	0.731896	0.973907	0.8065	0.882752	0.933878	0.866955		-5.50966	-70.6717	-0.876607	-1.13119	0.975601	0.981789
121	13013	AI037715	cystatin 9	Cst9	1	0.986339	1.13573	0.958968	1.06475	1.01286	1.17146		-64.5883	-29.3992	-110.077	-45.1675	-91.735	-14.4526
122	22024	AI046576	cysteine-rich secretory protein 2	Crisp2	1	0.980483	1.13663	1.00234	1.07662	1.00887	1.04133		-68.6439	0.915987	-109.761	-53.9614	-77.3714	-67.9676
123	20877	AI048384	aurora kinase B	Aurkb	1	0.93622	1.04284	0.828076	0.834596	0.785631	0.786284		-91.1594	-31.845	0.999518	1	1	1
124	102462	AI173034	IMP3, U3 small nucleolar ribonucleoprotein, homolog (yeast)	Imp3	1	1.07474	1.09991	0.964936	1.02592	0.859633	0.95878		0.995783	0.999465	-109.586	-111.033	0.999747	-1.79895
125	14260	AI173036	formin 1	Fmn1	1	1.00376	1.00124	0.943234	0.963951	0.959943	1.02584		-9.48738	-62.1098	-26.0588	-30.7184	-5.76297	-59.8574
126		AI037693			1	0.953715	1.07081	0.908457	1.01819	0.914047	0.968182		-7.22671	-5.23956	-25.7127	-37.8801	0.998187	0.647188
127	20671	AI048425	SRY-box containing gene 17	Sox17	1	1.03514	1.11056	1.06704	1.07171	1.07445	0.899922		-44.6644	-0.171409	-62.1581	-24.6868	-58.95	-22.3687
128	11640	AI047078	A kinase (PRKA) anchor protein 1	Akap1	1	1.05208	1.07016	0.978839	1.07681	0.978899	1.01507		-22.3687	-3.46622	0.139622	-2.43276	-34.8359	-47.1977
129	54137	AI047576	proacrosin binding protein	Acrbp	1	0.936286	1.04513	0.972167	1.13536	1.16601	0.967711		-24.0133	-10.4717	-36.7365	-3.27766	-4.29166	-49.9624
130	15234	AI225823	hepatocyte growth factor	Hgf	1	0.978679	1.19468	1.05274	1.02577	0.998131	0.948176		-62.1323	0.58326	-43.5542	-62.1484	-47.9036	-35.9751
131	14211	AI255214	SMC2 structural maintenance of chromosomes 2-like 1 (yeast)	Smc2l1	1	0.993238	1.13125	1.08438	0.950279	0.831872	0.833065		-60.757	-0.396741	-55.7119	-18.3758	0.912665	0.161792
132	11609	AI316812	angiotensin II receptor, type 2	Agtr2	1	1.01749	1.17472	1.02078	1.00517	0.965998	1.12154		-56.4865	-9.87324	-62.1613	-60.757	-57.2187	-24.349
133	13039	AA174215	cathepsin L	Ctsl	1	1.10534	1.26091	1.47298	1.67077	1.53384	1.55325		-0.0311614	1	1	1	1	1
134	58810	AI605721	aldo-keto reductase family 1, member A4 (aldehyde reductase)	Akr1a4	1	1.19023	1.19602	1.13356	1.15574	0.981971	1.01623		0.992604	0.999615	0.871172	0.999665	-31.4577	-5.6289
135	20090	W12819	ribosomal protein S29	Rps29	1	1.01092	1.08815	0.938952	1.02906	0.928638	1.01273		-54.8971	0.302926	-54.8971	-1.73523	-7.7113	-62.1323
136	74617	W10703	serine carboxypeptidase 1	Scpep1	1	0.994715	0.99664	0.713055	0.774715	0.624018	0.772611		-56.4865	-18.6676	1	1	1	1
137	11544	W10726	ADP-ribosylarginine hydrolase	Adprh	1	1.10607	1.1018	0.904789	0.912701	0.802179	0.847073		0.997279	0.99806	0.992604	0.983835	1	1
138	16322	W10710	inhibin alpha	Inha	1	1.09712	1.18679	0.94022	1.06872	0.954707	0.970418		-43.5542	-1.61157	-49.9624	-18.3758	-58.752	-22.0467
139		W12178			1	0.988582	1.07678	0.984469	1.09149	0.98192	1.00601		-53.7518	0.534824	-50.9544	0.933554	-7.7113	-60.0219
140	12581	W12208	cyclin-dependent kinase inhibitor 2D (p19, inhibits CDK4)	Cdkn2d	1	1.08481	1.1195	0.962622	0.929248	0.800578	0.82943		0.970375	0.999256	-14.0734	0.981618	1	1
141	14451	W13049	growth arrest specific 1	Gas1	1	1.01316	1.08372	1.12647	1.07802	1.03092	0.969563		-59.8574	-31.0874	-55.1731	-14.0734	-62.0454	-32.5754
142		W13631			1	1.07283	1.09891	1.04548	1.14886	0.931475	1.04256		-5.23956	-1.99791	-19.5587	0.964223	-31.0874	-23.0197
143	17158	W09023	mannosidase 2, alpha 1	Man2a1	1	0.912614	1.02878	0.933923	0.887548	0.871278	0.895189		-38.6427	-53.4554	-6.32119	0.912665	0.973055	0.907239
144	20932	W12260	surfeit gene 4	Surf4	1	0.975338	1.09457	0.997788	1.06668	1.04101	0.988587		-32.9501	0.961912	-51.2789	-1.99791	-61.7727	-56.9795
145	56334	W14393	RIKEN cDNA 1110032D12 gene	1110032D12Rik	1	1.03061	1.05141	0.985947	1.0414	1.00541	1.02902		-39.7851	-0.70134	-59.5112	-23.6799	-40.9238	-26.7567
146	51793	W99217	dimethylarginine dimethylaminohydrolase 2	Ddah2	1	1.04816	1.12552	1.01528	1.06465	0.974837	0.992901		-33.7021	0.993518	-22.693	-3.96838	-18.962	-55.1731
147		W12121			1	0.985252	1.08014	0.963127	0.9437	0.870229	0.903499		-53.7518	-15.3428	-42.0567	-26.7567	-0.328681	-4.74959
148	18160	W13098	natriuretic peptide receptor 1	Npr1	1	1.01678	1.14011	0.958349	1.00611	0.908775	0.983225		-11.7407	0.999998	-32.9501	-38.6427	0.999615	-0.142051
149	20024	W11216	SUB1 homolog (S. cerevisia	Sub1	1	0.886259	1.05339	0.797573	0.903024	0.831521	0.887139		-3.76214	-28.5333	0.976267	-5.23956	0.855023	-1.93027
150		W13691			1	1.05786	1.05442	1.02069	1.06008	0.98445	1.0654		-16.1374	-18.6676	-51.9182	-14.5729	-55.9747	-11.0941
151	11792	W08299	apurinic/apyrimidinic endonuclease 1	Apex1	1	1.05337	1.08634	0.937425	0.958968	0.912213	0.976381		-3.18593	0.922624	0.626971	-7.87768	0.99486	-45.761
152	15902	W08387	inhibitor of DNA binding 2	Id2	1	0.980663	1.32606	1.89212	2.44363	2.11044	2.1593		-55.7119	0.999952	1	1	1	1
153	15203	W11571	hephaestin	Heph	1	0.964006	1.01813	0.960406	0.990323	0.988803	1.0247		-14.3218	-62.0036	-2.28215	-61.84	-60.4806	-17.2351
154		W34460			1	1.0398	1.10581	0.941564	1.06571	0.987515	1.03345		-27.462	0.183439	-18.962	-8.39158	-44.2958	-27.462
155	66082	W34507	abhydrolase domain containing 6	Abhd6	1	0.876068	1.05717	1.14011	1.43209	1.30044	1.47562		-11.307	-13.8277	0.984348	1	0.999845	1
156		W14555			1	0.992736	1.15157	1.05701	1.25453	1.12236	1.29249		-38.2614	-1.43522	-16.4078	0.984845	-3.37109	0.971295
157	23833	W15001	CD52 antigen	Cd52	1	1.12715	1.22866	1.17711	1.29012	1.07744	1.13634		0.970375	0.999764	0.999936	0.999961	-1.93027	0.970375
158	56040	W14267	ribosomal protein, large, P1	Rplp1	1	1.02928	1.14665	1.02575	1.1157	1.12089	1.08128		-53.4554	-6.32119	-51.6002	-12.4118	-7.7113	-31.8292
159	12068	W18376	blocked early in transport 1 homolog (S. cerevisiae)	Bet1	1	1.12303	1.14575	1.04609	1.07866	1.0034	0.996808		0.999942	0.999999	0.321204	0.998837	-13.5849	-61.9555
160	27360	W18074	adducin 3 (gamma)	Add3	1	1.11855	1.15928	0.962946	0.988125	0.895941	0.882098		0.995648	0.999891	-13.5849	-61.6192	0.995028	0.996887
161	15399	AI324701	homeo box A2	Hoxa2	1	1.12374	1.1808	1.00277	1.12707	1.08523	1.0417		0.9755	0.995929	-49.9624	0.822056	-27.8174	-4.18202
162	68198	AI391300	NADH dehydrogenase (ubiquinone) 1 beta subcomplex, 2	Ndufb2	1	1.11912	1.13437	0.940886	1.03158	0.980528	0.966299		0.999395	0.999509	-15.0834	-6.1783	-18.6676	-5.89921
163	28080	W36942	ATP synthase, H+ transporting, mitochondrial F1 complex, O subunit	Atp5o	1	1.08462	1.0785	1.08516	1.12112	0.985531	1.05581		-0.396741	0.0205348	-5.497	0.929372	-46.4833	-10.6765
164	20016	W20956	RNA polymerase 1-1	Rpo1-1	1	1.02848	1.0754	1.01351	1.14279	0.979306	1.05408		-15.6049	0.339041	-46.4833	0.882148	-43.1815	-28.5333
165		W34262			1	1.14621	1.07226	1.13897	1.03983	1.27164	1.25855		0.225206	-1.55159	-19.2591	-25.7127	-0.0311614	0.827165
166	19042	W18642	protein phosphatase 1A, magnesium dependent, alpha isoform	Ppm1a	1	0.906909	1.06328	0.878158	1.06549	0.913521	0.918301		-1.67278	-3.00744	0.594614	-28.1745	-11.307	-2.92065
167	13542	W29705	dishevelled, dsh homolog 1 (Drosophila)	Dvl1	1	1.00591	1.07829	0.923927	1.04355	0.92175	1.04083		-54.6169	-16.6808	-21.0951	-60.1806	-32.9501	-58.752
168		W30430			1	1.05843	1.09964	0.916068	0.997526	1.02464	1.05365		-24.349	-12.4118	-13.3448	-60.4806	-19.5587	-28.1745
169	14751	W29397	glucose phosphate isomerase 1	Gpi1	1	0.979619	1.07916	1.03234	1.11622	1.08501	1.08978		-46.1231	0.666379	-48.6001	0.850696	-0.920553	0.850696
170	27053	W29492	asparagine synthetase	Asns	1	1.08279	1.12397	0.925086	0.896706	0.764542	0.842757		-9.11189	0.48121	-6.91556	0.741271	1	0.999416
171	53323	W29921	huntingtin interacting protein 2	Hip2	1	1.08511	1.13977	1.02257	1.03747	0.930978	1.00391		0.55966	0.999615	-21.4099	-45.0316	-2.58927	-62.1323
172	16619	W34620	kallikrein 27	Klk27	1	1.09112	1.14778	1.05514	1.06431	0.973932	1.0368		0.718261	0.997541	-16.1374	0.045489	-46.8415	-20.7828
173	13167	W33910	diazepam binding inhibitor	Dbi	1	1.17777	1.17185	1.01358	1.27516	1.1314	1.27476		0.998666	0.999747	-0.874805	1	0.999979	1
174		AI430677			1	1.04368	1.03444	1.01568	1.05094	0.978356	1.05407		-29.2557	-20.473	-61.84	-10.4717	-54.0442	-14.5729
175	56443	W34547	actin related protein 2/3 complex, subunit 1A	Arpc1a	1	1.12197	1.10523	1.0136	1.14135	1.02548	1.18919		0.965327	0.984845	-0.085323	0.999898	-3.09586	0.999992
176	14325	W34689	ferritin light chain 1	Ftl1	1	1.00087	1.00093	1.0017	1.00157	1.0015	1.00167		-11.307	-41.3022	-9.87324	-41.6799	-56.4865	-62.1581
177	22784	W34988	solute carrier family 30 (zinc transporter), member 3	Slc30a3	1	1.09516	1.06815	1.06122	1.11845	1.05018	1.14517		-2.51027	-20.473	-13.3448	0.46694	-22.3687	0.952638
178	22378	W41126	WW domain binding protein 2	Wbp2	1	1.04878	1.05999	0.964992	1.01464	0.876946	0.986657		-2.0669	-0.504708	-3.5631	-59.8574	0.999822	-48.2531
179	107686	W41213	small nuclear ribonucleoprotein D2	Snrpd2	1	0.905231	1.02889	1.02979	1.02971	1.03038	1.02913		0.972188	-29.9842	-60.0219	-38.6427	-61.6192	-12.4118
180	22174	W41438	TYRO3 protein tyrosine kinase 3	Tyro3	1	1.03842	1.04576	0.981843	1.06796	0.952135	1.04924		-53.1553	-31.8292	-53.4554	-4.74959	-24.0133	-21.7271
181	12812	W40627	coilin	Coil	1	1.13119	1.14133	0.939721	0.899891	0.776829	0.820633		0.99895	0.99862	0.800161	0.965327	1	1
182	15425	W33293	homeo box C6	Hoxc6	1	1.09842	1.15341	0.989471	1.04155	0.903631	0.961606		0.534824	1	-61.5331	-10.6765	-0.201448	-6.03764
183	16158	W41820	interleukin 11 receptor, alpha chain 2	Il11ra2	1	1.168	1.22561	1.18475	1.2713	1.18856	1.18663		0.99978	0.999728	0.999953	1	0.999923	0.999965
184		W48168			1	1.11047	1.20626	1.03354	1.14328	0.991848	1.02553		0.97701	1	-21.0951	0.995348	-57.9067	-29.2557
185	19730	W48230	ral guanine nucleotide dissociation stimulator	Ralgds	1	1.15624	1.21464	1.26196	1.3277	1.19881	1.24402		0.993518	0.999964	1	1	0.999988	1
186	26559	W41683	hormonally upregulated Neu-associated kinase	Hunk	1	1.16343	1.15479	1.11284	1.11773	0.993491	1.03653		0.999491	0.994507	0.788284	0.990992	-59.1426	-6.61378
187	66913	W46090	KDEL (Lys-Asp-Glu-Leu) endoplasmic reticulum protein retention receptor 2	Kdelr2	1	1.04688	1.08457	0.972762	1.07933	0.922276	0.959668		-43.5542	0.973055	-17.5162	-12.4118	-14.3218	-24.349
188	66420	W45751	polymerase (RNA) II (DNA directed) polypeptide E	Polr2e	1	1.15811	1.17697	1.12273	1.30366	1.0507	1.14542		0.827165	0.981618	0.204573	0.999998	-0.743311	0.981019
189	69955	W45807	phenylalanine-tRNA synthetase 2 (mitochondrial)	Fars2	1	1.01511	1.08106	1.01295	1.09005	0.95663	1.04382		-0.58078	0.971295	-34.0793	0.924939	-2.28215	-7.54736
190	18582	W45989	phosphodiesterase 6D, cGMP-specific, rod, delta	Pde6d	1	1.04719	1.07725	0.96521	1.09617	0.903143	0.985599		-26.4068	0.666379	-55.1731	0.885605	0.225206	-62.0454
191	20692	W46030	secreted acidic cysteine rich glycoprotein	Sparc	1	0.986657	1.15162	1.17594	1.29794	1.19185	1.23707		-26.4068	0.55966	0.508694	1	0.999728	0.999999
192	21652	AI425579	PHD finger protein 1	Phf1	1	1.01587	1.17592	0.96976	1.04622	0.979088	0.996612		-22.3687	0.508694	-35.2151	-0.11336	-61.1263	-52.5439
193	21428	W61621	transcription factor-like 4	Tcfl4	1	1.17479	1.10491	1.04088	1.09631	0.993235	1.0483		0.999955	-0.660272	-0.232181	0.769215	-19.2591	-12.8728
194	20525	W62486	solute carrier family 2 (facilitated glucose transporter), member 1	Slc2a1	1	1.13891	1.15506	1.07829	1.05022	0.894625	1.00658		0.989734	0.961912	0.800161	-3.18593	-9.48738	-60.0219
195	13353	W54234	DiGeorge syndrome critical region gene 6	Dgcr6	1	1.2162	1.17325	1.05442	1.12071	0.996483	1.04372		0.999509	0.863324	-9.67901	0.811408	-56.2329	-43.1815
196	15193	W53883	hepatoma-derived growth factor, related protein 2	Hdgfrp2	1	1.10308	1.11044	1.0478	1.06611	0.907925	1.02899		0.999085	0.989042	0.0936692	-7.54736	0.998306	-60.8861
197	21402	W53991	S-phase kinase-associated protein 1A	Skp1a	1	1.06137	1.19517	0.988702	1.07312	0.965039	1.06044		-32.5754	0.997541	-61.2373	-14.3218	-31.8292	-14.5729
198		W61383			1	1.09782	1.055	0.980448	0.945566	0.848334	0.937966		-5.76297	-35.2151	-54.3326	-29.2557	0.878592	-15.0834
199	14608	W62391	G protein-coupled receptor 83	Gpr83	1	1.10959	1.05058	1.02472	0.902212	0.876687	0.943898		0.999053	0.981019	-58.752	-3.18593	0.999992	-4.18202
200	14287	W59651	folylpolyglutamyl synthetase	Fpgs	1	1.09541	1.16185	1.05164	1.06697	0.90953	1.03854		0.986683	0.999997	-4.99048	-2.28215	0.977731	-17.8001
201	23994	W64075	DAZ associated protein 2	Dazap2	1	1.07189	1.10663	1.08676	1.16718	1.02503	1.10111		-16.4078	-1.32354	-7.38584	0.920241	-53.4554	-4.18202
202	15181	W62765	histone deacetylase 1 pseudogene	Hdac1-ps	1	1.02913	1.13375	1.03486	1.06238	0.924731	0.96069		-36.3556	0.998125	-37.8801	-2.75184	-0.542325	-15.6049
203	18472	W61996	platelet-activating factor acetylhydrolase, isoform 1b, beta1 subunit	Pafah1b1	1	1.07386	1.07132	1.00336	1.02245	0.918375	0.954984		0.406159	0.997623	-37.4988	-52.2328	0.999203	0.521925
204		W62708			1	1.11939	1.20942	1.06	1.02624	0.942586	1.03281		0.988305	0.999676	0.878592	-4.74959	-2.66979	-14.0734
205	109648	W70782	neuropeptide Y	Npy	1	1.08345	1.11714	1.05618	0.948745	0.890688	0.947089		-2.92065	-2.92065	-35.2151	-23.6799	-1.49281	-50.6268
206	15427	W64848	homeo box C9	Hoxc9	1	1.12109	1.09253	1.06361	1.08836	0.951482	0.98318		0.855023	-0.11336	-6.61378	-27.8174	-45.0316	-45.761
207	17136	W76964	myelin-associated glycoprotein	Mag	1	1.03847	1.04248	1.02552	1.00674	0.892527	0.972335		-41.6799	0.782099	-57.6824	-42.8076	0.718261	-34.4573
208	66416	W64426	NADH dehydrogenase (ubiquinone) 1 alpha subcomplex, 7 (B14.5a)	Ndufa7	1	1.11227	1.11106	1.06779	1.12905	0.922186	1.0344		0.769215	0.045489	-2.79854	-0.0830966	-14.3333	-17.7975
209	14252	W66775	flotillin 2	Flot2	1	1.12967	1.17267	1.12631	1.10146	0.96061	1.05639		0.998874	0.9999	0.994404	0.804041	-5.87771	-8.36489
210	19725	W70909	regulatory factor X, 2 (influences HLA class II expression)	Rfx2	1	1.13158	1.13197	1.16679	1.18225	1.03537	1.08573		0.998192	0.999984	0.999984	0.999999	-11.7729	0.994217
211		W70994			1	1.0665	1.09348	1.02464	1.06178	0.959993	1.0362		-10.1562	-2.72181	-31.6798	-12.15	-22.4452	-25.5165
212	13057	W74825	cytochrome b-245, alpha polypeptide	Cyba	1	1.03716	1.12896	0.999417	1.04052	0.932849	1.01693		0.985717	0.997931	-3.20174	-4.01376	-0.136972	-34.3976
213	54006	W71604	deformed epidermal autoregulatory factor 1 (Drosophila)	Deaf1	1	1.1239	1.1836	1.13832	1.11656	0.971333	1.01725		0.996231	1	1	0.999992	-18.0233	-30.6623
214	23850	W81981	pappalysin 2	Pappa2	1	1.13853	1.2237	1.31396	1.47141	1.27001	1.28602		0.998666	1	1	1	1	1
215	14131	W82159	Fc receptor, IgG, low affinity III	Fcgr3	1	1.12345	1.14073	1.02271	1.02746	0.922902	0.993732		0.999975	0.999858	-8.36489	-7.19189	0.912542	-31.2786
216	57423	W82194	ATP synthase, H+ transporting, mitochondrial F0 complex, subunit f, isoform 2	Atp5j2	1	1.17194	1.23711	1.0625	1.15899	0.95236	1.03582		0.999983	1	0.710992	0.999952	-26.9117	-1.13273
217	81489	W75670	DnaJ (Hsp40) homolog, subfamily B, member 1	Dnajb1	1	1.01305	0.998989	1.03194	0.94491	0.973038	1.02553		-27.3707	-16.6831	-28.277	-13.7202	-18.4777	-34.2344
218	26362	W78330	AXL receptor tyrosine kinase	Axl	1	1.14343	1.18419	1.30601	1.37382	1.17972	1.3277		0.948923	0.999893	1	1	1	1
219	74173	W82973	RIKEN cDNA 1700012B15 gene	1700012B15Rik	1	0.995319	1.06018	0.990356	1.07696	1.00752	1.06731		-0.0315058	-7.76474	-23.1557	-8.36489	-29.3832	-30.03
220	26431	W80023	G protein-coupled receptor kinase-interactor 2	Git2	1	1.12991	1.10466	1.05861	0.954771	0.874912	0.917724		0.999885	0.998472	-10.5039	-11.2192	1	0.954763
221	13010	W78651	cystatin C	Cst3	1	1.0653	1.11302	1.06847	1.08999	1.01487	1.11834		-11.0379	0.214928	-9.15357	-0.377005	-32.8325	0.786842
222	17955	W81759	nucleosome assembly protein 1-like 4	Nap1l4	1	1.09322	1.11796	1.02027	0.977757	0.912663	0.972161		-2.15258	0.998666	-38.2093	-31.8774	0.993622	-11.7729
223	109979	W82798	ADP-ribosyltransferase 3	Art3	1	1.12068	1.14591	1.08383	1.06519	1.00426	1.03831		0.999695	0.999995	0.860673	0.733847	-6.64616	-13.3186
224	15312	W83341	high mobility group nucleosomal binding domain 1	Hmgn1	1	1.07647	1.19626	1.01407	1.02805	0.890629	0.972355		-2.72181	0.999995	-37.3688	-35.1706	0.997635	-8.83297
225	105988	W83574	extra spindle poles-like 1 (S. cerevisiae)	Espl1	1	1.18847	1.11338	1.07368	1.05747	0.950593	1.06086		0.999972	0.999932	0.872203	0.566917	-36.9121	-2.21952
226	54405	W83104	NADH dehydrogenase (ubiquinone) 1 alpha subcomplex, 1	Ndufa1	1	1.09584	1.14015	1.01779	1.08219	0.918736	0.991071		0.948923	0.999963	-14.1275	0.621012	0.992494	-37.0107
227	20778	W82738	scavenger receptor class B, member 1	Scarb1	1	1.17476	1.18328	1.10071	1.126	1.0344	1.07895		0.999982	0.999996	0.89262	0.99905	-23.8662	0.686328
228	67264	W83085	NADH dehydrogenase (ubiquinone) 1 beta subcomplex 8	Ndufb8	1	1.12125	1.20984	1.08868	1.12927	0.939891	1.04182		0.969649	0.999996	0.726422	0.999784	-10.1562	-1.33097
229	12257	W82946	benzodiazepine receptor, peripheral	Bzrp	1	0.992842	1.07972	1.07604	1.08039	1.02994	1.07933		0.174507	0.0178815	0.814776	-0.512973	-30.6623	-2.57215
230	26572	W83216	COP9 (constitutive photomorphogenic) homolog, subunit 3 (Arabidopsis thaliana)	Cops3	1	0.857249	0.973177	0.926272	0.925009	0.906588	0.868102		-13.9231	-38.2093	-8.67523	-0.512973	0.422118	-0.585267
231	14419	W83304	galanin	Gal	1	0.939254	0.978253	0.944082	0.910299	0.86797	1.019		-1.33097	-24.1028	-38.1913	-1.03916	0.999932	-0.0570208
232	14230	W84142	FK506 binding protein 10	Fkbp10	1	1.11241	1.15752	1.15117	1.15951	1.04006	1.10441		0.998472	0.999806	0.999853	0.999993	-1.95865	0.999799
233	15437	AI430412	homeo box D8	Hoxd8	1	1.10877	1.17936	1.16095	1.0434	0.998311	0.972562		0.555281	0.868463	0.578273	-32.646	-29.3832	-36.1232
234	13136	W83988	decay accelerating factor 1	Daf1	1	1.00129	1.15803	1.00949	0.984787	0.937529	0.942056		-33.8996	-0.109744	-31.6798	-35.1706	-12.7274	-27.3707
235	16391	W84302	interferon dependent positive acting transcription factor 3 gamma	Isgf3g	1	1.19945	1.17825	1.11649	1.08941	0.94756	1.04682		0.999993	0.999904	0.984779	0.981004	-23.6295	-21.2644
236		W87045			1	1.00506	1.18339	1.00886	1.06204	0.904832	0.979192		-25.0467	0.999987	-20.7943	-16.0275	0.912542	-37.9999
237	56612	W88132	prefoldin 5	Pfdn5	1	1.16941	1.19087	1.13443	1.16743	0.96815	1.04981		0.999885	0.999985	0.997296	0.999734	-34.7156	-3.45978
238	20643	W85296	small nuclear ribonucleoprotein E	Snrpe	1	1.0558	1.15357	0.95293	0.981323	0.809567	0.874891		-0.905424	0.999391	-28.7233	-11.0379	0.999997	0.990276
239	30926	W85535	thioredoxin-like 2	Txnl2	1	1.02001	1.16091	1.03896	1.14863	0.904475	1.00273		-13.3186	0.999998	-22.2086	0.981594	0.824959	-38.0795
240	17000	W89254	lymphotoxin B receptor	Ltbr	1	1.10045	1.19139	1.13793	1.17036	1.02643	1.12201		0.999893	0.999999	0.999877	0.999999	-11.7729	0.761713
241	13043	W96939	cortactin	Cttn	1	1.06241	1.09718	1.08502	1.06388	1.04542	1.09781		-9.15357	-0.0315058	0.0178815	-0.660561	-11.0379	0.868463
242	56717	AI325857	FK506 binding protein 12-rapamycin associated protein 1	Frap1	1	1.18067	1.09918	1.09675	1.07668	0.961994	1.00724		1	0.997296	0.64085	0.964585	-14.9589	-19.86
243	18541	W89405	pericentrin 2	Pcnt2	1	0.966839	1.07075	0.941645	0.924199	0.890637	0.892969		-30.2425	-17.1258	-20.0927	-12.15	-3.11845	-3.82337
244	11520	W89846	adipose differentiation related protein	Adfp	1	1.16125	1.14031	1.22882	1.17168	0.987425	1.15012		0.965659	0.864621	0.999995	0.999611	-23.1557	0.991726
245	54364	W89823	ribonuclease P/MRP 30 subunit (human)	Rpp30	1	1.04054	1.09783	1.02168	0.957506	0.876267	1.00239		-0.109744	0.969649	-30.8696	-5.39823	0.999831	-0.622533
246	12297	W90827	calcium channel, voltage-dependent, beta 3 subunit	Cacnb3	1	1.12803	1.21846	1.36187	1.53389	1.28206	1.49858		0.974014	0.99993	1	1	1	1
247	21807	W96821	transforming growth factor beta 1 induced transcript 4	Tgfb1i4	1	1.02389	1.14406	1.06829	1.10999	0.989008	1.0614		-1.03916	0.999142	0.659727	-0.00654171	-20.7943	-22.2086
248	66596	W99934	general transcription factor III A	Gtf3a	1	1.09454	1.17847	1.08433	1.08031	0.898045	1.01216		-3.82337	0.999989	-0.0570208	0.780803	0.686328	-13.12
249	15417	W97853	homeo box B9	Hoxb9	1	1.17066	1.1389	1.10193	1.13491	0.998748	1.08288		0.98894	0.780803	0.99341	0.999889	-2.15258	-14.749
250	12015	W98547	Bcl-associated death promoter	Bad	1	1.13928	1.14512	1.12869	1.15418	0.970223	1.07401		0.999996	0.999962	0.995405	0.999391	-21.2644	-3.45978
251	22419	W91468	wingless-related MMTV integration site 5B	Wnt5b	1	1.03258	1.05983	0.910459	0.95847	0.88084	0.862267		-38.1134	-17.3487	-5.87771	-17.5726	-1.89627	0.531144
252	18971	W91387	polymerase (DNA directed), delta 1, catalytic subunit	Pold1	1	1.07226	1.0976	0.988821	1.08551	0.982375	1.08825		-17.5726	0.898711	-34.8702	-2.21952	-32.4572	-2.28764
253	11765	AA002389	adaptor protein complex AP-1, gamma 1 subunit	Ap1g1	1	1.00744	1.10123	1.16995	1.10394	1.04794	1.07654		-27.826	-7.05292	0.234462	-9.481	-27.1417	-31.2786
254	18673	AA000102	prohibitin	Phb	1	1.04978	1.09314	0.963054	0.995526	0.857667	0.987458		-0.251909	0.977065	-17.3487	-5.39823	0.992494	-3.54856
255	140858	AA000181	WD repeat domain 5	Wdr5	1	1.14226	1.09714	1.04421	0.93194	0.820964	0.9263		0.967713	0.998523	-32.646	-0.585267	1	0.94574
256	20020	AA000244	polymerase (RNA) II (DNA directed) polypeptide A	Polr2a	1	1.19326	1.16737	1.14421	1.15105	0.902117	1.05055		0.999784	0.987428	0.997635	0.982721	-7.47491	-8.67523
257	11465	AA000327	actin, gamma, cytoplasmic 1	Actg1	1	1.09522	1.14065	1.1084	1.16883	1.07473	1.10258		-0.164792	0.995554	0.214928	0.993622	-6.25447	-0.164792
258	18632	AA003271	peroxisomal biogenesis factor 11b	Pex11b	1	1.15425	1.22427	1.14656	1.18794	0.988292	1.10888		0.999965	0.999995	0.998309	0.999999	-21.0292	0.984779
259		AA051014			1	1.07672	1.15846	0.948214	0.927017	0.843715	0.935025		0.999937	0.999995	-6.12724	-0.22225	0.999981	0.848169
260	17865	AA003042	myeloblastosis oncogene-like 2	Mybl2	1	1.15034	1.16567	0.956828	0.936607	0.806287	0.871809		0.977772	0.978458	-19.3963	-3.91784	0.999979	0.983259
261	19255	AA003599	protein tyrosine phosphatase, non-receptor type 2	Ptpn2	1	1.0794	1.1325	1.08506	0.927831	0.785504	0.836467		-6.78006	0.872203	-5.87771	-3.45978	0.999976	0.997012
262	245474	AA008051	cDNA sequence BC068171	BC068171	1	1.03803	1.11483	1.00489	0.951549	0.803256	0.805597		-15.17	-2.02216	-33.1982	-7.76474	0.999637	0.967713
263	15893	AA008044	islet cell autoantigen 1	Ica1	1	1.07502	1.11864	1.01377	0.98432	0.864228	0.884691		0.933045	0.998795	-23.1557	-17.7975	0.999927	-2.79854
264	56455	AA008134	dynein, cytoplasmic, light chain 1	Dnclc1	1	1.17074	1.28104	1.15043	1.20295	0.990483	1.05828		0.999799	1	0.996587	0.999881	-38.2333	-4.11115
265	22210	AA003956	ubiquitin-conjugating enzyme E2B, RAD6 homology (S. cerevisiae)	Ube2b	1	1.09159	1.11438	1.05858	1.11545	1.00293	1.0483		-3.82337	0.422118	-11.9606	0.677682	-35.9968	-21.9721
266	20744	AA014532	spermatid perinuclear RNA binding protein	Strbp	1	1.10836	1.02106	1.07771	1.13784	1.00174	1.03093		0.981594	-11.0379	0.686328	0.843771	-22.2086	-25.7506
267	21645	AA008471	t-complex-associated testis expressed 1	Tcte1	1	1.06442	1.13367	1.04593	1.02729	1.02037	0.935703		-29.3832	-0.313143	-34.3976	-11.0379	-21.2644	-12.923
268	85305	AA004176	lysyl-tRNA synthetase	Kars	1	1.15008	1.13461	1.03014	0.999519	0.846407	0.988093		0.999734	0.996699	-10.5039	-24.5754	0.999997	-9.481
269	18991	AA014507	POU domain, class 3, transcription factor 1	Pou3f1	1	1.15429	1.18937	1.04891	1.07934	0.932467	1.09829		0.999949	1	0.879384	0.969649	-14.3333	0.998835
270	18762	AA014771	protein kinase C, zeta	Prkcz	1	1.1405	1.20969	1.08801	1.19251	0.988692	1.0948		0.999752	0.999673	0.999848	0.999991	-35.4586	-5.05548
271	14645	AA011759	glutamate-ammonia ligase (glutamine synthase)	Glul	1	1.09623	1.15886	1.1159	1.11992	0.981088	1.01995		0.733847	0.999949	0.88283	0.895708	-36.1232	-27.5988
272	20115	AA014823	ribosomal protein S7	Rps7	1	0.951954	1.04154	0.901541	1.06537	0.95573	1.01307		-19.3963	-26.6809	-4.83487	-18.9355	-27.3707	-37.3688
273	110809	AA013943	splicing factor, arginine/serine-rich 1 (ASF/SF2)	Sfrs1	1	1.17063	1.05205	0.955468	0.96428	0.89584	0.981892		0.974811	0.986599	-35.598	-11.5867	0.957438	-2.42746
274	71904	AA015365	progestin and adipoQ receptor family member VII	Paqr7	1	1.15786	1.16666	1.03386	0.985334	0.81573	0.933748		0.999538	0.999889	-18.7062	-36.3658	0.999999	-3.0365
275	14682	AA015478	guanine nucleotide binding protein, alpha q polypeptide	Gnaq	1	0.957169	0.993825	0.848265	0.927948	0.785403	0.860165		-37.5983	-38.2233	-22.682	-0.193215	0.999925	0.64085
276	12424	AA016824	cholecystokinin	Cck	1	1.03068	1.18999	1.02615	1.03998	0.950614	1.02447		-5.16814	0.999171	-10.6802	-1.18089	-4.7269	-18.7062
277	16832	AA017955	lactate dehydrogenase 2, B chain	Ldh2	1	1.20905	1.07454	1.08165	1.0457	0.896222	0.98439		0.999649	0.677682	-0.548751	-8.83297	-1.83499	-14.9589
278	19988	AA014108	ribosomal protein L6	Rpl6	1	1.13212	1.14222	1.05181	1.0278	0.851249	0.988831		-1.89627	0.153603	-8.83297	-37.851	-0.820539	-24.5754
279	15526	AA014915	heat shock protein 9A	Hspa9a	1	0.99236	1.11138	0.957141	0.960205	0.845678	0.882091		-25.0467	-1.27999	-14.1275	-16.0275	0.89262	0.834616
280		AA015216			1	1.08078	1.12984	1.03344	0.977542	0.896581	0.889654		0.912542	0.999984	-7.47491	-26.6809	0.999302	0.935017
281	53611	AA016379	vesicle transport through interaction with t-SNAREs homolog 1A (yeast)	Vti1a	1	1.01214	1.08896	1.06232	1.03621	0.905747	0.948267		-37.1971	-1.27999	-20.7943	-32.0728	0.868463	-11.4021
282	17219	AA016759	minichromosome maintenance deficient 6 (MIS5 homolog, S. pombe) (S. cerevisiae)	Mcm6	1	1.02433	1.12035	0.882261	0.911412	0.788283	0.873164		-22.4452	0.996911	0.999922	0.98702	1	0.999999
283	17776	AA016762	microtubule associated serine/threonine kinase 2	Mast2	1	1.12819	1.16661	1.02458	1.02904	0.825786	0.962108		0.97977	0.999637	-38.2093	-32.0728	0.999977	0.436908
284	15184	AA017742	histone deacetylase 5	Hdac5	1	1.02794	1.17699	0.974738	1.08005	0.896682	0.975675		-34.7156	0.829852	-30.4532	-2.72181	-0.699363	-34.7156
285		AA023906			1	1.22294	1.20022	1.13673	1.12199	0.9832	1.02242		0.999848	0.99996	0.999932	0.999487	-27.826	-7.91221
286	22359	AA020307	very low density lipoprotein receptor	Vldlr	1	1.02893	1.19089	1.16528	1.19408	1.04701	1.01666		-25.7506	0.999991	0.996911	0.9999	-13.12	-35.7342
287		AA023082			1	1.07891	1.13316	1.00121	0.913622	0.941132	1.04333		-3.20174	0.907239	-35.3162	-16.9039	0.761713	-36.3658
288	22286	AA023614	undifferentiated embryonic cell transcription factor 1	Utf1	1	1.09152	1.11564	1.01995	1.01869	0.932459	0.965613		0.997385	0.999673	-9.98486	-15.8113	0.733847	-13.9231
289	16453	AA023670	Janus kinase 3	Jak3	1	1.07943	1.06373	0.991529	1.047	0.93105	0.958623		-26.4494	0.986164	-35.7342	-25.5165	-34.7156	-37.1058
290	20364	AA023745	selenoprotein W, muscle 1	Sepw1	1	1.12206	1.18629	1.12728	1.11083	0.985958	1.04275		0.996587	0.999872	0.940609	0.748139	-20.7943	-12.923
291	12916	AA030254	cAMP responsive element modulator	Crem	1	1.06534	1.10411	0.984804	1.01873	0.943147	1.04426		-0.660561	0.566917	-17.3487	-35.3162	-24.1028	-36.2462
292	22218	AA030059	SMT3 suppressor of mif two 3 homolog 1 (yeast)	Sumo1	1	0.904563	1.14486	0.990513	1.11568	0.982313	0.979715		-6.51393	-1.60066	-36.8099	-9.81522	-34.2344	-33.7282
293	12144	AA030433	Bloom syndrome homolog (human)	Blm	1	1.06492	1.10707	0.93358	0.912165	0.861294	0.897797		-7.91221	0.694758	-15.8113	0.64085	0.995973	0.94574
294		AA032512			1	1.07097	1.08782	0.988224	1.04096	0.966415	1.01387		-28.7233	0.968695	-32.646	-0.00654171	-0.282203	-35.598
295	16000	AA027367	insulin-like growth factor 1	Igf1	1	1.03084	1.10531	0.942756	0.959915	0.918402	1.00645		-38.0795	0.999957	0.809479	0.153603	0.999538	-37.7323
296	12464	AA027583	chaperonin subunit 4 (delta)	Cct4	1	0.911105	1.062	0.940687	0.967572	0.955039	0.945871		0.879384	-4.51559	-1.13273	-16.0275	0.325703	-2.87656
297	20085	AA030284	ribosomal protein S19	Rps19	1	0.873777	1.04316	0.864874	1.01623	0.978152	1.04564		-1.38292	-28.5008	-0.585267	-36.5948	-35.3162	-27.3707
298	17256	AA028786	male enhanced antigen 1	Mea1	1	1.05414	1.13623	0.973982	1.08304	0.944026	1.04601		-11.7729	0.915085	-30.6623	0.391471	-17.7975	-3.20174
299	16828	AA028349	lactate dehydrogenase 1, A chain	Ldh1	1	1.00071	1.11825	0.970129	1.0096	0.934911	1.09252		-38.2233	-6.51393	-34.0684	-37.6672	-16.0275	-14.9589
300	59069	AA032933	tropomyosin 3, gamma	Tpm3	1	1.02569	1.10096	0.955572	1.00538	0.892295	0.941085		-15.5963	0.919961	0.981004	-37.6672	0.992494	-8.21229
301	11545	AA032357	poly (ADP-ribose) polymerase family, member 1	Parp1	1	0.975793	1.06044	0.886364	0.864068	0.777665	0.801496		-37.9542	-0.313143	0.999171	0.999848	1	1
302	22117	AA032612	thiosulfate sulfurtransferase, mitochondrial	Tst	1	1.18287	1.24213	1.14038	1.23836	1.13149	1.17449		0.999412	0.999992	0.99711	0.999995	0.991454	0.999521
303	51810	AA032558	heterogeneous nuclear ribonucleoprotein U	Hnrpu	1	0.997321	1.06932	1.08028	0.921935	0.803766	0.768473		-36.3658	-21.2644	-19.6278	-15.3825	0.543359	0.951927
304	17096	AA032394	Yamaguchi sarcoma viral (v-yes-1) oncogene homolog	Lyn	1	1.04415	1.11315	0.971435	1.02037	0.910886	0.975078		0.953366	0.999925	-20.0927	-5.28239	0.972346	-1.48977
305	12442	AA033463	cyclin B2	Ccnb2	1	1.01482	1.09495	0.958903	1.01617	0.863257	0.892853		-11.2192	0.998	-37.7323	-16.2449	0.99999	0.999569
306	381799	AA033337	gene model 1900, (NCBI)	Gm1900	1	0.989917	1.0344	0.952925	1.06244	1.0288	1.05322		-36.7041	-24.5754	-15.3825	-9.15357	-28.052	-13.5187
307	229663	AA033352	cold shock domain containing E1, RNA binding	Csde1	1	0.9894	1.12211	1.08118	1.11288	0.983151	0.991477		-34.7156	0.214928	-2.15258	0.668817	-35.3162	-35.4586
308	12626	AA033392	centrin 3	Cetn3	1	0.98581	1.11796	0.972454	0.984894	0.870475	0.915616		-37.6672	0.718806	-29.8159	-35.1706	0.901633	-1.08549
309	69953	AA034754	RIKEN cDNA 2810025M15 gene	2810025M15Rik	1	0.893975	1.04999	0.884174	0.922611	0.903168	0.863126		-32.2661	-33.1982	-1.77481	-3.20174	0.986164	0.342723
310	18002	AA014342	neural precursor cell expressed, developmentally down-regulated gene 8	Nedd8	1	1.07712	1.11243	1.0437	1.14146	0.950986	1.04581		0.578273	0.917557	-7.91221	0.999799	-13.12	-6.25447
311	17128	AA030901	MAD homolog 4 (Drosophila)	Smad4	1	0.956374	1.07439	0.896583	0.941251	0.926154	1.06326		-6.51393	-8.99242	-0.377005	-14.1275	-2.42746	-19.3963
312	20832	AA030906	signal sequence receptor, delta	Ssr4	1	1.05497	1.1414	1.00501	1.11053	1.01113	0.994713		-9.81522	0.843771	-17.3487	0.976336	-37.5983	-10.3292
313	68776	AA034616	TAF11 RNA polymerase II, TATA box binding protein (TBP)-associated factor	Taf11	1	1.06029	1.11835	1.05112	1.01506	0.972144	1.01182		0.0880031	0.999999	-0.409949	0.451353	-3.3724	-11.0379
314	20044	AA015188	ribosomal protein S14	Rps14	1	1.05929	1.0728	1.01952	1.03795	0.978531	1.05101		-0.512973	-0.0315058	-17.3487	-8.67523	-18.9355	-15.3825
315	15191	AA015083	hepatoma-derived growth factor	Hdgf	1	1.04983	1.11973	0.910013	1.02697	0.93691	0.978602		-32.4572	0.979124	0.64085	-22.2086	-1.08549	-37.2848
316	14254	AA014250	FMS-like tyrosine kinase 1	Flt1	1	1.07211	1.14569	1.04212	1.01232	0.934562	0.975149		0.978458	0.999538	-1.03916	-3.28639	0.981004	-5.51567
317	19921	AA035973	ribosomal protein L19	Rpl19	1	1.00148	1.00153	1.00147	1.00154	1.00153	1.0015		-34.7156	-38.1434	-27.826	-38.1134	-35.7342	-38.2333
318	54401	AA039002	tyrosine 3-monooxygenase/tryptophan 5-monooxygenase activation protein, beta polypeptide	Ywhab	1	1.05931	1.09069	1.01748	1.01514	0.969621	1.00585		-17.3487	0.931016	-34.8702	-18.2501	-5.51567	-35.8671
319	13179	AA041636	decorin	Dcn	1	0.919112	0.994579	0.783203	0.713873	0.672882	0.679463		-3.28639	-37.7323	0.999963	1	1	1
320	22057	AA036170	transducer of ErbB-2.1	Tob1	1	0.912065	1.03109	0.958666	1.03441	0.939736	0.981751		0.677682	-20.0927	-12.923	-23.6295	-2.02216	-29.3832
321	58803	AA038137	pepsinogen 5, group I	Pga5	1	1.00532	1.13568	0.995483	1.01478	0.986596	1.0459		-14.1275	0.839255	-36.1232	-9.481	-17.5726	-6.38337
322	12874	AA038455	carboxypeptidase D	Cpd	1	0.995918	1.14986	0.971704	1.03822	0.951435	0.984511		-36.3658	0.995698	-24.8112	-23.1557	-0.622533	-19.6278
323	19170	AA039189	proteasome (prosome, macropain) subunit, beta type 1	Psmb1	1	1.05853	1.12981	1.11367	1.15977	1.06234	1.13008		-33.8996	0.975585	-0.548751	0.999881	-4.41222	0.989957
324	11758	AA039135	peroxiredoxin 6	Prdx6	1	1.00502	1.03693	1.02246	1.0372	0.983376	1.00977		-28.7233	-35.3162	-25.0467	-24.8112	-23.3926	-25.2818
325	15463	AA049862	HIV-1 Rev binding protein	Hrb	1	1.00451	1.06495	0.866905	0.798473	0.714394	0.719048		-35.9968	-2.57215	0.999252	0.999999	1	1
326	70533	AA041651	basic transcription factor 3-like 4	Btf3l4	1	1.06957	1.18133	1.0441	1.12848	0.997609	0.955541		-1.03916	0.999999	-14.749	0.994928	-38.1434	-8.21229
327	15893	AA041785	islet cell autoantigen 1	Ica1	1	1.003	1.1875	1.02844	0.961191	0.886775	0.968532		-21.9721	0.95612	-19.86	-36.5948	0.718806	-21.5
328		AA050086			1	1.09475	1.14699	1.03355	1.08316	0.928762	0.938509		-0.512973	0.999391	-28.7233	-6.38337	-4.01376	-13.7202
329	19684	AA050683	radixin	Rdx	1	1.08601	1.13038	1.08609	0.98244	0.92954	0.927944		-3.20174	0.566917	-0.993707	-31.8774	-0.282203	-1.38292
330		AA049474			1	1.07768	1.16359	1.02621	1.01582	0.910309	0.916912		0.0880031	0.999925	-33.0166	-23.1557	0.964585	0.253556
331	19242	AA049699	pleiotrophin	Ptn	1	1.01013	1.18145	1.04596	1.08464	0.960351	1.0129		-4.94439	0.999226	0.0651443	0.935017	-9.31643	-9.98486
332	20463	AA050684	cytochrome c oxidase subunit VIIa polypeptide 2-like	Cox7a2l	1	1.02797	1.0068	1.03688	1.13415	1.04857	1.1046		-36.7041	-36.4821	-37.7936	0.589355	-12.5334	0.0880031
333	15289	AA050755	high mobility group box 1	Hmgb1	1	0.986064	1.10003	0.915966	0.897228	0.817821	0.835131		-11.9606	-14.9589	-0.512973	0.962341	0.999993	0.98702
334		AA050665			1	1.09942	1.11062	0.970772	1.0715	0.893619	0.955414		0.710992	-0.0570208	-35.9968	-4.31037	0.780803	-22.9188
335	78038	AA050443	methylcrotonoyl-Coenzyme A carboxylase 2 (beta)	Mccc2	1	1.01455	1.13751	0.995505	1.05177	0.988799	1.06726		-28.052	0.768242	-35.3162	-1.7157	-36.3658	-2.42746
336	67186	AA047991	ribosomal protein, large P2	Rplp2	1	1.01165	1.12413	0.935176	1.06907	1.02785	0.975093		-35.7342	-6.51393	-11.2192	-16.9039	-24.5754	-37.7323
337	12585	AI385804	cerebellar degeneration-related 2	Cdr2	1	1.08643	1.08581	0.890287	0.919546	0.809509	0.837952		-4.83487	-0.77934	0.901633	0.290459	1	0.99999
338	15211	AA050045	hexosaminidase A	Hexa	1	1.10677	1.16935	1.11086	1.19465	1.07348	1.11312		0.950447	0.998795	0.961169	0.999993	-4.62048	0.940609
339	12859	AA049270	cytochrome c oxidase, subunit Vb	Cox5b	1	1.13897	1.15876	1.03277	1.12314	0.980661	1.06201		0.998753	0.999868	-15.5963	0.996587	-36.1232	0.92678
340	19942	AA049235	ribosomal protein L27	Rpl27	1	1.03683	1.09734	1.01023	1.03131	1.0025	1.0531		-25.2818	0.659727	-37.6672	-15.8113	-37.5256	-11.9606
341	20422	AI323052	split hand/foot deleted gene 1	Shfdg1	1	1.07981	1.12247	0.958365	1.03764	0.93449	1.03875		0.290459	0.985255	-17.1258	-13.3186	-7.19189	-12.5334
342	22433	AA049245	X-box binding protein 1	Xbp1	1	1.05468	1.09781	1.10032	1.14514	1.05529	1.08835		-4.83487	0.999819	0.668817	0.999988	-0.443584	0.964585
343	14768	AA059861	LanC (bacterial lantibiotic synthetase component C)-like 1	Lancl1	1	0.942646	1.07865	0.995796	1.07169	1.01935	1.10051		-18.9267	-9.35772	-19.0008	-11.8942	-18.613	-2.67815
344	84095	AA059952	phosphatidylinositol 4-kinase type 2 alpha	Pi4k2a	1	1.05414	1.1482	1.12525	1.2104	1.06703	1.14092		0.410282	0.999982	0.984468	0.999999	0.613673	0.999273
345	17748	AA051654	metallothionein 1	Mt1	1	1.02757	1.14742	0.966559	1.04852	0.977092	1.02382		-4.01585	0.985404	-18.7732	-7.91987	-17.1126	-16.0107
346	14681	AA051709	guanine nucleotide binding protein, alpha o	Gnao1	1	0.926963	1.00368	1.03265	0.973464	0.919384	0.94078		-13.6922	-13.6922	-19.0008	-18.0938	-0.135498	-11.5077
347	114896	AI385819	AFG3(ATPase family gene 3)-like 1 (yeast)	Afg3l1	1	1.02522	1.07967	1.05807	1.10039	0.998639	1.06219		-19.5289	0.995639	-18.7732	0.995495	-18.7732	-0.269154
348	76709	AA064058	actin related protein 2/3 complex, subunit 2	Arpc2	1	1.00975	1.10411	0.984503	1.09083	0.969993	1.08816		-19.6959	0.967663	-18.5304	0.855087	-7.80418	0.81473
349	26457	AA059983	solute carrier family 27 (fatty acid transporter), member 1	Slc27a1	1	1.12829	1.15223	1.04524	1.14657	1.00448	0.84161		0.999298	0.992467	-20.3387	-4.52836	0.250256	0.0958672
350		AA087137			1	1.15695	1.223	1.02833	1.09353	0.984596	1.01595		0.999834	0.999999	-8.03624	0.866611	-20.3561	-15.3041
351		AA060906			1	1.07125	1.14279	1.03277	1.10679	0.929657	0.994671		0.572549	0.999999	-16.9009	0.996852	-0.752946	-15.3041
352	14595	AA079961	UDP-Gal:betaGlcNAc beta 1,4- galactosyltransferase, polypeptide 1	B4galt1	1	1.06777	1.14039	1.0344	1.01571	0.950427	0.958534		-0.0374545	0.999966	-19.8451	-5.45652	-1.57555	-4.3538
353	22388	AA097808	WD repeat domain 1	Wdr1	1	1.15383	1.18185	1.10591	1.19287	1.09632	1.15009		0.996044	0.997807	0.81473	0.999995	0.92414	0.998373
354	14077	AA098541	fatty acid binding protein 3, muscle and heart	Fabp3	1	1.05	1.11755	1.0183	1.01187	0.946155	0.997455		0.953766	0.949494	-20.1221	-8.03624	-0.752946	-1.19777
355	50878	AA097991	stromal antigen 3	Stag3	1	1.07542	1.16625	0.993247	1.08349	0.966058	1.03212		0.66003	0.999748	-19.6422	0.668671	-10.1053	-6.36858
356	56012	AA063766	phosphoglycerate mutase 2	Pgam2	1	1.05637	1.11976	1.00833	1.04417	0.934832	1.00987		-0.680679	0.934328	-17.6201	-2.4206	-2.67815	-20.0888
357	108143	AA108210	TAF9 RNA polymerase II, TATA box binding protein (TBP)-associated factor	Taf9	1	0.88412	1.05228	0.853737	1.11131	0.911625	0.94193		0.0958672	-4.26792	0.757862	-10.3577	-2.54762	-5.75265
358		AI325672			1	0.966824	0.97546	1.01486	1.1334	1.00392	1.12305		-16.9009	-17.3194	-19.5865	0.031195	-20.3267	-0.0612537
359	19941	AA089242	ribosomal protein L26	Rpl26	1	0.897201	1.12729	0.899593	1.01898	0.955144	1.02883		0.214006	0.410282	-0.447026	-18.7732	-13.3098	-15.3041
360	320184	AI325749	RIKEN cDNA C330018J07 gene	C330018J07Rik	1	1.00894	1.00861	1.00905	1.00888	1.0089	0.939744		-12.0232	-18.9267	-16.464	-10.1053	-20.0533	-3.02005
361	18263	AA117848	ornithine decarboxylase, structural 1	Odc1	1	1.11043	1.08489	0.7856	0.706062	0.651243	0.672346		0.991169	0.979496	1	1	1	1
362	22187	AA117928	ubiquitin B	Ubb	1	1.06008	1.04973	1.04781	1.07591	1.0274	1.06837		0.0958672	-1.57555	-2.61244	0.730927	-12.539	-0.0612537
363	21778	AA119696	testis expressed gene 9	Tex9	1	1.07936	1.11749	1.02483	1.02593	0.935245	1.04014		0.971336	0.999757	-12.539	-4.52836	-1.6262	-4.88861
364	66105	AA123113	ubiquitin-conjugating enzyme E2D 3 (UBC4/5 homolog, yeast)	Ube2d3	1	1.04177	1.11953	1.02215	1.04092	0.928902	0.985689		-10.1053	0.994353	-20.3561	-5.75265	-0.610911	-17.6201
365	19164	AA162310	presenilin 1	Psen1	1	1.11637	1.13683	1.05966	1.15086	0.988396	1.13001		0.936204	0.998755	-1.52568	0.999887	-17.4209	0.997146
366	73834	AA109695	ATPase, H+ transporting, V1 subunit D	Atp6v1d	1	1.014	1.12959	0.95798	1.09239	0.954165	1.03953		-13.0536	0.994169	-13.6922	0.934328	-20.2095	-16.464
367	57320	AA108826	Parkinson disease (autosomal recessive, early onset) 7	Park7	1	0.977946	1.07967	0.94544	0.964099	0.947268	1.01136		-19.5289	-2.61244	-0.241397	-10.8665	0.957693	-17.5212
368	22340	AI326671	vascular endothelial growth factor B	Vegfb	1	0.987648	1.10497	0.967211	1.07327	0.96847	1.03658		-16.1255	0.999223	-5.45652	0.952382	-5.55434	-10.6115
369	11677	AA108357	aldo-keto reductase family 1, member B3 (aldose reductase)	Akr1b3	1	1.02512	1.04774	0.968973	0.974569	0.927327	1.00494		-17.9086	-13.3098	-2.61244	-14.4471	0.799118	-19.0732
370	103694	AA109932	transmembrane emp24 protein transport domain containing 4	Tmed4	1	1.06233	1.09163	1.00568	1.08967	0.95755	1.0268		0.250256	0.949494	-20.3659	0.914938	-1.67764	-7.80418
371	76281	AA111643	Tax1 (human T-cell leukemia virus type I) binding protein 3	Tax1bp3	1	0.994123	1.11433	1.14635	1.14426	1.11526	1.24329		-20.2095	0.880653	0.515614	0.999845	0.47827	0.999954
372	16201	AA108959	interleukin enhancer binding factor 3	Ilf3	1	1.00268	1.16946	1.14559	1.26516	1.06766	1.11229		-9.60512	0.999997	0.998373	1	-0.716497	1
373	67003	AA108590	ubiquinol cytochrome c reductase core protein 2	Uqcrc2	1	1.01692	1.13054	1.0192	1.13437	0.947588	0.991354		-15.6611	0.99962	-18.3605	0.9782	-1.19777	-16.3522
374	26442	AA110250	proteasome (prosome, macropain) subunit, alpha type 5	Psma5	1	1.15097	1.17083	1.04493	1.11878	0.941906	0.972022		0.976826	0.999954	-1.06821	0.998755	-5.55434	-17.3194
375	67680	AA108475	succinate dehydrogenase complex, subunit B, iron sulfur (Ip)	Sdhb	1	1.11395	1.15155	1.07115	1.20137	0.986766	1.05995		0.998712	0.999891	-0.645487	0.999993	-19.6422	0.156745
376		AA111722			1	0.934322	1.04953	0.842863	0.896017	0.81826	0.850567		-2.29705	-2.0031	0.99998	0.866611	0.999998	0.999959
377	56752	AA109914	aldehyde dehydrogenase 9, subfamily A1	Aldh9a1	1	0.999314	1.10434	1.11366	1.24305	1.11826	1.09646		-13.4375	0.966677	0.701276	1	0.89915	0.846897
378	13427	AA118591	dynein, cytoplasmic, intermediate chain 2	Dncic2	1	0.956528	1.10037	1.02663	1.08504	0.948303	0.903803		-4.70663	-2.23657	-20.0158	-5.35959	-11.5077	-1.52568
379	84092	AA119665	ubiquitin specific peptidase 8	Usp8	1	0.956042	1.11017	1.13318	1.10227	0.979908	1.04195		-12.6678	-1.28774	-0.385527	-4.70663	-18.9267	-15.4238
380	19286	AA117045	6-pyruvoyl-tetrahydropterin synthase	Pts	1	1.02352	1.13493	0.983349	1.09376	0.984159	1.02015		0.917332	0.999988	-11.2507	0.952382	-4.98098	-20.0158
381	18813	AA110641	proliferation-associated 2G4	Pa2g4	1	0.95256	1.07435	0.840168	0.90005	0.755415	0.824349		-2.23657	0.318367	0.999999	0.998947	1	1
382	67870	AA119312	RIKEN cDNA 2310057D15 gene	2310057D15Rik	1	1.03167	1.08563	0.972367	0.998584	0.876255	0.9026		-0.0855226	0.907359	-5.9545	-17.8138	0.999883	0.842643
383	12660	AI510635	choline kinase alpha	Chka	1	0.90883	1.13291	1.11668	1.18374	1.08221	1.08045		0.55054	0.995913	0.968621	1	0.81473	0.887144
384	69192	AA119035	DEAH (Asp-Glu-Ala-His) box polypeptide 16	Dhx16	1	1.06012	1.12948	1.07955	1.06149	1.05864	0.927342		-17.2166	0.971336	0.583184	0.97302	-9.85437	-20.3561
385	27406	AA125260	ATP-binding cassette, sub-family F (GCN20), member 3	Abcf3	1	1.08878	1.03687	1.06252	1.10731	0.989362	1.11335		0.994873	0.93803	0.988271	0.855087	-10.9943	-0.297438
386		AI530746			1	1.17769	1.19559	1.18298	1.07541	1.01716	0.934307		0.991972	-5.75265	-9.60512	-15.5429	-5.65305	-4.44062
387	16842	AA119479	lymphoid enhancer binding factor 1	Lef1	1	1.14975	1.08521	1.10491	0.986525	0.97395	1.09285		0.998668	0.859027	-3.61437	-11.5077	-19.7476	-0.385527
388	14651	AA125236	hydroxyacyl glutathione hydrolase	Hagh	1	1.11676	1.06253	1.23336	1.12691	1.01652	1.14914		0.00876293	0.99337	0.999691	0.994169	-8.74821	0.953766
389	50995	AA123862	ubiquitin-like 1 (sentrin) activating enzyme E1B	Uble1b	1	0.988845	1.04106	0.983702	0.903282	0.873728	0.996644		-7.68919	0.723778	0.936204	0.842643	0.890265	-3.85247
390	229906	AA120690	general transcription factor IIB	Gtf2b	1	1.12227	1.11431	1.09646	1.13945	0.957635	1.03823		0.890265	0.998947	-6.47422	-0.576945	-0.827773	-18.5304
391		TRZ502			1	1.10824	1.11309	1.04504	0.992008	0.901836	0.961338		0.59358	0.990885	-19.0732	-3.16314	0.976108	-16.6846
392	66419	AA125287	mitochondrial ribosomal protein L11	Mrpl11	1	1.18964	1.13802	1.08196	1.07862	0.939282	1.1087		0.999997	0.999633	0.984468	-0.135498	0.991972	-5.9545
393	22272	AA125131	RIKEN cDNA 1500040F11 gene	1500040F11Rik	1	1.15955	1.14948	1.04109	1.02245	0.997986	1.04878		0.999981	0.99962	-15.5429	-10.8665	-7.80418	-12.6678
394	15356	AA125224	3-hydroxy-3-methylglutaryl-Coenzyme A lyase	Hmgcl	1	1.12257	1.21999	1.0854	1.07053	0.952684	1.0066		0.997734	0.999998	0.921931	0.757862	0.490995	-18.3605
395	21841	AA117605	cytotoxic granule-associated RNA binding protein 1	Tia1	1	1.07828	1.11881	1.10547	1.04267	0.880557	0.994679		0.994873	0.999748	-0.610911	-8.03624	0.999701	-19.6422
396	18607	AA117492	3-phosphoinositide dependent protein kinase-1	Pdpk1	1	1.08585	1.17268	1.07149	1.08112	0.96029	1.00093		0.737907	0.999997	0.527518	-0.0855226	0.862868	-4.52836
397	12465	AA120241	chaperonin subunit 5 (epsilon)	Cct5	1	1.08029	1.13149	0.967409	0.943753	0.794581	0.827247		0.842643	-2.11815	-1.67764	0.992223	1	0.999933
398		AI386097			1	1.10106	1.05941	1.01807	0.989587	0.88659	0.940718		-3.9337	0.999168	-13.0536	0.136863	0.757862	0.250256
399	21672	AA117023	peroxiredoxin 2	Prdx2	1	1.13968	1.13447	1.16234	1.13293	0.963661	1.09573		0.996953	0.989326	0.993978	0.967663	-16.464	-0.447026
400		AA137762			1	1.09328	1.11767	1.15055	1.17709	0.97889	1.11749		0.947989	0.999691	0.964619	0.999874	-11.1224	0.969552
401	20924	AA137833	suppressor of Ty 5 homolog (S. cerevisiae)	Supt5h	1	1.15929	1.14392	1.20478	1.12506	1.02075	1.08534		0.999048	0.999998	0.999917	0.999997	-19.3447	0.939806
402	12301	AA123692	calcyclin binding protein	Cacybp	1	0.99039	1.17698	1.03308	1.0425	0.836801	0.858611		-18.2731	0.799118	-17.0073	-17.5212	0.677113	-0.161218
403	21767	AA122430	testis expressed gene 264	Tex264	1	1.14071	1.2508	1.24186	1.36434	1.13911	1.27579		0.999878	0.99999	0.999998	1	0.996852	1
404	68067	AA123801	RIKEN cDNA 3010026O09 gene	3010026O09Rik	1	1.094	1.20855	1.31195	1.38906	1.20984	1.29461		0.539158	0.99914	1	1	0.999999	1
405	12349	AA122925	carbonic anhydrase 2	Car2	1	0.9743	1.09006	0.650926	0.627019	0.549948	0.489804		-20.0533	-4.01585	1	1	1	1
406	14433	AA122891	similar to glyceraldehyde-3-phosphate dehydrogenase	LOC14433	1	1.06815	1.24453	1.00154	1.18392	0.978315	0.938987		0.990885	0.974609	-16.1255	-4.26792	-4.3538	-19.408
407	56434	AA153003	tetraspanin 3	Tspan3	1	0.892493	1.10841	0.923289	1.0642	0.980117	0.981574		-20.3615	-1.52568	-19.6422	-19.8451	0.799118	0.410282
408	21917	AI386176	thymopoietin	Tmpo	1	1.00494	1.10261	0.988943	0.93229	0.824531	0.846989		-20.3615	0.0531853	-18.613	-2.35839	0.998261	0.983979
409	56398	AA137748	RIKEN cDNA 1500003O03 gene	1500003O03Rik	1	0.926828	1.1302	1.00713	1.18945	1.00115	1.1063		-19.408	0.782302	-19.6422	0.19531	-18.0938	-1.06821
410	12215	AA145723	basigin	Bsg	1	1.05312	1.05869	1.01104	1.04495	1.00996	1.02034		-1.33383	0.380948	-15.3041	-20.3126	-7.34858	-14.4471
411	11951	AA139793	ATP synthase, H+ transporting, mitochondrial F0 complex, subunit c (subunit 9), isoform 1	Atp5g1	1	1.06989	1.10502	1.07732	0.913461	0.958645	0.930826		0.572549	0.855087	-19.408	-10.1053	-0.0855226	-9.35772
412	67857	AA146157	protein phosphatase 6, catalytic subunit	Ppp6c	1	1.13023	1.14464	1.06186	1.05091	0.817452	0.922361		0.991445	0.990885	-19.0732	-16.6846	0.999959	0.668671
413		AA152636			1	1.02281	1.15188	1.07105	1.05512	0.957815	1.0448		-0.269154	-0.510812	-19.0008	-7.80418	-3.16314	-3.38461
414	17344	AA142756	Msx-interacting-zinc finger	Miz1	1	1.08413	1.15193	1.08001	1.0324	0.916303	0.963154		0.952382	0.956421	-5.75265	-12.539	0.64213	-18.613
415		AA154420			1	1.05881	1.01972	0.922922	0.818813	0.726918	0.823243		-0.161218	0.949494	0.999928	1	1	1
416	12774	AA144482	chemokine (C-C motif) receptor 5	Ccr5	1	1.20855	1.14387	1.20022	0.969307	0.921734	0.921897		0.693411	-0.752946	-1.24239	-20.2778	-13.4375	-8.03624
417	17184	AA138194	matrin 3	Matr3	1	0.992303	1.1274	1.05451	0.95496	0.871079	0.850889		-8.27102	0.285027	-6.26378	-19.9345	0.997239	0.751371
418	18854	AI324338	promyelocytic leukemia	Pml	1	1.08005	1.1421	1.45729	1.07076	0.949663	1.13485		-0.510812	0.0531853	0.946442	0.668671	-10.3577	0.031195
419	67345	AA146534	hect domain and RLD 4	Herc4	1	1.05373	1.14477	1.07766	1.08299	1.02758	1.02873		0.490995	0.998947	0.285027	0.992223	-19.4694	-1.33383
420	14268	AA145458	fibronectin 1	Fn1	1	1.02637	1.27402	1.07919	1.14598	0.987351	1.136		-18.4462	0.987512	-10.6115	0.350325	-14.0716	-2.74474
421	21917	AA138415	thymopoietin	Tmpo	1	1.05093	1.08254	1.07252	0.81603	0.750912	0.791981		-19.8908	-5.45652	-14.1972	0.970457	0.99968	0.999593
422	13000	AA155019	casein kinase II, alpha 2, polypeptide	Csnk2a2	1	1.08391	1.11807	1.1078	1.04473	0.926151	0.962689		-1.06821	0.98187	-1.42824	-16.0107	-3.16314	-11.2507
423	12517	AA163997	CD72 antigen	Cd72	1	1.05054	1.14086	1.11945	0.89759	0.757262	0.818302		-19.4694	-0.187437	-18.5304	-4.88861	0.751371	-1.38066
424	22041	AA172830	transferrin	Trf	1	1.0656	0.998274	1.01525	1.042	0.954688	1.01749		-7.80418	-18.613	-10.2313	-16.3522	-4.70663	-20.1534
425	22222	AA154379	ubiquitin protein ligase E3 component n-recognin 1	Ubr1	1	1.17266	1.12563	1.21393	1.01532	0.866592	0.908647		0.877278	0.89915	0.995036	-18.4462	0.956421	-0.510812
426	269523	AA168189	valosin containing protein	Vcp	1	1.01542	1.19771	1.01387	1.12379	0.906467	1.02135		-12.4101	0.99968	-20.2963	0.776414	-0.610911	-20.2095
427	19118	AI322783	protamine 1	Prm1	1	1.13261	1.16642	1.06655	1.10321	0.950409	1.04404		0.883941	0.996953	-7.68919	-4.98098	-10.3577	-16.6846
428	21954	AI324533	troponin I, cardiac	Tnni3	1	1.12548	1.21661	1.07676	1.24684	1.00795	1.15335		0.985404	0.994169	0.031195	0.978857	-20.2572	0.926289
429		AA178349			1	1.13765	1.1979	1.22472	0.904615	0.743009	0.735864		-2.94988	-0.355617	0.232319	-5.9545	0.992933	0.989326
430		AA178369			1	1.23695	1.30423	1.00419	1.07231	0.888172	0.935332		0.999891	0.999933	-1.06821	-13.565	-0.269154	-10.6115
431		AA174585			1	1.17204	1.15327	1.18691	0.995503	0.993129	0.967636		-0.385527	0.99998	0.716455	-12.9251	0.250256	-5.35959
432	11819	AA170421	nuclear receptor subfamily 2, group F, member 2	Nr2f2	1	1.07917	1.176	1.13678	1.01596	1.02988	1.07877		0.866611	0.987512	0.855087	-8.50838	-20.2963	-13.4375
433	14489	AA175524	myotrophin	Mtpn	1	1.01172	0.956433	1.11871	0.960678	0.817151	0.901602		-18.9267	-20.2095	-6.36858	-13.9455	-1.28774	-4.09894
434	53334	AA178009	golgi SNAP receptor complex member 1	Gosr1	1	1.08522	1.06706	1.20403	1.21118	1.03103	1.09159		0.949494	-4.52836	0.66003	0.957693	-5.85314	-0.187437
435	18127	AA177240	nitric oxide synthase 3, endothelial cell	Nos3	1	1.15822	1.02104	1.16175	0.99884	0.911518	1.00163		0.99985	-1.28774	0.334516	-9.97963	-2.06021	-19.408
436	20511	AA177545	solute carrier family 1 (glial high affinity glutamate transporter), member 2	Slc1a2	1	1.2528	1.08316	1.1079	0.993385	0.894172	0.942745		0.999579	0.730927	-3.85247	-11.1224	0.285027	-20.1825
437	54138	AA186130	spinocerebellar ataxia 10 homolog (human)	Sca10	1	1.11542	1.06412	1.09416	1.03443	0.911899	1.0066		0.764197	0.930418	-4.98098	-17.7176	-0.0141179	-10.1053
438	68028	AA174807	ribosomal protein L22 like 1	Rpl22l1	1	1.06177	1.13646	1.08471	1.00125	0.861346	0.961115		-6.36858	0.998261	-16.3522	-20.3126	0.799118	-19.8451
439	14102	AA178126	Fas (TNF receptor superfamily member)	Fas	1	1.06539	1.06651	1.07017	1.06372	0.947527	0.997902		-6.15983	-17.1126	-17.2166	-14.3224	-8.62799	-15.0624
440	16452	AA178495	Janus kinase 2	Jak2	1	1.20633	1.17443	1.48431	1.45144	1.26474	1.45388		0.809655	0.999987	1	1	0.999982	1
441	231329	AA178762	polymerase (RNA) II (DNA directed) polypeptide B	Polr2b	1	0.911571	1.01576	0.880449	0.908768	0.745787	0.727693		-9.1123	-9.85437	-10.4845	-6.90504	0.870259	0.515614
442	22411	AA183414	wingless-related MMTV integration site 11	Wnt11	1	1.14484	1.18576	1.04899	1.03382	0.868129	0.84744		-0.297438	-2.11815	-18.6939	-18.1842	-0.543581	-2.74474
443	16177	AA177717	interleukin 1 receptor, type I	Il1r1	1	1.01324	1.2348	1.15013	1.08636	0.958643	1.16194		0.583184	0.782302	-1.19777	0.267824	-8.27102	-2.0031
444	12540	AA177796	cell division cycle 42 homolog (S. cerevisiae)	Cdc42	1	1.22679	1.06028	1.02096	1.03853	0.942312	0.940758		-20.2344	0.92414	-17.8138	-20.3126	-7.80418	-13.0536
445	14069	AA184901	coagulation factor VIII	F8	1	1.16162	1.07256	1.14062	0.987134	0.937534	0.878623		0.965663	0.0747404	-11.1224	-1.28774	-2.94988	-7.12526
446	13163	AA184772	Fas death domain-associated protein	Daxx	1	1.0952	1.12573	1.13723	1.09624	0.937087	0.915458		0.47827	0.999999	0.932399	-5.35959	-20.2095	-15.5429
447	433693	AA186138	RIKEN cDNA 2700059D21 gene	2700059D21Rik	1	1.08937	1.05239	1.0988	1.02469	0.879552	0.942562		-4.44062	0.974609	0.701276	-19.8451	0.995036	-7.34858
448	20022	AA182240	polymerase (RNA) II (DNA directed) polypeptide J	Polr2j	1	1.1469	1.15365	1.16205	1.14926	0.955571	1.07246		0.999773	0.999908	0.998874	0.994873	-20.2095	0.701276
449	12343	AA185066	capping protein (actin filament) muscle Z-line, alpha 2	Capza2	1	1.02554	1.12178	1.19367	1.04834	0.890739	0.912973		-20.1825	-1.78289	0.156745	-18.0019	-1.42824	-6.79611
450	12331	AA189995	CAP, adenylate cyclase-associated protein 1 (yeast)	Cap1	1	1.05702	1.16933	1.06251	1.11821	0.899223	0.957107		-2.61244	0.99973	-13.0536	-0.326256	-1.78289	-15.0624
451	110074	AA204226	deoxyuridine triphosphatase	Dut	1	1.223	1.16935	1.04199	1.12801	0.996157	1.01846		0.992933	0.999606	-1.38066	0.963545	-3.38461	-20.3615
452	12530	AA204385	cell division cycle 25 homolog A (S. cerevisiae)	Cdc25a	1	1.10517	1.18636	1.06066	1.03762	0.896557	0.970201		0.613673	0.999564	-11.5077	-14.3224	0.851044	-13.1818
453	68275	AA200638	replication protein A1	Rpa1	1	1.00076	1.12529	1.05698	0.946674	0.737626	0.809346		-20.3126	0.572549	-19.6959	-8.38938	0.978857	0.64213
454	12366	AA200808	caspase 2	Casp2	1	1.14553	1.21625	1.04299	1.1402	1.026	1.11084		0.957693	0.999701	0.992223	0.986285	-19.2796	-4.98098
455	21390	AA198565	thromboxane A2 receptor	Tbxa2r	1	1.10157	1.24527	1.13609	0.960482	1.07478	1.03017		-3.38461	0.987512	-1.11069	-8.86901	-7.91987	-19.6422
456	14678	AA197631	guanine nucleotide binding protein, alpha inhibiting 2	Gnai2	1	1.14733	1.25887	1.05164	1.13036	0.927481	0.977805		0.994873	0.99985	-0.135498	-0.214161	-20.1221	-17.6201
457	66832	AA197708	radial spokehead-like 2	Rshl2	1	1.10609	1.04922	1.08655	1.09595	0.947686	1.06433		0.866611	0.919662	0.66003	0.995639	-18.4462	-0.680679
458	15369	AA204279	heme oxygenase (decycling) 2	Hmox2	1	1.21661	1.07516	1.1755	1.08334	1.03676	1.12622		0.998835	0.987897	0.998712	0.999223	-0.326256	0.999579
459	12336	AA221288	calpain, small subunit 1	Capns1	1	1.13843	1.07292	1.21984	1.04922	1.03078	1.09289		0.996412	0.19531	0.991445	-0.0374545	-4.88861	0.651184
460	13018	AA185183	CCCTC-binding factor	Ctcf	1	0.971028	0.964307	1.07865	0.973615	0.88639	0.929645		-0.645487	-16.464	-3.53686	0.0958672	0.999891	0.685358
461	55989	AA186002	nucleolar protein 5	Nol5	1	1.20774	1.09902	1.20762	1.03387	0.989705	1.04842		0.999987	0.996639	0.982955	0.730927	-17.3194	0.943216
462	20687	AA204627	trans-acting transcription factor 3	Sp3	1	0.89778	1.00814	0.962493	0.927929	0.90652	0.888877		-18.1842	-20.2778	-11.2507	-0.326256	0.999839	0.490995
463		AA265430			1	1.18258	1.12928	1.20585	0.949095	0.876279	0.903982		0.976108	0.893305	0.998528	-7.80418	0.842643	0.0747404
464	70099	AA212292	SMC4 structural maintenance of chromosomes 4-like 1 (yeast)	Smc4l1	1	1.19257	1.31569	1.31998	1.09838	1.01614	1.0263		0.999974	0.999996	0.999982	0.980116	-20.2572	-4.26792
465	15216	AA217236	hemochromatosis	Hfe	1	1.02404	1.09919	1.13988	1.18698	0.950651	0.99972		-3.61437	0.77038	-0.478629	0.136863	-4.3538	-18.8508
466	57808	AA221110	ribosomal protein L35a	Rpl35a	1	1.09989	1.10006	1.11895	1.11651	0.878718	1.03428		-2.48367	0.943216	-1.06821	-0.576945	-1.38066	-4.09894
467	12843	AA222683	procollagen, type I, alpha 2	Col1a2	1	1.13477	1.11412	1.11406	0.94033	1.07277	1.24435		-3.02005	0.883941	0.751371	0.980718	-3.46027	-0.0612537
468	20588	AA221079	SWI/SNF related, matrix associated, actin dependent regulator of chromatin, subfamily c, member 1	Smarcc1	1	1.06585	1.19151	1.07987	1.01303	0.858842	0.874666		-7.68919	0.914938	-15.6611	-20.3387	0.842643	0.991972
469	17069	AA221666	lymphocyte antigen 6 complex, locus E	Ly6e	1	1.04328	1.08324	1.00325	1.06222	0.972117	1.02198		-7.91987	-1.11069	-19.9345	-3.38461	-17.7176	-20.2095
470	12824	AA221672	procollagen, type II, alpha 1	Col2a1	1	1.15572	1.16072	1.13014	1.00805	0.944698	0.98729		0.651184	0.998203	0.318367	-13.6922	-18.8508	-10.7388
471	17938	AA230684	nascent polypeptide-associated complex alpha polypeptide	Naca	1	1.02725	1.07898	1.03212	1.08328	0.839422	0.948673		-14.9406	0.267824	-20.0888	-0.905218	0.997807	-17.1126
472	12870	AA230354	ceruloplasmin	Cp	1	1.01419	1.11344	1.17378	1.11357	0.888373	0.993846		-20.2963	-4.70663	-0.241397	-6.05673	-4.09894	-19.9345
473	23897	AA253722	HCLS1 associated X-1	Hax1	1	1.16428	1.1629	1.06846	1.06451	0.883655	0.943534		0.999891	0.99973	0.515614	-1.83672	0.997498	-6.5807
474	21371	AA222795	tubulin cofactor a	Tbca	1	1.09897	1.106	1.08325	1.09961	0.859812	0.979301		0.334516	0.995778	-5.45652	-2.4206	0.978857	-17.4209
475	14872	AA230348	glutathione S-transferase, theta 2	Gstt2	1	1.18658	1.14199	1.14009	1.03364	0.93259	0.90663		0.998947	0.999979	0.984943	0.301873	0.793651	0.490995
476		AA222128			1	1.09073	1.19434	1.07692	1.0764	0.953926	1.0517		-1.06821	0.999223	0.55054	-10.3577	-6.79611	-8.03624
477	15077	AA231572	histone 2, H3c1	Hist2h3c1	1	1.37352	1.09303	1.02683	0.953539	0.940688	0.812977		0.967663	0.999773	-6.36858	-16.0107	0.999802	0.909953
478	20181	AA209592	retinoid X receptor alpha	Rxra	1	1.04407	1.21613	1.11017	1.12481	1.02484	1.05541		0.350325	0.999978	0.982955	0.998014	-19.5289	-7.57492
479	67160	AA240994	eukaryotic translation elongation factor 1 gamma	Eef1g	1	1.02557	1.09716	1.01162	1.05742	0.990209	0.976715		-13.6922	0.561669	-15.0624	-10.9943	-6.05673	-13.0536
480	66046	AA222463	NADH dehydrogenase (ubiquinone) 1 beta subcomplex, 5	Ndufb5	1	1.1045	1.23393	1.09844	1.08852	0.968748	1.04471		0.999564	1	0.953766	0.982955	-14.9406	-8.03624
481	50912	AA231279	exosome component 10	Exosc10	1	1.06968	1.06211	0.958319	1.01617	0.909048	1.02532		-1.47658	-2.29705	-5.65305	-17.9086	0.986707	-15.5429
482	19186	AA239485	proteasome (prosome, macropain) 28 subunit, alpha	Psme1	1	1.16057	1.17869	1.14669	1.15702	1.01729	1.11078		0.998982	0.999942	0.999593	0.999901	-19.0008	0.996747
483	30939	AA250500	pituitary tumor-transforming 1	Pttg1	1	1.10319	1.1199	1.05644	1.06719	0.909623	0.941075		0.603742	0.999579	0.334516	-7.23654	0.395773	-11.6365
484	19177	AA212838	proteasome (prosome, macropain) subunit, beta type 7	Psmb7	1	1.0547	1.16385	1.0098	1.1478	0.929411	1.00126		-12.1522	0.999979	-5.65305	0.968621	-3.30987	-20.3648
485	12175	AA212780	BCL2/adenovirus E1B 19kDa-interacting protein 1, NIP2	Bnip2	1	0.905073	1.02716	0.908502	0.965475	0.919639	0.93075		-5.75265	-19.1438	0.410282	0.395773	0.999048	0.757862
486	15368	AA213167	heme oxygenase (decycling) 1	Hmox1	1	1.06055	1.06225	1.1609	1.22438	1.03012	1.0325		-6.79611	-4.79716	0.967663	0.997328	-12.9251	-10.6115
487	12007	AA213011	alpha-2-glycoprotein 1, zinc	Azgp1	1	0.894246	1.06132	0.865132	0.91531	0.923057	0.94574		-18.8508	-19.8908	0.583184	0.19531	0.964619	-0.680679
488	15439	AA237115	haptoglobin	Hp	1	1.07629	1.08753	1.06589	1.06755	0.943415	1.00638		-9.85437	0.877278	-12.9251	0.995639	0.214006	-18.3605
489	11651	AA237366	thymoma viral proto-oncogene 1	Akt1	1	1.11318	1.12501	0.987559	1.00069	0.949334	1.02373		0.804452	0.877278	-7.23654	-19.6422	-0.752946	-15.3041
490		AA244638			1	0.948939	1.06639	0.825875	0.893852	0.783182	0.786427		-0.326256	-2.4206	0.998142	0.846897	0.999995	0.999989
491	68117	AA250107	RIKEN cDNA 9430083G14 gene	9430083G14Rik	1	0.952944	1.11608	1.04149	1.17661	1.04256	1.11248		-1.52568	0.603742	-19.7974	0.583184	-18.9267	-3.38461
492	16325	AA242421	inhibin beta-C	Inhbc	1	0.977763	1.16698	0.965	1.0399	1.01134	1.08033		-20.2344	0.793651	-19.1438	-18.7732	-19.7476	-14.5713
493	229905	AA245984	cysteine conjugate-beta lyase 2	Ccbl2	1	1.02478	1.08747	0.964932	0.886796	0.827892	0.8479		-1.89136	0.838279	-1.72986	0.964619	1	0.999999
494	73078	AA244687	peptidase (mitochondrial processing) beta	Pmpcb	1	1.10034	1.13042	1.03847	1.11451	1.00041	1.01909		0.932399	0.999998	-3.46027	0.941534	-15.1836	-18.0019
495	234664	AA250151	amyloid beta precursor protein binding protein 1	Appbp1	1	1.09201	1.19213	1.09239	1.00437	0.911951	0.911949		-0.645487	0.998835	0.176225	-19.6422	-0.161218	0.301873
496	12116	AA241859	betaine-homocysteine methyltransferase	Bhmt	1	0.901596	1.18013	0.940755	1.03601	0.870796	0.958395		-11.7653	0.936204	-1.78289	-20.3648	0.965663	-0.752946
497	11632	AA245324	aryl-hydrocarbon receptor-interacting protein	Aip	1	1.14766	1.17627	1.07885	1.12409	0.967245	1.02392		0.997579	0.999196	0.490995	0.776414	-14.5713	-13.9455
498	11972	AA239242	ATPase, H+ transporting, V0 subunit D isoform 1	Atp6v0d1	1	1.16472	1.17449	1.20869	1.29054	1.22065	1.32434		0.990885	0.996747	0.999887	1	1	1
499	19364	AA237779	RAD51-like 3 (S. cerevisiae)	Rad51l3	1	0.989856	1.08872	1.01652	1.11843	0.979714	1.02938		-19.408	0.623378	-20.3126	0.515614	-9.35772	-15.895
500	20656	AA237953	superoxide dismutase 2, mitochondrial	Sod2	1	1.01978	1.07995	0.878675	0.962523	0.905754	0.97772		-20.3387	0.887144	0.996044	-20.3126	0.799118	-6.688
501	22627	AA250612	tyrosine 3-monooxygenase/tryptophan 5-monooxygenase activation protein, epsilon polypeptide	Ywhae	1	0.861593	1.02437	0.881933	0.985463	0.897521	0.909283		0.870259	-15.895	0.527518	-17.5212	-0.510812	-2.17694
502	18669	AA239727	ATP-binding cassette, sub-family B (MDR/TAP), member 1B	Abcb1b	1	0.947671	1.0565	0.981851	0.973063	0.866943	0.91657		-4.61703	-1.19777	-10.4845	-6.15983	0.998079	0.809655
503	109900	AA239933	argininosuccinate lyase	Asl	1	0.85241	0.994954	0.88873	0.944819	0.939086	0.965415		0.47827	-18.2731	0.031195	-13.6922	0.880653	-0.576945
504	218490	AA238461	basic transcription factor 3	Btf3	1	0.986995	0.983579	0.86902	1.1394	1.02832	1.00478		-19.4694	-20.2778	-0.645487	-1.6262	-18.3605	-20.0533
505	16418	AA253664	integrin beta 4 binding protein	Itgb4bp	1	1.21645	1.18895	1.21387	1.26598	1.1971	1.25656		0.99911	0.995194	0.999933	0.999999	0.999564	0.999999
506	11468	AA220739	actin, gamma 2, smooth muscle, enteric	Actg2	1	1.45633	1.05877	0.976959	1.05187	0.852247	0.851801		0.996044	0.999196	0.960134	0.975369	-4.3538	-0.161218
507	16976	AA253890	low density lipoprotein receptor-related protein associated protein 1	Lrpap1	1	1.08055	1.09098	1.02529	1.06056	0.976219	0.994306		-2.0031	0.996639	-14.4471	0.730927	-11.6365	0.824506
508		AA220113			1	1.03331	1.15407	1.19792	1.26808	1.15183	1.19879		-20.0158	0.999757	0.999958	1	0.999711	0.999999
509	11522	AA221141	alcohol dehydrogenase 1 (class I)	Adh1	1	1.04743	1.1046	0.982851	1.05486	0.959468	1.09642		0.919662	0.723778	-16.6846	0.490995	-8.03624	0.116572
510	16404	AA222315	integrin alpha 7	Itga7	1	0.963582	1.05283	0.955697	0.963035	0.962273	1.03816		-3.69281	-6.90504	-10.3577	-14.3224	-0.510812	-14.5713
511	20103	AA240279	ribosomal protein S5	Rps5	1	1.0342	1.02787	1.02376	1.06267	0.986866	1.05201		-10.7388	-14.5713	-20.1825	-2.81222	-17.4209	-4.26792
512	12018	AA220617	BCL2-antagonist/killer 1	Bak1	1	1.05909	1.23032	1.10009	1.2608	1.08814	1.19944		-3.38461	0.999446	-1.06821	0.999168	0.539158	0.998478
513		AA230924			1	1.09122	1.01337	1.01387	1.13116	1.02036	1.19175		0.410282	-17.8138	-13.4375	0.987897	-1.24239	0.999978
514	21917	AA266119	thymopoietin	Tmpo	1	0.928804	1.05713	0.84523	0.864977	0.791752	0.832874		-1.28774	-9.23475	0.956421	0.919662	0.999901	0.992703
515	74108	AA238652	poly(A)-specific ribonuclease (deadenylation nuclease)	Parn	1	0.916613	1.03302	0.977286	1.01681	1.03564	0.928903		0.572549	-7.68919	-0.478629	-19.8908	-0.752946	-9.23475
516	67942	AA239148	ATP synthase, H+ transporting, mitochondrial F0 complex, subunit c (subunit 9), isoform 2	Atp5g2	1	1.05001	1.0547	0.965523	1.08599	0.986053	1.06977		-5.16846	-2.4206	-3.09114	-4.70663	-14.0716	-7.80418
517	23991	AA245436	calcium and integrin binding 1 (calmyrin)	Cib1	1	1.1095	1.21639	1.1599	1.31043	1.16402	1.18408		0.998576	0.999999	0.999911	1	0.757862	0.999914
518	214552	AA245628	cDNA sequence BC027092	BC027092	1	1.20804	1.15874	1.07127	1.1059	0.954446	0.974669		0.999015	0.999998	-4.01585	0.996412	-10.1053	-17.1126
519	16765	AA265396	stathmin 1	Stmn1	1	1.17591	1.13394	0.965283	0.926425	0.779968	0.774532		0.999196	0.99029	-12.2812	0.974609	1	1
520		AA403437			1	1.09041	1.1495	1.10224	1.03484	0.915931	0.941809		0.968621	0.999196	0.424479	-11.6365	0.764197	0.350325
521		AA261528			1	1.1331	1.09329	0.994692	0.993869	0.887663	0.896399		0.999928	0.985851	-4.79716	-17.6201	0.999407	0.846897
522	21926	AA261175	tumor necrosis factor	Tnf	1	0.836498	1.0069	0.926705	1.00601	0.991214	0.950429		-17.9086	-17.7176	-4.88861	-19.3447	0.465262	0.515614
523	56692	AA266352	mitogen-activated protein kinase kinase 1 interacting protein 1	Map2k1ip1	1	0.912775	1.05508	0.991807	1.18341	1.03895	1.06501		-2.35839	0.883941	-13.9455	0.964619	-20.3387	-7.34858
524	93765	AA261605	ubiquitin-conjugating enzyme E2N	Ube2n	1	0.937455	1.05076	0.917871	0.938498	0.856291	0.895669		-19.9345	-0.610911	0.999972	-1.57555	0.999891	0.999711
525		AA266335			1	0.965985	1.11642	1.05772	0.965887	0.872762	0.908421		-14.5713	-0.385527	-10.4845	-14.3224	0.668671	-0.385527
526	18128	AA265694	Notch gene homolog 1 (Drosophila)	Notch1	1	1.08385	1.14286	0.974427	1.02827	0.907921	0.960628		-0.610911	0.842643	-20.3659	-14.0716	-0.905218	-19.0008
527	269846	AA265714	T-cell receptor beta, variable 13	Tcrb-V13	1	0.888837	1.21845	0.908219	0.901956	0.934795	0.954099		-6.79611	0.583184	-8.62799	-2.67815	-7.80418	-14.3224
528	18044	AA261057	nuclear transcription factor-Y alpha	Nfya	1	0.990128	1.16544	0.972246	1.07581	0.994434	0.983935		-14.5713	0.978857	-14.4471	0.19531	-20.1534	-20.3561
529	19158	AA267598	pleckstrin homology, Sec7 and coiled-coil domains 2	Pscd2	1	1.14223	1.07648	1.15489	1.07353	0.954388	1.02871		0.987897	-0.214161	0.980116	-1.38066	-19.5865	-7.68919
530	18005	AA268349	NIMA (never in mitosis gene a)-related expressed kinase 2	Nek2	1	1.02549	1.14859	1.03899	0.920627	0.809392	0.80736		-9.35772	0.999739	-19.7476	0.960134	1	1
531	11841	AA266938	ADP-ribosylation factor 2	Arf2	1	0.980168	1.05604	0.952926	1.01135	0.932329	0.990773		-20.3267	0.632862	-13.565	-19.6959	0.809655	-8.62799
532	12211	AA260747	baculoviral IAP repeat-containing 6	Birc6	1	1.16898	1.19551	1.09507	1.0193	0.928756	1.0069		0.999788	0.999992	0.986285	0.55054	0.0531853	-12.6678
533	14163	AA272942	FYVE, RhoGEF and PH domain containing 1	Fgd1	1	1.05956	1.0971	0.982484	0.984728	0.908737	0.995139		-0.0612537	0.804452	-18.0938	-13.4375	0.751371	-20.3126
534	19699	AA268883	reelin	Reln	1	1.0582	1.18768	1.01579	1.08466	0.96446	1.08475		0.928382	0.993978	-0.944942	0.859027	-13.3098	-0.510812
535	16403	AA270921	integrin alpha 6	Itga6	1	0.999654	1.14199	0.957395	1.00999	0.873587	0.959184		-20.0158	0.793651	-7.34858	-13.0536	0.965663	-6.36858
536	59043	AA259925	WD repeat and SOCS box-containing 2	Wsb2	1	1.01591	1.13354	0.909714	1.11125	0.838224	1.01433		-6.79611	0.893305	-2.94988	0.693411	0.994169	-13.3098
537	16324	AA269776	inhibin beta-B	Inhbb	1	0.819226	1.04209	0.792684	0.905435	0.918695	0.913411		-9.48118	-19.6959	0.668671	-0.326256	0.883941	-0.187437
538	19766	AA269857	receptor (TNFRSF)-interacting serine-threonine kinase 1	Ripk1	1	0.972207	1.10551	0.995372	1.19077	0.992505	1.11211		-8.38938	0.984468	-12.6678	0.99997	-20.2778	0.890265
539	107513	AA270017	signal sequence receptor, alpha	Ssr1	1	0.857247	1.02767	0.863031	0.904247	0.912441	0.899305		0.862868	-16.7933	0.97302	0.751371	0.987512	-0.985343
540	69742	AA269940	TM2 domain containing 2	Tm2d2	1	1.08788	1.20403	1.26964	1.39685	1.21528	1.389		-3.09114	0.999994	1	1	1	1
541	26417	AA270930	mitogen activated protein kinase 3	Mapk3	1	1.1377	1.19348	1.06689	1.09027	0.963953	1.01794		0.986707	0.998623	-0.0855226	-0.543581	-9.23475	-20.3387
542	19275	AA260000	protein tyrosine phosphatase, receptor type, N	Ptprn	1	1.13139	1.19248	1.05859	1.01688	0.981789	1.03758		0.999901	0.999997	-3.23604	0.285027	-18.5304	-11.6365
543	17762	AA274904	microtubule-associated protein tau	Mapt	1	1.1626	1.18329	1.06906	1.09196	1.00584	1.02065		0.966677	0.997579	0.788046	0.999015	-13.1818	-1.78289
544	66706	AA274987	RIKEN cDNA 4733401H18 gene	4733401H18Rik	1	1.06284	1.13927	1.06524	1.22023	1.10158	1.12769		0.961303	0.999564	0.301873	0.999993	-0.680679	0.890265
545	14208	AA271895	protein phosphatase 1G (formerly 2C), magnesium-dependent, gamma isoform	Ppm1g	1	1.04381	1.02511	0.887812	0.932648	0.842222	0.834822		0.116572	-12.1522	0.984943	0.59358	0.999996	1
546	73274	AA272124	GC-rich promoter binding protein 1	Gpbp1	1	1.00983	1.07341	0.999426	1.00617	0.874041	0.89087		-2.8806	0.685358	-16.464	-17.7176	0.999948	0.998623
547	68292	AA277846	RIKEN cDNA 1300006C19 gene	1300006C19Rik	1	0.892169	1.0232	0.899979	0.931581	0.867698	0.916943		-0.543581	-5.35959	0.934328	0.214006	0.965663	0.81473
548	17995	AA277555	NADH dehydrogenase (ubiquinone) flavoprotein 1	Ndufv1	1	1.08951	1.08891	1.05481	1.13965	1.00439	1.04014		0.716455	0.986285	-3.16314	0.999015	-19.5865	-2.0031
549	192159	AA277696	pre-mRNA processing factor 8	Prpf8	1	0.97936	1.11644	0.994165	0.998331	0.92554	0.993798		-9.23475	0.851044	-4.88861	-14.1972	0.989978	-12.2812
550	12894	AA277495	carnitine palmitoyltransferase 1a, liver	Cpt1a	1	0.999151	1.09626	0.911308	1.08662	0.868976	0.986105		-11.2507	0.953766	0.64213	-9.60512	0.990885	-1.02643
551	26443	AA271066	proteasome (prosome, macropain) subunit, alpha type 6	Psma6	1	0.946746	1.10867	0.961717	0.986575	0.927666	0.992426		0.970457	0.395773	0.99029	-0.752946	0.960134	-18.0938
552	97165	AA275111	high mobility group box 2	Hmgb2	1	1.01524	1.17887	0.66658	0.931259	0.654804	0.753126		-1.06821	-1.28774	0.668671	0.877278	0.99968	0.999985
553	12772	AA289476	chemokine (C-C motif) receptor 2	Ccr2	1	1.07766	1.10046	1.03399	1.09256	0.987586	1.08519		-1.52568	-1.57555	-6.47422	0.503441	-18.0938	-1.38066
554	16792	AA288513	lysosomal-associated protein transmembrane 5	Laptm5	1	1.1707	1.19084	1.07821	1.07641	0.956702	0.989134		0.984943	0.999995	0.997146	0.998835	-6.47422	-14.4471
555	18082	AA261261	4-nitrophenylphosphatase domain and non-neuronal SNAP25-like protein homolog 1 (C. elegans)	Nipsnap1	1	1.07342	1.17491	0.92466	0.980187	0.892203	0.93006		-0.680679	0.999964	0.250256	-4.01585	0.996412	0.66003
556	11430	AA261287	acyl-Coenzyme A oxidase 1, palmitoyl	Acox1	1	1.05506	1.12395	1.11505	1.2904	1.04825	1.16156		0.515614	0.997328	0.992467	1	0.136863	0.999168
557	15369	AA274811	heme oxygenase (decycling) 2	Hmox2	1	1.15974	1.16096	1.15304	1.25489	1.12921	1.29654		0.999959	0.999989	1	1	1	1
558	17966	AA270187	neighbor of Brca1 gene 1	Nbr1	1	0.941207	1.13323	1.04545	1.06786	1.05854	1.05775		-1.38066	0.465262	-7.46138	-8.74821	-16.5749	-16.464
559	53328	AA288129	progesterone receptor membrane component 1	Pgrmc1	1	0.906194	1.12382	1.05695	1.16692	1.13167	1.19197		-2.54762	-0.326256	-4.52836	0.998426	-0.0374545	0.859027
560	27632	AA290538	RD RNA-binding protein	Rdbp	1	1.10888	1.11987	0.988046	1.08438	0.881503	0.977666		0.958931	0.991972	-19.5289	-1.06821	0.99029	-19.5289
561	14663	AA288467	glycosylation dependent cell adhesion molecule 1	Glycam1	1	0.954571	1.06638	0.928242	0.978538	0.967515	1.01207		-14.3224	-11.5077	-7.46138	-20.2778	-6.36858	-18.1842
562	19216	AA396341	prostaglandin E receptor 1 (subtype EP1)	Ptger1	1	0.993752	1.11496	0.966094	1.104	0.92049	1.04791		-19.2126	0.957693	-15.895	0.994532	-10.6115	-2.06021
563	11566	AA388461	adenylosuccinate synthetase, non muscle	Adss	1	0.829429	1.02698	0.830683	0.980276	0.8923	0.864998		0.81473	-20.1221	0.829213	-2.06021	0.862868	-2.54762
564	14210	AA388985	fibroblast growth factor inducible 15	Fin15	1	0.954387	1.20336	0.943706	0.926855	0.886662	1.03428		-2.29705	0.947989	-20.2963	-10.9943	-0.827773	-20.3659
565	12494	AA472876	CD38 antigen	Cd38	1	1.16113	1.1519	1.13879	1.12225	0.989003	1.00521		0.998982	0.99911	0.996527	0.982955	-18.0938	-17.3194
566	20182	AA289135	retinoid X receptor beta	Rxrb	1	1.01887	1.12745	1.04819	1.05298	0.929667	0.937629		-19.6959	0.99337	-10.3577	-7.91987	-3.53686	-3.30987
567	26411	AA288220	mitogen activated protein kinase kinase kinase kinase 1	Map4k1	1	1.04075	1.11113	1.00587	1.05633	0.913335	0.957154		-20.0888	0.799118	-18.0019	0.250256	-0.985343	-15.4238
568	15247	AA389935	hippocampus abundant gene transcript 1	Hiat1	1	0.977053	1.1157	1.02014	1.05162	0.94657	0.902288		-16.6846	-0.187437	-20.3485	-15.5429	-7.80418	-1.24239
569	19362	AA386769	RAD51 associated protein 1	Rad51ap1	1	1.02785	1.17308	0.979541	1.00483	0.920315	0.899017		-13.6922	0.995347	-9.1123	-18.0938	0.751371	0.97302
570	57294	AA274176	ribosomal protein S27	Rps27	1	1.08312	1.07298	1.03621	1.19772	0.966553	0.960839		-0.543581	-1.02643	-8.38938	0.99914	-18.2731	-10.4845
571	19384	AA271948	RAN, member RAS oncogene family	Ran	1	1.0812	1.07473	0.8611	0.951456	0.773378	0.843734		-3.69281	0.870259	0.989657	0.984468	1	0.999845
572	13688	AA272186	eukaryotic translation initiation factor 4E binding protein 2	Eif4ebp2	1	1.08728	1.13858	1.09179	1.166	1.04551	1.07698		0.64213	0.999989	0.490995	0.99999	-6.15983	0.757862
573	268656	AA386799	serine palmitoyltransferase, long chain base subunit 1	Sptlc1	1	0.833296	1.02308	0.903974	1.00332	0.978769	1.00418		-8.03624	-20.0158	-8.62799	-18.9267	0.716455	-11.6365
574		AA386718			1	1.00867	1.08044	0.926002	0.937704	0.822294	0.881847		0.870259	0.977523	0.999427	0.986285	1	1
575	14177	AA387563	fibroblast growth factor 6	Fgf6	1	0.817849	1.03005	0.823801	0.947191	0.989572	0.932658		-1.15387	-19.9345	0.350325	-12.2812	0.214006	-3.85247
576		AA387675			1	0.976441	1.13238	0.990945	1.00703	0.929811	0.913455		-14.5713	0.912478	-7.57492	-14.8181	0.991972	0.859027
577	18764	AA275686	polycystic kidney disease 2	Pkd2	1	0.950276	1.09862	0.984878	1.1278	0.935194	0.982254		-16.9009	0.380948	-18.0019	-0.478629	-18.0938	-15.7785
578	56550	AA276008	ubiquitin-conjugating enzyme E2D 2	Ube2d2	1	1.07896	1.08008	1.15457	1.07902	0.908497	1.05198		-8.86901	0.59358	-0.716497	-3.09114	-20.1825	-11.6365
579	16186	AA274104	interleukin 2 receptor, gamma chain	Il2rg	1	1.11526	1.10711	1.09045	1.00994	0.905504	1.00434		0.64213	-0.866164	-1.24239	-19.2796	-3.53686	-20.3561
580	12505	AA273296	CD44 antigen	Cd44	1	1.01664	1.04156	0.838977	0.750013	0.658642	0.761298		-18.613	-5.45652	0.999996	1	1	1
581	14933	AA275564	glycerol kinase	Gyk	1	1.03259	0.979278	0.888322	0.739866	0.717972	0.752642		-20.0158	-19.5865	-1.15387	0.99914	0.999773	0.996293
582	20657	AA276287	superoxide dismutase 3, extracellular	Sod3	1	1.24158	1.15206	1.11539	0.955508	0.791471	0.908637		0.999387	0.883941	-1.94682	-4.70663	0.999816	-0.478629
583	21802	AA276915	transforming growth factor alpha	Tgfa	1	1.07966	1.11293	1.12191	1.08473	0.982262	1.0572		-6.79611	0.896266	-1.06821	0.451964	-18.0938	-4.79716
584		AA276721			1	1.15817	1.21765	1.19915	1.12612	0.987198	1.00269		0.953766	0.995495	0.967663	-0.187437	-18.4462	-20.3485
585	12550	AA276110	cadherin 1	Cdh1	1	1.10734	1.06519	1.02547	1.14948	0.983196	1.0053		-4.70663	-10.7388	-19.9345	-3.61437	-18.1842	-20.3126
586	105638	AA276213	zinc finger, CSL domain containing 2	Zcsl2	1	1.13711	1.16683	0.943946	0.992472	0.797883	0.88131		0.983979	0.999321	-1.67764	-10.4845	1	0.939806
587	19701	AA276457	renin 1 structural	Ren1	1	0.948548	1.03111	1.00574	0.995956	0.885166	0.967259		-20.2963	-1.89136	-9.60512	-5.9545	0.969552	-0.752946
588	231086	AA286024	hydroxyacyl-Coenzyme A dehydrogenase/3-ketoacyl-Coenzyme A thiolase/enoyl-Coenzyme A hydratase (trifunctional protein), beta subunit	Hadhb	1	0.984098	1.19165	1.07183	1.16299	0.974988	1.08341		-18.6939	0.977523	-11.6365	0.668671	-6.47422	-8.62799
589	15078	AA275906	H3 histone, family 3A	H3f3a	1	1.00858	1.14434	1.13554	1.21795	1.0925	1.11134		-16.2393	0.561669	-1.28774	0.995347	-0.576945	0.561669
590		AA419665			1	1.04182	1.20797	1.17689	1.32466	1.11294	1.17351		-19.4694	0.992933	0.99931	0.999978	0.99023	0.998657
591	20873	AA276998	polo-like kinase 4 (Drosophila)	Plk4	1	1.08527	1.2112	1.02913	0.941918	0.813724	0.954543		-1.34502	0.999782	-2.92818	-5.29346	0.999723	-0.25975
592	20768	AA414662	selenophosphate synthetase 2	Sephs2	1	1.016	1.0657	1.05502	1.00246	0.843761	0.934241		-4.45015	0.97105	-11.1715	-2.01954	0.99931	0.63648
593	27058	AA413739	signal recognition particle 9	Srp9	1	1.10431	1.16536	1.07062	1.12791	0.881351	0.966991		-9.32169	0.767043	-11.1572	-4.24662	-0.821002	-11.2462
594	13663	AA413622	etoposide induced 2.4 mRNA	Ei24	1	1.02326	1.18907	1.10658	1.12186	0.981153	1.08474		-3.78536	1	0.991634	0.999829	-5.80178	-0.447704
595	12402	AA414809	Casitas B-lineage lymphoma	Cbl	1	1.12273	1.17301	1.19372	1.04044	0.891696	0.876103		-1.47039	0.810084	-0.65731	-7.63894	-1.51323	0.493624
596	27054	AA290021	SEC23B (S. cerevisiae)	Sec23b	1	1.07186	1.17832	1.1105	1.05539	0.925075	1.02101		0.864839	0.999999	0.937101	-3.78536	0.963433	-6.76049
597	15404	AA388599	homeo box A7	Hoxa7	1	1.06227	1.24363	1.17094	1.19075	1.05091	1.05963		-5.36549	0.966488	-0.821002	0.222968	-11.1417	-6.98181
598	68145	AA473938	RIKEN cDNA 5730466H23 gene	5730466H23Rik	1	1.03344	1.29734	1.25983	1.03585	0.977795	0.805857		-7.56667	0.993063	0.990528	-4.11282	-10.8628	0.996657
599	11927	AA416325	ATX1 (antioxidant protein 1) homolog 1 (yeast)	Atox1	1	1.05348	1.16135	0.973276	1.22308	1.05101	1.15984		0.0568164	0.961252	0.549472	0.999128	-5.36549	0.805131
600	15194	AA437749	Huntington disease gene homolog	Hdh	1	1.06394	1.28083	1.10833	1.13843	0.977288	1.06935		-0.285326	0.999887	0.887913	0.925633	-9.50057	-1.82797
601	51788	AA466087	H2A histone family, member Z	H2afz	1	1.07086	1.08472	0.970545	0.929561	0.865583	0.974315		-0.285326	0.904737	-2.75691	-0.209833	0.999975	-2.64528
602	66878	AA444950	RIO kinase 3 (yeast)	Riok3	1	1.08871	1.03266	1.02433	1.03057	1.0802	1.10424		-9.44164	-7.34858	-8.75044	-11.0676	-10.4219	-10.9209
603	68024	AA444660	histone 1, H2bc	Hist1h2bc	1	1.0508	1.04794	1.09868	1.09238	0.943677	1.0918		0.457291	0.457291	-7.99628	-9.38201	-9.67291	-2.21965
604	17311	AA403846	kit ligand	Kitl	1	1.22516	1.15909	1.3208	0.964774	0.793522	0.846756		0.810084	-2.16882	0.794871	-10.5058	0.933476	-0.11483
605	83397	AA403828	A kinase (PRKA) anchor protein (gravin) 12	Akap12	1	0.891583	1.17056	0.954436	1.07558	0.85123	0.855963		-7.42148	-0.0696746	-9.44164	-10.9996	-0.625991	-3.85002
606		AA433053			1	1.28808	1.21348	1.0542	1.02493	0.895027	0.964964		-1.5566	0.857487	-9.94447	-10.8001	-0.337737	-11.2243
607	20449	AA423143	ST8 alpha-N-acetyl-neuraminide alpha-2,8-sialyltransferase 1	St8sia1	1	1.01955	1.16287	1.16478	1.13544	0.962656	1.03901		-7.78272	0.516651	0.729176	-1.47039	-8.48227	-5.65565
608	280668	AA647124	a disintegrin and metallopeptidase domain 1a	Adam1a	1	1.04047	1.15525	1.26126	1.13507	1.05794	0.958113		-8.55003	0.904737	0.966488	-3.72114	-10.0973	-10.0472
609	20224	AA444425	SAR1a gene homolog 1 (S. cerevisiae)	Sara1	1	0.912252	1.15951	1.09451	0.99874	0.98813	1.12544		-5.72864	0.927671	-11.2069	-9.44164	-10.8628	-11.1572
610		AA444533			1	1.09006	1.134	1.15039	1.26094	1.03631	1.14155		0.841671	0.999939	0.999789	0.999992	-10.6978	0.99238
611	71955	AA427055	RIKEN cDNA 2400003C14 gene	2400003C14Rik	1	1.10062	1.15247	1.2353	1.16249	1.01488	1.13101		0.152458	0.837474	0.837474	0.990817	-5.65565	0.742372
612	69077	AA465980	proteasome (prosome, macropain) 26S subunit, non-ATPase, 11	Psmd11	1	0.974453	1.3166	0.985281	1.18598	1.02959	1.09822		-2.3229	0.997245	-1.6005	0.853675	-9.50057	-9.07382
613		AA465987			1	1.1459	1.16351	0.882603	1.11691	0.934258	0.915114		-10.6978	-0.821002	-6.76049	-10.0472	-7.05542	-7.63894
614	66218	AA415725	NADH dehydrogenase (ubiquinone) 1 beta subcomplex, 9	Ndufb9	1	1.04003	1.22019	1.11276	1.23674	1.05686	1.05669		0.963433	0.999539	0.999128	0.999611	0.984997	0.997061
615	26400	AA451434	mitogen activated protein kinase kinase 7	Map2k7	1	1.15864	1.14689	1.01561	1.05901	0.888208	1.03983		0.985446	0.99023	-0.25975	-5.51018	-0.787306	-9.67291
616	56615	AA433516	microsomal glutathione S-transferase 1	Mgst1	1	1.05472	1.12751	1.36661	1.44988	1.20638	1.35726		-11.2162	0.993882	1	1	0.999995	1
617	68349	AA422241	NADH dehydrogenase (ubiquinone) Fe-S protein 3	Ndufs3	1	1.04172	1.12683	1.02122	1.10639	0.92595	1.05202		-2.42826	0.992139	0.609292	0.967451	-8.68414	0.30405
618	16149	AA419750	Ia-associated invariant chain	Ii	1	0.97616	1.02985	1.14759	1.04716	1.02818	1.19554		-6.317	0.946899	0.841671	-7.9254	-7.71096	0.444687
619	30963	AA419741	protein tyrosine phosphatase-like (proline instead of catalytic arginine), member a	Ptpla	1	1.03714	1.2225	1.21701	1.00855	0.97605	0.960823		-7.49418	0.949833	-7.63894	-7.49418	-6.02202	-11.1963
620	19228	AA575668	parathyroid hormone receptor 1	Pthr1	1	0.926278	1.20855	1.05234	0.895231	1.04679	0.864093		-7.49418	0.904737	-8.68414	-7.34858	-11.2412	-1.6005
621	18399	AA575680	solute carrier family 22 (organic anion transporter), member 6	Slc22a6	1	1.03173	1.20475	1.23872	1.15843	0.926424	1.06412		-7.99628	0.708241	0.754987	-0.534806	-4.93698	-7.49418
622	12450	AA458196	cyclin G1	Ccng1	1	0.953341	1.1552	1.02491	1.06647	0.926611	0.947781		-10.4219	0.833175	-1.73538	-5.72864	0.096104	-3.40672
623	16923	AA451423	linker of T-cell receptor pathways	Lnk	1	1.17399	1.11356	1.07072	1.14517	0.939083	1.02786		-1.47039	0.995096	0.84977	-2.70084	-7.78272	-8.34541
624	13645	AI098350	epidermal growth factor	Egf	1	0.991493	1.32236	0.961643	1.11138	0.951843	1.02248		-11.088	0.999954	-7.12891	-1.73538	-9.01029	-10.9745
625	20686	AA444790	sperm autoantigenic protein 17	Spa17	1	1.00974	1.22976	1.06739	1.0901	0.926961	0.949222		-5.0788	-0.625991	-4.0465	0.609292	-9.78397	-3.65735
626	13723	AA450836	embigin	Emb	1	1.06905	1.04329	1.13126	0.982752	0.936297	0.897948		-8.88148	-8.13704	-10.832	-3.04488	-9.94447	-4.11282
627	67130	AA462323	NADH dehydrogenase (ubiquinone) 1 alpha subcomplex, 6 (B14)	Ndufa6	1	1.14473	1.04775	0.975665	1.16074	1.00548	1.11573		0.904737	0.977149	0.405337	0.469646	-11.0461	-0.505324
628	54381	AA475930	plasma glutamate carboxypeptidase	MGI:1889205	1	1.03295	1.04083	1.13217	1.05784	0.954084	1.00281		-7.56667	-7.49418	-3.85002	-3.04488	-9.07382	-10.6615
629	24128	AA475568	5'-3' exoribonuclease 2	Xrn2	1	1.01657	1.04963	0.973142	0.920675	0.876176	0.902482		-11.088	-9.26069	-9.61622	-1.38629	0.800061	-0.209833
630	11804	AA475422	amyloid beta (A4) precursor-like protein 2	Aplp2	1	1.12795	1.21437	1.1103	1.17431	1.20768	1.37485		-11.1715	0.99238	0.999507	0.999999	0.99987	1
631	69263	AA607457	replication factor C (activator 1) 3	Rfc3	1	1.16772	1.11158	0.799964	0.716739	0.640612	0.715512		0.99632	0.493624	0.999999	1	1	1
632	22687	AA051554	zinc finger protein 259	Zfp259	1	1.07191	0.898669	1.35112	0.992699	1.00961	1.24471		-1.82797	-0.505324	0.890895	-1.51323	-8.41406	-0.285326
633	11951	AA139793	ATP synthase, H+ transporting, mitochondrial F0 complex, subunit c (subunit 9), isoform 1	Atp5g1	1	1.12843	1.05365	1.11315	0.99068	0.879027	0.993993		0.99189	0.916937	-10.832	-11.2462	0.77856	-2.27101
634		AA271505			1	1.09953	1.18262	1.10298	1.04216	0.883834	0.945758		-2.92818	0.945372	-8.27634	-10.9996	0.18836	-0.787306
635	22702	AA607102	zinc finger protein 42	Zfp42	1	1.04586	1.08603	1.03729	0.998969	0.875079	0.942729		-0.234587	-7.42148	-3.16356	-7.99628	0.096104	-3.65735
636	17393	AI316399	matrix metallopeptidase 7	Mmp7	1	0.986277	1.01929	0.989841	1.05185	0.968365	0.908944		-10.4219	0.549472	-11.1845	-8.48227	-0.11483	-6.46481
637	21333	AA982788	tachykinin 1	Tac1	1	0.880608	1.1385	0.966589	0.987719	0.921431	0.937794		-5.36549	-10.5858	-10.9745	-6.76049	0.986305	0.761084
638	14202	AI173197	four and a half LIM domains 4	Fhl4	1	1.04819	1.04356	1.10282	0.883568	0.965049	0.958469		-1.68989	-3.22363	-11.2368	-9.94447	-0.11483	-9.55876
639	21884	AI173214	fatty acid binding protein 9, testis	Fabp9	1	0.820861	1.02308	0.993073	0.923039	0.824203	0.893748		-10.2421	-8.94617	-8.06683	0.096104	0.99897	0.170573
640	13430	AI156587	dynamin 2	Dnm2	1	0.900924	0.961428	0.966395	1.00703	0.895472	0.933062		-8.81623	-8.75044	-10.6978	-4.93698	0.9962	0.973499
641	11723	AI037706	amylase 2, pancreatic	Amy2	1	1.05867	1.21326	1.03797	1.03977	0.928936	1.02688		-2.01954	0.94054	-7.42148	-9.8383	-4.0465	-10.733
642	12585	AI385804	cerebellar degeneration-related 2	Cdr2	1	0.878141	1.07448	0.842867	0.896139	0.75192	0.810446		-0.855182	-2.01954	0.989282	0.824265	0.999997	0.99984
643	16330	AA289577	inositol polyphosphate-5-phosphatase B	Inpp5b	1	0.943018	1.11961	0.983184	0.984388	0.843713	0.988442		-5.0788	0.993882	-10.8628	-0.11483	0.999957	0.984535
644		3xSSC			1	1.09997	1.0923	1.16377	1.15796	1.02933	1.05823		-1.73538	-8.88148	0.549472	-0.36458	-10.8628	-7.63894
645		3xSSC			1	0.992087	1.32853	1.21957	1.23051	1.02602	1.03622		-10.8001	0.97575	-0.925012	-0.234587	-11.2069	-9.01029
646		3xSSC			1	1.09813	1.17807	1.51826	0.949109	1.0269	0.865943		-10.5058	0.994938	0.98357	-8.48227	-4.0465	-0.855182
647		AU050846			1	1.09806	1.08476	1.13144	1.11017	0.96067	1.2556		0.096104	0.980318	-0.447704	0.909804	-8.27634	-1.30427
648	20755	AI596101	small proline-rich protein 2A	Sprr2a	1	1.00064	1.09007	0.942118	0.974758	0.946902	0.965097		0.942194	1	-8.55003	-9.94447	0.999951	0.998824
649	15135	AV005302	hemoglobin Y, beta-like embryonic chain	Hbb-y	1	0.834226	1.02963	0.853109	0.965382	0.889498	0.924071		-11.1715	-5.22166	-1.26405	0.516651	0.98357	0.661977
650	17283	AW321532	multiple endocrine neoplasia 1	Men1	1	1.15593	1.11101	1.07668	1.06252	0.968434	1.00577		0.966488	-1.97085	-3.85002	-11.088	-6.76049	-8.81623
651	51798	AA667410	enoyl coenzyme A hydratase 1, peroxisomal	Ech1	1	1.02579	1.1003	1.03575	1.00815	0.893254	1.01314		-3.85002	0.096104	-3.98059	-11.088	0.828773	-10.9209
652	15135	W29631	hemoglobin Y, beta-like embryonic chain	Hbb-y	1	1.12425	1.01186	1.03532	0.953433	0.906143	1.05347		0.784123	-5.80178	-5.0788	-8.41406	-1.68989	-9.07382
653	28077	AL034823	DNA segment, Chr 13, Wayne State University 50, expressed	D13Wsu50e	1	1.07876	1.13025	1.1421	1.10666	1.09503	1.112		0.661977	0.999984	0.985882	0.998566	0.845769	0.916937
654	381356	AA143951	RIKEN cDNA 5930434B04 gene	5930434B04Rik	1	1.20829	1.12639	1.15428	1.07815	0.969374	1.05476		0.995949	0.980318	0.998824	0.989924	-10.4219	0.875216
655	66616	AI155753	sorting nexin 9	Snx9	1	1.13443	1.1365	1.14502	1.13266	1.04862	1.12933		0.982014	0.943804	0.985446	0.977819	-4.17952	0.98357
656	66616	AI155753	sorting nexin 9	Snx9	1	1.13013	0.997548	1.21473	1.09349	0.881439	1.00933		-7.78272	0.893804	-10.0973	-2.64528	-3.59401	-9.44164
657	68052	AA051755	ribosomal protein S13	Rps13	1	1.18735	1.19217	1.04863	1.03071	0.987954	1.00445		0.998824	0.99632	0.0568164	-5.00775	-2.59025	-3.59401
658	12317	W44140	calreticulin	Calr	1	1.20323	1.14777	1.1935	1.21211	1.07202	1.03819		0.938843	0.989608	0.94054	0.964479	-10.733	0.754987
659	15904	AA008963	inhibitor of DNA binding 4	Id4	1	1.03456	0.950776	1.10713	0.863141	1.12926	0.982945		-4.93698	-3.22363	-5.43773	-11.2243	-10.5058	-10.9209
660	66481	AA832666	ribosomal protein S21	Rps21	1	1.17704	1.22625	1.14331	1.12193	0.981066	1.10596		0.996436	0.99998	0.938843	0.991097	-11.2162	0.929656
661		W83976			1	1.12617	1.22324	1.35277	1.41914	1.30318	1.32473		0.997805	0.975021	1	1	1	1
662		W64037			1	1.04676	1.10596	1.06519	0.969585	0.908832	0.905351		-0.419559	0.999803	-6.61268	-2.98628	0.992615	-2.70084
663	20377	AW011917	secreted frizzled-related sequence protein 1	Sfrp1	1	1.11984	1.15073	1.09526	1.01157	0.930987	0.906564		0.9962	0.549472	-0.855182	-10.1947	-0.65731	-4.24662
664		AA607397			1	1.008	1.11189	1.05986	1.0997	0.957028	1.00764		-5.72864	0.828773	-10.832	0.391695	-10.5058	-6.46481
665	60409	AA250067	trafficking protein particle complex 4	Trappc4	1	1.16078	1.18673	1.09868	1.1025	0.917831	1.00744		1	1	0.984997	0.963433	0.982547	-9.99629
666	53319	AA125156	nuclear RNA export factor 1 homolog (S. cerevisiae)	Nxf1	1	1.04561	1.15006	1.06697	1.05433	0.933348	1.01306		0.99975	0.999997	0.319368	0.205824	0.982547	-7.20229
667	69871	AA041846	RIKEN cDNA 2010007H12 gene	2010007H12Rik	1	1.19938	1.21173	1.13368	1.0817	0.873268	0.935472		0.527817	0.99984	0.505255	-1.34502	0.288438	-9.50057
668		T43360			1	0.996044	1.06779	1.0436	1.02337	0.923994	0.912036		-2.37532	0.946899	-4.58762	-10.1465	0.996763	-1.30427
669		T21166			1	1.06492	1.34832	1.19046	1.19307	0.800408	0.863596		-4.72643	0.945372	-6.02202	-3.10397	0.819649	-6.02202
670		AF124205			1	0.977231	1.35613	1.06951	1.09029	0.998028	1.0867		-10.6241	0.999741	-5.65565	-3.16356	-11.2243	-3.34521
671		M33419			1	1.242	1.17752	1.29177	1.00522	0.851133	0.866793		0.288438	0.99189	0.152458	-5.00775	-1.26405	-7.9254
672		M36771			1	1.06569	1.19448	1.22233	1.02875	1.07581	0.9832		0.904737	0.999996	0.948385	0.645163	-9.94447	-9.72884
673	19084	AA537355	protein kinase, cAMP dependent regulatory, type I, alpha	Prkar1a	1	0.930227	1.08853	0.98922	1.0436	0.980562	0.962539		0.205824	-0.234587	-7.71096	-6.09564	-9.78397	-6.83433
674	19124	AA672430	protein C receptor, endothelial	Procr	1	1.04296	1.15564	1.11499	1.21824	1.00034	1.08243		0.609292	1	0.999829	1	-9.38201	0.979104
675	18746	AA636642	pyruvate kinase, muscle	Pkm2	1	1.00886	1.00876	1.00874	1.00865	1.00879	1.00878		-10.9209	-0.925012	-4.17952	-9.32169	-5.94849	-11.1963
676	67117	AA636653	t-complex-associated-testis-expressed 1-like	Tcte1l	1	1.10157	1.17305	1.11938	1.0795	0.976273	1.0248		0.994938	0.99997	0.998784	0.63648	0.205824	-11.1963
677	14105	AA823833	FUS interacting protein (serine-arginine rich) 1	Fusip1	1	1.08629	1.11247	1.06477	1.06895	0.945921	0.98678		-0.925012	0.767043	-2.59025	-2.75691	-1.78141	-10.6978
678	20068	AI225433	ribosomal protein S17	Rps17	1	1.00226	1.07558	0.958263	1.02416	0.929782	1.02087		-9.13674	0.505255	-5.29346	-9.38201	-1.14646	-7.71096
679	15425	W33293	homeo box C6	Hoxc6	1	0.991376	1.06295	0.964843	1.02368	0.955336	1.06362		-8.61733	-0.476291	0.516651	-4.24662	-3.53112	-8.68414
680	18582	W45989	phosphodiesterase 6D, cGMP-specific, rod, delta	Pde6d	1	1.04304	1.10486	1.01271	1.10885	0.931213	1.01641		-2.21965	0.999971	-9.8383	0.319368	0.272528	-6.24315
681		W48168			1	0.978879	1.11546	0.917735	0.992828	0.87775	0.889349		-3.04488	0.0766349	0.0568164	-7.42148	0.0568164	-0.754092
682	19730	W48230	ral guanine nucleotide dissociation stimulator	Ralgds	1	0.92516	1.07145	0.947302	0.998242	0.894145	0.978198		-10.8001	0.893804	0.828773	-8.41406	0.999982	-5.65565
683	12867	W48245	cytochrome c oxidase, subunit VIIc	Cox7c	1	0.969431	1.08616	0.931678	1.13013	0.9144	1.05108		-4.31409	0.984535	-2.98628	0.945372	-1.47039	-0.234587
684	321022	AA007791	carnitine deficiency-associated gene expressed in ventricle 3	Cdv3	1	0.881959	1.08969	0.975026	0.945967	0.881388	0.870984		0.272528	-4.17952	-3.9151	-5.36549	-0.137987	0.0568164
685	12461	AA003927	chaperonin subunit 2 (beta)	Cct2	1	1.05601	1.06321	1.00137	1.04516	0.894727	0.913302		-7.27551	-3.22363	-11.1071	-9.26069	0.590182	0.18836
686	67281	AA008895	ribosomal protein L37	Rpl37	1	1.01081	1.03029	0.94018	1.05608	0.959411	1.00711		-9.44164	-4.17952	-3.40672	-0.595136	-2.06877	-11.1071
687	69225	AA032328	RIKEN cDNA 0710008K08 gene	0710008K08Rik	1	1.07736	1.12611	1.01377	1.16553	0.975519	1.03099		0.987116	0.999943	-6.39089	0.999597	-10.5463	-7.20229
688	67281	AA008895	ribosomal protein L37	Rpl37	1	0.993537	1.04518	0.97265	1.00747	0.963956	1.00394		-9.07382	-3.40672	-6.09564	-5.58283	-3.59401	-9.19904
689	14548	AA018028	mitochondrial ribosomal protein S33	Mrps33	1	1.08118	1.10562	0.972108	1.10045	0.918192	0.940224		0.599838	0.992842	-10.5463	-0.161538	0.505255	-1.97085
690	14972	AA017870	histocompatibility 2, K1, K region	H2-K1	1	1.11702	1.07504	0.842761	0.888945	0.790121	0.704471		0.580321	-4.93698	0.999999	0.998468	1	1
691	18626	AA051328	period homolog 1 (Drosophila)	Per1	1	0.759834	1.002	0.842303	0.910218	0.932258	0.875511		-7.56667	-11.1071	0.899408	0.349139	0.999036	0.992139
692	23988	AA051390	protein (peptidyl-prolyl cis/trans isomerase) NIMA-interacting 1	Pin1	1	1.11684	1.14155	0.917957	1.01548	0.864341	0.939031		0.893804	0.97427	0.0161138	-11.0461	0.977149	-1.5566
693	17714	AI385511	GrpE-like 2, mitochondrial	Grpel2	1	0.965062	1.06337	0.925116	1.04391	0.928521	0.968003		-3.65735	0.945372	0.993882	-5.72864	0.992615	0.239797
694		AA073887			1	0.947012	1.0796	0.909471	1.12031	0.97434	1.00023		-1.51323	0.0766349	0.0161138	0.239797	-8.34541	-11.2368
695	12895	AA061685	carnitine palmitoyltransferase 1b, muscle	Cpt1b	1	0.948266	1.13094	1.00009	0.977874	1.0233	1.06582		-8.94617	0.772867	-5.36549	-5.0788	-9.94447	-3.04488
696	100972	AI427886	RAB28, member RAS oncogene family	Rab28	1	0.941795	1.07214	0.954246	1.06484	0.97438	0.937194		-0.25975	0.887913	0.096104	-3.53112	-0.855182	-3.04488
697	56691	AA066043	DnaJ (Hsp40) homolog, subfamily B, member 8	Dnajb8	1	1.00232	1.11441	0.96149	0.945212	0.951711	1.02479		-7.85421	0.890895	-0.821002	-5.43773	-1.97085	-9.78397
698	77605	AA039028	H2A histone family, member V	H2afv	1	1.06134	1.1884	1.12468	1.17947	0.970801	1.05451		0.998612	0.999901	0.99987	0.9975	-3.59401	-1.73538
699	17896	AA051123	myosin, light polypeptide 4	Myl4	1	1.11861	1.22673	1.03237	1.11959	1.00398	1.05572		0.99189	0.999935	-0.25975	0.976459	-11.2368	-4.24662
700	319475	AA031146	zinc finger protein 672	Zfp672	1	1.14042	1.16989	1.29785	1.27243	1.10419	1.17509		0.986305	0.999262	1	1	0.925633	0.999933
701	18081	AA016456	ninjurin 1	Ninj1	1	1.13644	1.10926	0.977596	1.01703	0.914968	0.992424		0.997245	0.810084	-5.87507	-10.8924	0.767043	-11.1417
702	19943	AA049167	ribosomal protein L28	Rpl28	1	1.01894	1.04753	1.00912	1.03771	0.965141	1.00625		-9.61622	-5.80178	-10.6978	-5.65565	-3.98059	-10.9745
703	16923	AI429186	linker of T-cell receptor pathways	Lnk	1	1.05202	1.09476	0.992308	0.999638	0.944015	0.978445		-9.67291	0.967451	-6.98181	-10.733	0.833175	-10.1947
704		AA108260			1	0.75076	1.0421	0.841903	0.917743	0.941159	0.929686		-6.02202	-9.94447	0.63648	-0.447704	0.99831	0.933476
705	26446	AA108678	proteasome (prosome, macropain) subunit, beta type 3	Psmb3	1	1.12488	1.14396	1.04409	1.14776	1.02969	1.09651		0.857487	0.966488	-9.78397	0.946899	-5.58283	0.937101
706	22335	AA042052	voltage-dependent anion channel 3	Vdac3	1	1.00509	1.10453	0.953496	1.11983	0.930944	1.02119		-9.61622	0.994072	0.0568164	0.62761	-0.234587	-10.9996
707	14718	AA060494	glutamate oxaloacetate transaminase 1, soluble	Got1	1	1.08628	1.11971	1.02067	1.08209	0.913995	0.979252		-6.61268	0.984535	-3.85002	-1.78141	0.527817	-10.2885
708	20525	AA050085	solute carrier family 2 (facilitated glucose transporter), member 1	Slc2a1	1	1.05491	1.13084	1.1346	1.1132	0.957953	1.03068		-7.63894	0.978471	-5.0788	0.469646	-2.64528	-9.61622
709	22365	AA060373	vacuolar protein sorting 45 (yeast)	Vps45	1	0.981839	1.07005	0.966738	1.01677	0.934452	1.00167		0.0366441	0.994256	-11.125	-8.55003	0.9962	-0.960668
710	66704	AA139442	RIKEN cDNA 4921506I22 gene	4921506I22Rik	1	1.10194	1.22972	1.09393	1.19225	1.03121	1.02674		0.993485	1	0.63648	0.999985	-1.73538	-1.34502
711		AA152754			1	1.09135	1.15293	1.21287	1.28329	1.18164	1.18911		0.98357	0.99993	0.999999	1	0.999995	0.999992
712	22144	AA144835	tubulin, alpha 3	Tuba3	1	1.7796	1.43131	1.03064	1.06006	0.843907	0.876336		0.99758	0.998862	0.272528	-2.3229	-7.34858	-9.13674
713	19224	AA152754	prostaglandin-endoperoxide synthase 1	Ptgs1	1	1.04879	1.26835	2.08646	2.73557	2.40548	2.40821		-0.855182	1	1	1	1	1
714	28113	AA209987	Terf1 (TRF1)-interacting nuclear factor 2	Tinf2	1	0.883501	0.99737	0.929219	1.03523	0.965648	0.961276		-3.72114	-2.3229	-1.34502	-10.5858	0.938843	0.923542
715	12482	AA174292	membrane-spanning 4-domains, subfamily A, member 1	Ms4a1	1	0.792003	1.00974	0.909504	0.981287	0.944394	0.980873		-11.2243	-9.50057	0.18836	-8.20688	0.998417	-1.92269
716	66254	AA199274	RIKEN cDNA 1500031M22 gene	1500031M22Rik	1	0.727803	1.00525	0.803964	0.939441	0.976359	0.894193		-1.92269	-11.2243	0.481756	-1.42808	0.929656	0.599838
717	14083	AA146243	PTK2 protein tyrosine kinase 2	Ptk2	1	0.933952	1.04482	0.931802	0.92408	0.875867	0.876277		-2.98628	-2.01954	0.62761	-0.595136	0.999611	0.99525
718	18578	AA209984	phosphodiesterase 4B, cAMP specific	Pde4b	1	0.753184	0.929351	0.849503	0.899096	0.941989	0.906008		-3.10397	-8.48227	-0.234587	-1.10829	0.990817	0.868383
719	18039	AA253725	neurofilament, light polypeptide	Nefl	1	0.722749	1.00509	0.81713	0.904978	1.00328	0.867654		-0.36458	-8.68414	0.904737	0.444687	0.989924	0.943804
720	242721	AA139621	RIKEN cDNA B230308G19 gene	B230308G19Rik	1	0.751658	1.00288	0.817773	0.89381	0.912711	0.888996		-0.209833	-11.2069	-0.925012	-0.754092	0.810084	0.805131
721	18039	AA253725	neurofilament, light polypeptide	Nefl	1	0.801555	1.00471	0.865468	0.935648	0.913129	0.913013		-10.6241	-10.8001	-1.18514	0.685869	0.999683	0.975021
722		AA124030			1	1.02522	1.14883	1.03932	1.12278	0.958322	1.01329		-8.61733	0.999997	-7.05542	0.735848	-0.0920601	-10.832
723	110379	AA137370	SEC13-like 1 (S. cerevisiae)	Sec13l1	1	1.14555	1.13283	1.08621	1.1738	1.00088	1.10935		0.989282	0.999933	0.493624	0.999436	-8.94617	0.845769
724		AA242680			1	1.15481	1.24164	1.24378	1.10774	0.928726	0.980227		0.987116	0.999891	0.999976	0.096104	-2.21965	-10.6241
725		AA242192			1	0.908742	1.04272	0.917081	1.00346	0.937954	0.944514		0.590182	-9.13674	0.984059	-1.97085	0.99525	0.678078
726	14431	AA222404	guanidinoacetate methyltransferase	Gamt	1	1.0157	1.15222	1.0329	1.02921	0.98671	1.03541		0.469646	0.99632	-4.11282	-9.32169	0.493624	-8.20688
727	20851	AA212445	signal transducer and activator of transcription 5B	Stat5b	1	1.06743	1.09973	0.959312	0.979877	0.892452	0.964246		0.18836	0.969301	-1.73538	-9.26069	0.996866	-4.24662
728	74104	AA212806	ATP-binding cassette, sub-family B (MDR/TAP), member 6	Abcb6	1	0.906892	1.104	0.964309	1.05154	0.986431	0.964688		-8.27634	-2.21965	-11.0676	-6.46481	-0.209833	-3.65735
729	110323	AA139624	cytochrome c oxidase, subunit VIb polypeptide 1	Cox6b1	1	1.08537	1.13679	1.01105	1.14543	0.963647	1.09916		0.609292	0.97427	-6.98181	0.994938	-11.2468	0.993882
730	18663	AA145650	phosphoglycerate kinase 2	Pgk2	1	1.03248	1.14661	0.957869	1.03102	0.939659	1.02251		-3.34521	0.916937	-10.0472	-10.2421	-0.391852	-5.0788
731	15194	AA250402	Huntington disease gene homolog	Hdh	1	0.921045	1.05881	0.949872	1.05094	0.927365	0.952102		-4.58762	-3.53112	-3.16356	-6.39089	0.962357	-8.81623
732	12234	AA230588	beta-transducin repeat containing protein	Btrc	1	1.01097	1.11672	1.30922	1.27912	1.21534	1.23831		-10.6615	0.977819	0.999996	1	0.99931	0.999834
733	252870	AA242262	ubiquitin specific peptidase 7	Usp7	1	1.0105	1.17408	1.00234	1.01489	0.838377	0.870125		-10.8924	0.937101	-10.1947	-10.6241	0.871842	0.272528
734	110323	AA139624	cytochrome c oxidase, subunit VIb polypeptide 1	Cox6b1	1	1.12182	1.25213	1.03462	1.1653	1.00478	1.01763		0.996548	0.999992	-0.419559	0.998135	-9.67291	-5.1501
735	56296	AA144949	DMRT-like family B with proline-rich C-terminal, 1	Dmrtb1	1	1.05092	1.19675	1.04345	1.09296	0.971238	1.06338		0.772867	0.999951	-4.24662	-2.16882	-6.16936	-3.53112
736		AA237207			1	0.870727	1.07182	0.86537	0.982298	0.917058	0.909958		-1.38629	-8.55003	-1.03347	-6.317	0.925633	0.916937
737	14824	AA242654	granulin	Grn	1	1.06371	1.11314	1.11888	1.24257	1.12643	1.10832		-0.476291	0.363601	0.841671	0.999984	0.767043	0.864839
738	56296	AA144949	DMRT-like family B with proline-rich C-terminal, 1	Dmrtb1	1	1.00874	1.13786	1.05183	1.14021	1.05825	1.10231		0.516651	0.923542	-1.26405	0.989282	-9.55876	-1.5566
739	18286	AA140320	outer dense fiber of sperm tails 2	Odf2	1	0.955836	1.16937	1.03652	1.049	0.94306	0.967899		-11.1845	0.998195	-9.8383	0.134011	0.955251	-0.595136
740	67444	AA231522	integrin-linked kinase-associated serine/threonine phosphatase 2C	Ilkap	1	1.0042	1.11264	0.936448	1.07251	0.914945	0.974198		-0.36458	0.994072	-1.6005	-3.34521	0.810084	-3.10397
741		AA237290			1	0.978176	1.09973	1.08187	1.17159	1.06652	1.05617		-10.5463	0.670115	-7.78272	0.966488	-5.43773	-4.79631
742	114143	AA238482	ATPase, H+ transporting, V0 subunit B	Atp6v0b	1	1.1114	1.18267	1.09543	1.34102	1.17104	1.17729		0.964479	0.98357	-0.855182	0.999998	0.899408	0.997418
743		AA217989			1	0.835267	1.00952	0.90518	0.987328	0.967392	0.920851		0.0568164	-10.4219	0.972705	-1.07063	0.998073	0.754987
744	11629	AA245272	allograft inflammatory factor 1	Aif1	1	0.742028	1.02935	0.810159	0.895392	0.935219	0.873796		0.444687	-10.832	-0.419559	-2.21965	-0.689098	0.722352
745	14964	AA221044	histocompatibility 2, D region locus 1	H2-D1	1	0.982516	1.07618	0.887701	0.906957	0.82084	0.85051		-11.1572	-0.534806	0.984997	0.968389	0.999998	0.998862
746	26425	AA220463	nucleotide binding protein 1	Nubp1	1	1.11453	1.13548	1.04986	1.05734	0.925241	0.987242		0.984059	0.999901	-0.754092	-0.391852	0.912242	-9.07382
747		AA217989			1	0.882329	1.00708	0.916251	0.984333	0.924475	0.938823		-9.8383	-6.16936	0.599838	0.943804	0.999998	0.997875
748	16478	AA241105	Jun proto-oncogene related gene d1	Jund1	1	1.09919	1.12247	1.04124	0.987832	0.92852	0.98001		0.996763	0.997155	-3.34521	-10.1465	0.975021	-7.34858
749	17149	AA254528	mago-nashi homolog, proliferation-associated (Drosophila)	Magoh	1	0.980239	1.12182	0.937242	1.08432	0.929152	1.01651		-7.78272	0.98357	-1.26405	-0.161538	-1.87506	-10.1465
750	15115	AI608026	histidyl-tRNA synthetase	Hars	1	1.04452	1.14659	0.941479	1.07494	0.919441	0.940628		-3.40672	0.999949	-2.06877	-0.25975	0.481756	-3.98059
751	13627	AA259551	eukaryotic translation elongation factor 1 alpha 1	Eef1a1	1	1.0141	1.06616	0.959298	1.04914	0.959407	1.09388		-6.76049	-2.16882	-10.6615	-7.34858	-6.76049	0.772867
752	76238	AA276224	glyoxylate reductase/hydroxypyruvate reductase	Grhpr	1	1.06947	1.1612	1.0188	1.15308	0.937018	1.01666		0.549472	0.99981	-3.46869	0.984997	-1.30427	-9.50057
753	56486	AA272212	gamma-aminobutyric acid receptor associated protein	Gabarap	1	0.941004	1.04244	0.96638	1.07869	1.04446	1.12336		-9.67291	-11.0461	-11.088	-9.01029	-10.0973	-0.337737
754	12745	AA285509	calmegin	Clgn	1	0.868853	1.00599	0.876181	1.01617	0.960604	0.979423		-6.90811	-9.94447	-1.47039	-11.088	0.319368	-9.94447
755	12745	AA285509	calmegin	Clgn	1	1.1111	1.16367	1.11457	1.13606	0.998302	1.06848		0.0161138	0.986305	-1.26405	0.0568164	-10.9745	-2.59025
756	68961	AA266813	phosphorylase kinase, gamma 2 (testis)	Phkg2	1	0.934659	1.10746	0.97848	1.09777	0.97131	1.06791		-11.0676	0.841671	-10.8628	0.904737	-0.0920601	-0.821002
757	110954	AA286316	ribosomal protein 10	Rpl10	1	1.08586	1.04949	1.0315	1.04719	0.961161	0.984402		-3.22363	0.921397	-5.51018	-3.40672	-1.5566	-11.2462
758	13194	AA266564	damage specific DNA binding protein 1	Ddb1	1	1.08331	1.20732	1.0066	1.08311	1.18701	1.06464		-10.832	0.205824	-6.53875	-10.6978	-3.34521	-11.125
759	13047	AA261063	cut-like 1 (Drosophila)	Cutl1	1	0.874442	1.06911	0.91369	1.02374	0.948413	0.907416		-9.07382	-2.75691	-4.0465	-11.088	0.986305	0.960116
760	19085	AA270948	protein kinase, cAMP dependent regulatory, type I beta	Prkar1b	1	1.03356	1.18293	1.05941	1.0681	0.97447	0.998848		-5.00775	0.999997	-3.59401	0.977819	-5.43773	-10.8001
761	20775	AA268608	squalene epoxidase	Sqle	1	0.974892	1.02284	0.97449	1.04135	0.907136	0.91182		-4.65686	-2.16882	-1.14646	-9.07382	0.958949	0.505255
762	27425	AA269701	ATP synthase, H+ transporting, mitochondrial F0 complex, subunit g	Atp5l	1	0.959478	1.09882	0.894995	1.02977	0.980506	0.966969		-1.42808	0.170573	-2.48173	-7.56667	0.904737	0.30405
763	66475	AA270534	ribosomal protein S23	Rps23	1	1.12786	1.12033	0.91147	1.0643	0.852095	0.924965		-0.25975	-0.0696746	-11.1417	-1.07063	0.861208	-11.125
764	19085	AA270948	protein kinase, cAMP dependent regulatory, type I beta	Prkar1b	1	1.10678	1.19669	0.885812	1.01681	0.85419	1.00546		0.99238	0.956517	-4.93698	-9.44164	0.992842	-8.27634
765	66171	AA276345	6-phosphogluconolactonase	Pgls	1	0.956669	1.09645	0.952531	1.00234	0.916587	0.986727		-7.42148	-1.10829	-4.38194	-10.6978	0.933476	-7.34858
766		TRZ503			1	1.10526	1.18482	1.02919	1.05928	0.982604	0.967409		-0.476291	0.729176	-2.11853	-9.19904	-4.79631	-9.26069
767	21945	AA471746	death effector domain-containing	Dedd	1	0.894255	1.06935	0.884162	0.944901	0.94312	0.902108		0.993882	-1.6005	0.99632	-7.12891	0.0568164	0.590182
768	14866	AA461810	glutathione S-transferase, mu 5	Gstm5	1	0.911824	1.05975	0.991479	1.07892	0.935596	0.914061		-2.16882	0.931591	-11.2412	-3.22363	0.841671	0.239797
769	11832	AA500661	aquaporin 7	Aqp7	1	0.89807	1.02752	0.897985	0.939833	0.91931	0.899924		-10.9483	-7.20229	-1.18514	0.096104	0.993277	0.805131
770	21945	AA471746	death effector domain-containing	Dedd	1	0.990638	1.0646	0.991484	0.998992	0.943132	0.987315		0.708241	-4.0465	-9.44164	-10.9209	0.995949	-0.391852
771		AA426845			1	0.940532	1.01927	0.964411	0.935178	0.923079	0.962569		-5.80178	-10.0973	-3.78536	0.62761	0.998899	0.505255
772	15275	AA451263	hexokinase 1	Hk1	1	1.12787	1.14684	1.08954	0.994129	0.876082	1.01894		0.999376	0.982014	0.729176	-10.4644	0.999774	-10.0973
773		AI508884			1	1.12149	1.12062	0.913961	1.007	0.906752	0.915436		0.99931	-0.209833	-10.733	-4.8665	0.999036	-1.92269
774	268449	AA473164	ribosomal protein L23a	Rpl23a	1	0.996626	0.96815	0.995524	0.978575	0.932407	1.01414		-11.1417	-11.0234	-10.9996	-9.44164	0.748751	-11.088
775	73545	AA465846	RIKEN cDNA 1700094D03 gene	1700094D03Rik	1	1.05739	1.10125	0.947106	0.992839	0.887002	0.973004		0.998364	0.955251	-7.49418	-10.3339	0.999672	-10.832
776	68153	AA412879	general transcription factor II E, polypeptide 2 (beta subunit)	Gtf2e2	1	0.849542	1.01152	0.85713	0.884086	0.914285	0.871281		-6.39089	-11.0234	-1.18514	0.30405	0.960116	0.272528
777	13494	AA275913	developmentally regulated GTP binding protein 1	Drg1	1	1.09097	1.16705	1.05134	1.10335	0.938506	1.05969		0.998743	0.999911	0.590182	-0.0476688	0.837474	-7.49418
778	17002	AA474964	lactotransferrin	Ltf	1	1.10452	1.10887	1.04407	1.00514	0.956985	0.981463		0.881722	0.999987	0.222968	0.377785	0.700947	-8.88148
779	23897	AA472437	HCLS1 associated X-1	Hax1	1	1.10487	1.18417	1.01539	1.07415	0.889702	1.02117		0.996657	0.999933	-4.45015	-3.46869	0.841671	-11.2243
780	26441	AA277958	proteasome (prosome, macropain) subunit, alpha type 4	Psma4	1	0.984352	1.12788	0.985628	1.05397	0.911221	1.00873		-11.1417	0.999914	-10.4644	-6.90811	0.999949	-2.11853
781	56772	AA275865	myeloid/lymphoid or mixed-lineage leukemia (trithorax homolog, Drosophila); translocated to, 11	Mllt11	1	1.05764	1.13525	0.984437	0.961824	0.883468	0.942802		0.999911	0.923542	-4.93698	-1.26405	0.999997	0.931591
782		AA498356			1	1.12336	1.2424	1.258	0.951616	1.17911	1.3606		0.30405	0.967451	0.999943	0.997333	0.999597	1
783	20166	AI098267	rhotekin	Rtkn	1	1.10871	1.21823	1.24315	1.30211	1.06229	1.24997		0.999704	0.999996	1	1	0.896641	1
784	12516	AA475638	CD7 antigen	Cd7	1	0.857431	0.959202	0.954959	0.970616	0.964849	0.907616		-11.2412	-11.1417	-7.78272	-2.98628	0.985882	-0.447704
785		AA497590			1	1.16377	1.23856	1.14084	1.18197	0.989078	1.13259		0.99998	1	0.999803	0.99981	-10.7671	0.969301
786	59008	AA498565	anaphase-promoting complex subunit 5	Anapc5	1	0.979993	1.13499	1.00299	1.04102	0.926805	0.975248		-10.2885	0.700947	-7.99628	-8.27634	0.977149	-3.46869
787	16195	AA543149	interleukin 6 signal transducer	Il6st	1	1.00137	1.19874	0.93097	1.10309	0.932457	1.03037		0.527817	0.997061	-4.11282	-8.55003	0.995949	-2.81349
788	59008	AA498565	anaphase-promoting complex subunit 5	Anapc5	1	0.894796	1.08902	1.02267	1.03899	1.0007	1.02262		-10.733	0.988947	-8.48227	-11.1963	0.493624	0.549472
789	103067	AA522020	expressed sequence AA522020	AA522020	1	1.02768	1.15469	1.02325	1.05497	0.930175	0.969802		0.349139	0.995682	-6.317	-11.1715	0.993686	0.810084
790	21858	AA518165	tissue inhibitor of metalloproteinase 2	Timp2	1	1.13121	1.22899	1.38625	1.57512	1.42206	1.50144		0.937101	0.999908	1	1	1	1
791	22027	AA498066	tumor rejection antigen gp96	Tra1	1	0.943308	1.09047	0.956922	0.98236	0.912932	0.927821		-2.70084	0.481756	-10.5058	-7.42148	0.99999	0.919195
792		AA537645			1	0.885867	1.05271	0.929953	0.965546	0.923633	0.921417		-1.22434	-0.996821	-8.61733	-1.18514	0.999454	0.997155
793	23960	AA290052	2'-5' oligoadenylate synthetase 1G	Oas1g	1	1.2056	1.15504	1.06331	1.10836	1.03264	0.906528		0.999879	-2.75691	-0.0920601	0.096104	-0.0260383	-10.0973
794	234847	AI507593	spastic paraplegia 7 homolog (human)	Spg7	1	1.13315	1.15551	1.13552	1.17328	1.0114	1.12737		0.988947	0.735848	0.99023	0.945372	-7.85421	0.99831
795	23960	AA290052	2'-5' oligoadenylate synthetase 1G	Oas1g	1	0.884182	1.06367	0.885697	0.91681	0.944216	0.942068		-10.6978	-11.125	-0.754092	0.431829	0.994607	0.115228
796	55978	AA274119	RIKEN cDNA 0610009H04 gene	0610009H04Rik	1	0.88988	1.03763	0.927754	0.897017	0.847295	0.884334		-11.1963	-9.8918	-1.92269	0.996436	1	0.999774
797	50911	AA217904	exosome component 9	Exosc9	1	1.06032	1.00463	0.976953	1.00859	0.979769	1.0955		-1.68989	-10.4644	-8.94617	-10.8924	-10.2885	0.319368
798	50911	AA217904	exosome component 9	Exosc9	1	1.12531	1.10163	1.12677	1.05248	0.91586	0.99479		0.977819	0.999993	0.978471	0.349139	0.772867	-9.44164
799	11450	AA493090	adiponectin, C1Q and collagen domain containing	Adipoq	1	1.1107	1.13576	1.02717	1.01748	0.878753	1.03114		0.99998	0.999937	-9.67291	-11.2443	0.999891	-10.9483
800	234847	AI507593	spastic paraplegia 7 homolog (human)	Spg7	1	1.05997	1.14817	1.02798	0.991336	0.935823	1.0222		-0.855182	0.966488	-9.26069	-9.99629	0.761084	-10.3339
801	71902	AA611688	cullin associated and neddylation disassociated 1	Cand1	1	0.954071	1.02883	0.977934	1.02638	0.909925	0.955689		-6.90811	-7.71096	-5.36549	-8.68414	0.902106	-2.42826
802	20677	AA612510	SRY-box containing gene 4	Sox4	1	1.09803	1.14244	1.10003	1.168	0.996458	1.10014		0.993063	0.998364	0.949833	0.999624	-11.2069	0.0766349
803	433256	AA521959	acyl-CoA synthetase long-chain family member 5	Acsl5	1	0.990208	1.15958	1.09242	1.0514	0.941064	0.945218		-11.0234	0.958949	-0.821002	-10.8001	-1.47039	-1.47039
804		AA615692			1	1.12899	1.11735	1.06949	1.04728	0.935574	1.02792		0.405337	0.997943	-4.93698	0.418713	-1.87506	-6.6866
805		AA501244			1	0.861412	1.02148	0.896915	0.874992	0.96521	0.903095		-9.61622	-9.61622	-2.3229	0.55997	0.97972	0.55997
806		AA517991			1	0.899551	1.04453	0.970493	0.641388	0.959515	0.954128		-7.9254	-10.9745	-1.64493	-4.51871	0.975021	0.431829
807	13506	AA500580	desmocollin 2	Dsc2	1	1.1347	1.14802	1.04427	1.068	0.889487	0.985233		0.969301	0.481756	-1.97085	0.096104	0.951243	-4.58762
808	20255	AA543702	secretogranin III	Scg3	1	0.888007	1.02122	1.07027	0.847501	1.04827	1.03893		-1.82797	-9.94447	-10.7671	-10.5463	-11.2443	-9.38201
809		AA794084			1	1.04952	1.2099	1.02388	0.995551	0.923901	0.948008		0.893804	0.999184	-2.16882	-7.05542	0.965497	-0.137987
810	11650	AA561933	alkaline phosphatase 5	Akp5	1	0.852938	1.01136	0.84457	0.912709	0.849424	0.824989		-0.855182	-3.34521	0.997418	0.986305	1	0.999998
811	78294	AA727759	ribosomal protein S27a	Rps27a	1	1.14873	1.11004	1.08788	1.05589	0.937547	0.97745		0.994434	0.999911	0.999211	0.945372	0.405337	-8.75044
812		AA734806			1	0.98435	1.04883	0.948482	1.05888	0.977293	1.01672		-11.1071	-4.0465	-2.75691	-2.75691	-3.59401	-11.088
813		AA794084			1	1.08236	1.11768	1.04405	1.00671	0.919763	0.935754		0.987116	0.999959	0.18836	-9.13674	0.999992	0.890895
814	18750	AA590683	protein kinase C, alpha	Prkca	1	1.21974	1.16694	1.03326	1.13791	1.00012	0.7936		0.789559	0.995818	-11.2069	-11.1071	0.875216	0.363601
815	22629	AA879811	tyrosine 3-monooxygenase/tryptophan 5-monooxygenase activation protein, eta polypeptide	Ywhah	1	1.07635	1.11348	1.00194	1.00786	0.930553	0.959224		0.0568164	0.999985	-2.98628	-8.68414	0.943804	0.767043
816	66286	AA592658	Sec11-like 3 (S. cerevisiae)	Sec11l3	1	1.08848	1.11492	0.936636	0.962417	0.859127	0.869445		0.887913	0.973499	-0.595136	-2.27101	0.999999	0.99975
817		AA638454			1	1.02756	1.09002	0.890738	0.979225	0.892078	0.852583		-1.10829	-9.55876	0.715375	0.845769	0.999861	0.999286
818	54188	AA616057	cleavage and polyadenylation specific factor 4	Cpsf4	1	1.12709	1.07794	1.03503	1.10123	1.00904	1.0612		0.999997	0.828773	0.735848	0.999964	-1.22434	0.272528
819	13001	AA681604	casein kinase II, beta subunit	Csnk2b	1	1.13525	1.09253	0.979692	0.997577	0.924987	0.999054		0.999986	0.921397	-8.20688	-10.1947	0.902106	-7.56667
820	19179	AA645829	protease (prosome, macropain) 26S subunit, ATPase 1	Psmc1	1	1.15853	1.16856	1.10554	1.13051	0.946943	1.12175		0.999994	0.999988	0.999584	0.999003	-1.51323	0.993485
821	12525	AA839138	CD8 antigen, alpha chain	Cd8a	1	1.14193	1.13258	1.06921	1.09829	1.01343	1.10431		0.538756	0.909804	-3.04488	-0.0476688	-11.2462	0.958949
822	16542	AA871757	kinase insert domain protein receptor	Kdr	1	1.18568	1.0677	1.06408	0.996031	0.964028	1.05293		0.999941	0.995542	-0.337737	-4.72643	0.77856	-1.64493
823		AA681604			1	0.875656	1.04034	0.906811	0.959174	0.972072	0.928724		-7.05542	-9.07382	0.152458	0.907302	0.999898	0.982014
824	18203	AA763991	N-terminal Asn amidase	Ntan1	1	1.08889	1.2216	1.10151	1.14372	0.968316	1.14186		0.993277	0.999986	0.925633	0.994434	-5.0788	0.890895
825	67115	AA798998	ribosomal protein L14	Rpl14	1	0.893567	1.00206	0.866545	0.887694	0.850744	0.897882		-0.821002	-7.56667	0.678078	0.363601	0.992842	0.729176
826	18203	AA763991	N-terminal Asn amidase	Ntan1	1	0.906747	1.04456	0.892694	0.917479	0.855864	0.883683		0.444687	-5.43773	0.789559	-0.0920601	0.990528	0.893804
827	23880	AI049453	FYN binding protein	Fyb	1	0.904098	0.979329	0.854051	0.908079	0.789288	0.849943		-2.3229	-10.0472	0.864839	0.729176	0.999845	0.973499
828	14229	AI180957	FK506 binding protein 5	Fkbp5	1	1.02618	1.06722	1.01912	1.01046	0.889069	0.979915		0.853675	0.919195	-2.92818	-11.1572	0.998135	-2.42826
829	57431	AI180850	DnaJ (Hsp40) homolog, subfamily C, member 4	Dnajc4	1	1.19282	1.12555	1.0745	1.01331	0.979542	0.94929		0.999999	0.971889	0.256316	-1.68989	-0.564742	-11.1071
830		AA798637			1	1.06264	1.10722	1.02099	1.00497	0.990392	0.974497		-0.391852	0.784123	-1.47039	-10.3784	-2.06877	-10.6615
831	23880	AI049453	FYN binding protein	Fyb	1	1.06808	1.05821	1.04652	1.03158	0.997938	1.07486		0.580321	0.653661	-3.28418	-3.28418	-11.0461	-0.185485
832	20677	W14398	SRY-box containing gene 4	Sox4	1	1.07167	1.0817	1.08911	1.03843	0.90428	0.994566		-7.27551	0.982014	-0.0920601	-0.137987	0.685869	-3.34521
833	57431	AI180850	DnaJ (Hsp40) homolog, subfamily C, member 4	Dnajc4	1	1.13497	1.15721	1.05288	1.06851	0.916633	1.02992		0.999996	0.999993	0.955251	0.972705	0.943804	-8.55003
834	20462	AA881641	splicing factor, arginine/serine-rich 10 (transformer 2 homolog, Drosophila)	Sfrs10	1	1.07953	1.20952	1.08523	1.1455	0.958963	1.04726		0.968389	0.999782	0.481756	0.912242	-8.06683	-2.70084
835	22248	AA833322	unc-119 homolog (C. elegans)	Unc119	1	1.10431	1.19201	1.12023	1.11458	1.01452	1.10465		0.999928	0.99897	0.995949	0.962357	-9.67291	-0.787306
836	1509	AA770764	cathepsin D (lysosomal aspartyl peptidase)	CTSD	1	0.924303	1.03945	1.00735	1.15246	1.09946	1.09398		-3.46869	-7.63894	-11.1417	0.805131	-1.34502	-1.73538
837		AA882121			1	0.997194	1.15636	1.00764	1.07163	0.926998	0.970203		-11.2243	0.998195	-10.832	-0.285326	0.222968	-6.16936
838	27176	AA795887	ribosomal protein L7a	Rpl7a	1	1.1722	1.2711	1.10226	1.19667	1.08082	1.12759		0.99966	1	0.999851	1	-1.14646	0.998701
839	270106	AA896365	ribosomal protein L13	Rpl13	1	1.15674	1.18154	1.06705	1.10948	0.910118	0.897282		0.998566	0.980899	-0.391852	-1.87506	0.999829	-3.28418
840	19983	AA896773	ribosomal protein L5	Rpl5	1	1.11475	1.08244	1.03423	1.03708	0.938953	1.01563		0.84977	-0.0920601	-6.76049	-6.16936	-1.6005	-10.2885
841	12857	AA711266	cytochrome c oxidase subunit IV isoform 1	Cox4i1	1	0.981611	1.0709	1.02946	1.04198	1.03879	1.06748		-11.0234	0.115228	-9.26069	-5.36549	-8.61733	-3.9151
842	19357	AA546839	RAD21 homolog (S. pombe)	Rad21	1	1.02562	1.01512	1.09914	1.00564	0.966914	0.970723		-11.2462	-4.38194	-0.11483	-10.3784	-6.98181	-10.7671
843	57296	AA596572	proteasome (prosome, macropain) 26S subunit, non-ATPase, 8	Psmd8	1	1.11238	1.11446	1.04483	1.09891	1.0072	0.998287		0.999901	0.999036	0.896641	0.999068	-9.72884	-0.0476688
844	68222	AA760262	4931415M17	4931415M17	1	1.01124	1.04471	1.01654	1.04844	0.913583	0.978328		-10.1947	-1.82797	-11.2468	-5.72864	0.457291	-11.2462
845	57296	AA596572	proteasome (prosome, macropain) 26S subunit, non-ATPase, 8	Psmd8	1	1.18281	1.15859	1.11595	1.14586	1.05982	1.18429		0.999977	0.99999	0.999789	0.999999	0.861208	1
846	105892	AI060382	LY antigen-like	LOC105892	1	1.07792	1.16155	1.03261	0.993508	0.882051	0.942746		0.670115	0.998195	-2.37532	-8.75044	0.992615	-0.595136
847	18624	AI120460	peptidase 4	Pep4	1	1.13134	1.15314	1.04593	1.10154	1.00228	1.10467		0.99998	0.999999	-0.00477888	0.963433	-10.1465	0.990817
848	19718	AA896210	replication factor C (activator 1) 2	Rfc2	1	1.08837	1.12847	1.00849	1.01879	0.913729	0.999373		0.999539	1	-0.787306	-0.65731	0.999937	-8.48227
849	102247	AA967122	expressed sequence AU041707	AU041707	1	1.09401	1.13534	0.985166	1.02885	0.907691	1.01956		0.772867	0.997732	-8.55003	-11.2069	0.999879	-7.85421
850	53415	AI020875	HIV-1 tat interactive protein 2, homolog (human)	Htatip2	1	1.09939	1.15582	1.04528	1.07438	0.911613	1.03215		0.993686	0.999997	-1.78141	0.418713	0.998417	-7.42148
851	12055	AI118629	B-cell CLL/lymphoma 7C	Bcl7c	1	1.14688	1.14235	0.972677	0.97447	0.856442	0.93828		0.999994	0.977819	-10.6615	-2.21965	0.999999	0.943804
852	22789	AA874235	zona pellucida 3 receptor	Zp3r	1	1.07379	1.12691	1.03053	1.04012	0.940265	1.04456		0.985446	0.998073	0.334396	-2.48173	0.715375	-10.2421
853	12326	AI153488	calcium/calmodulin-dependent protein kinase IV	Camk4	1	1.11003	1.08387	1.04884	1.01501	0.966801	1.03133		0.999998	0.991097	0.99238	-0.925012	-0.996821	-1.82797
854		AI158410			1	1.13518	1.14531	1.09298	1.05593	0.993589	1.04802		0.986717	0.999894	0.967451	0.570251	-9.26069	0.923542
855		AI156457			1	1.09849	1.13408	1.0067	1.0041	0.877828	0.951012		0.997732	0.999416	-1.18514	-6.16936	0.999945	-3.9151
856	13032	AA939414	cathepsin C	Ctsc	1	1.12472	1.14642	1.00755	0.980848	0.898202	0.931657		0.999286	1	-9.99629	-9.55876	0.999128	-0.564742
857	21833	AA644914	thyroid hormone receptor alpha	Thra	1	1.05595	1.14603	1.1046	1.04162	0.896213	0.953237		-2.81349	0.995542	0.469646	-6.09564	0.969301	-5.65565
858	14204	AA967055	interleukin 4 induced 1	Il4i1	1	1.11257	1.1594	1.10318	1.06518	0.926592	0.974739		0.871842	0.999905	0.272528	-1.5566	0.256316	-0.447704
859	16882	AA967089	ligase III, DNA, ATP-dependent	Lig3	1	1.08112	1.1324	1.0445	1.00887	0.872569	0.986848		0.987504	0.999211	-0.754092	-11.1845	0.997805	-1.30427
860	21833	AA644914	thyroid hormone receptor alpha	Thra	1	1.11411	1.16359	1.07451	1.1368	0.957136	0.981136		0.999237	0.999981	0.896641	0.999917	-2.27101	-3.10397
861	16430	AI195962	intergral membrane protein 1	Itm1	1	0.900631	1.07298	0.914869	0.949179	0.882131	0.9104		-11.2162	-1.34502	-5.0788	0.256316	0.999068	0.985446
862	13081	AI226268	cytochrome P450, family 24, subfamily a, polypeptide 1	Cyp24a1	1	1.05719	1.17615	1.01785	1.06344	0.93533	0.986987		0.999332	1	0.431829	0.884856	0.772867	-4.65686
863	14667	AI227393	GM2 ganglioside activator protein	Gm2a	1	1.12426	1.17806	1.08625	1.05339	0.939107	0.982341		0.999985	1	0.927671	0.693491	0.748751	-2.16882
864	17888	AA655446	myosin, heavy polypeptide 6, cardiac muscle, alpha	Myh6	1	1.14678	1.14866	1.07492	1.08396	0.91795	0.98935		0.999995	1	0.98357	0.997333	0.661977	-11.1071
865		W62757			1	0.936897	1.0845	0.923195	1.06946	0.954707	0.998566		-3.59401	0.319368	-6.317	-3.40672	-10.3339	-11.1715
866	14287	W59651	folylpolyglutamyl synthetase	Fpgs	1	1.06662	1.09696	0.894135	0.876284	0.737871	0.810416		0.893804	0.992842	0.987504	0.997061	1	1
867	18472	W61996	platelet-activating factor acetylhydrolase, isoform 1b, beta1 subunit	Pafah1b1	1	0.961269	1.1393	0.932029	0.988441	0.882097	0.939113		-3.72114	0.994607	0.391695	-8.27634	0.9962	0.938843
868	54369	AA000602	expressed in non-metastatic cells 6, protein	Nme6	1	1.09593	1.12938	0.949087	0.97934	0.824332	0.882774		0.999978	0.999834	-0.311321	-2.37532	1	0.999901
869	54369	AA000602	expressed in non-metastatic cells 6, protein	Nme6	1	1.07438	1.09389	0.912085	0.953324	0.802908	0.844555		0.935312	0.678078	0.748751	0.927671	1	0.999856
870	13202	W75660	D-dopachrome tautomerase	Ddt	1	1.14216	1.18455	1.10634	1.2798	1.09786	1.21343		0.999286	0.999969	0.99632	1	0.938843	0.999993
871		W70994			1	1.06927	1.049	0.86948	1.0508	1.02147	1.10385		-4.72643	-7.27551	0.405337	-7.12891	-10.2421	-1.47039
872	56464	AI325870	cathepsin F	Ctsf	1	0.968902	1.02805	0.97568	0.995788	0.940209	0.98262		-2.87058	0.096104	-4.45015	-9.32169	0.988947	-2.42826
873	19047	W76723	protein phosphatase 1, catalytic subunit, gamma isoform	Ppp1cc	1	0.998269	1.11918	0.962325	1.05769	0.961354	1.02812		-10.8924	0.996657	-1.42808	0.63648	-2.06877	-5.87507
874	81489	W75670	DnaJ (Hsp40) homolog, subfamily B, member 1	Dnajb1	1	0.884939	1.03879	0.90912	0.98951	0.951931	0.965534		-9.94447	-9.07382	-1.42808	-8.88148	0.722352	-4.45015
875	12257	W82946	benzodiazepine receptor, peripheral	Bzrp	1	1.09719	1.17795	1.18175	1.27273	1.13844	1.19277		-2.59025	0.990528	0.923542	0.999943	0.893804	0.988247
876	69024	AI430334	sorting nexin 15	Snx15	1	1.02002	1.1062	1.17931	1.22783	1.16545	1.272		-2.06877	0.819649	0.272528	0.999156	0.935312	0.999211
877	15417	W97853	homeo box B9	Hoxb9	1	1.09298	1.15431	1.05593	1.01025	0.948702	0.942136		0.992615	0.999861	-0.625991	-9.38201	0.570251	0.618548
878	19899	AA000133	ribosomal protein L18	Rpl18	1	1.00915	1.07486	1.01995	1.12049	1.02245	1.07352		-6.46481	-0.25975	-8.34541	0.946899	-10.4219	-1.30427
879	56397	W83303	mortality factor 4 like 2	Morf4l2	1	0.943752	1.08472	0.936506	1.04646	0.929388	0.915002		-1.42808	0.239797	-0.625991	-6.24315	-0.65731	0.256316
880	12226	W83255	B-cell translocation gene 1, anti-proliferative	Btg1	1	1.08901	1.16778	1.00972	1.19433	1.00762	1.07656		0.993485	1	0.30405	1	-6.46481	0.943804
881	27407	W83271	ATP-binding cassette, sub-family F (GCN20), member 2	Abcf2	1	1.05077	1.10343	0.992804	1.0417	0.916581	0.95406		0.952615	0.999971	-10.2421	-5.65565	0.99931	0.549472
882	22059	W87149	transformation related protein 53	Trp53	1	1.1438	1.11812	0.967131	0.943002	0.900227	0.90866		0.996965	0.949833	-3.98059	-9.01029	0.962357	0.685869
883	67861	AI325329	RIKEN cDNA 2310005E10 gene	2310005E10Rik	1	0.942326	1.04853	0.919858	1.03955	0.858265	0.968927		-7.71096	-2.81349	-0.821002	-10.733	0.996965	-2.53573
884	12444	W98440	cyclin D2	Ccnd2	1	1.07563	1.1084	0.874234	0.926898	0.814654	0.871732		0.319368	0.767043	0.975021	-2.16882	0.999911	0.925633
885	12444	W98440	cyclin D2	Ccnd2	1	0.944386	1.13324	0.901908	0.992309	0.817448	0.834068		-7.63894	0.661977	-0.889852	-6.39089	0.995398	-0.185485
886	20698	AA000819	sphingosine kinase 1	Sphk1	1	0.926628	1.15825	0.904467	0.995136	0.918714	0.952677		-6.39089	0.902106	0.222968	-10.9483	-2.37532	-4.51871
887	276756	W12289	gene model 1860, (NCBI)	Gm1860	1	1.034	1.17556	1.03513	0.988553	0.837765	0.818922		-11.2069	-0.625991	-6.39089	-7.85421	0.929656	0.929656
888	19155	W10179	aminopeptidase puromycin sensitive	Npepps	1	0.941003	1.15067	1.28897	1.30176	1.198	1.07657		-2.81349	0.772867	0.999262	0.999636	0.949833	-0.925012
889	19155	W10179	aminopeptidase puromycin sensitive	Npepps	1	1.06807	1.14657	1.11722	1.03332	0.998475	1.03802		-1.68989	0.999965	0.994775	-0.787306	-10.4219	-4.8665
890	59013	AA003085	heterogeneous nuclear ribonucleoprotein H1	Hnrph1	1	1.06216	1.15574	1.20322	1.1254	0.952075	1.01178		-0.564742	0.999965	0.999995	0.995542	-1.14646	-11.1071
891	20090	W12819	ribosomal protein S29	Rps29	1	0.96561	1.09709	0.973854	0.995572	0.940383	1.02545		-5.29346	0.969301	-4.58762	-11.1071	0.767043	-9.99629
892		W12121			1	0.973881	1.13993	1.02669	1.05223	1.04569	1.08993		-11.2162	0.998518	-9.8383	0.700947	-4.58762	0.30405
893		W12121			1	0.975681	1.08034	0.981049	0.983085	0.894697	0.94061		-9.07382	-1.38629	-8.20688	-8.20688	0.405337	-2.37532
894	14751	W29397	glucose phosphate isomerase 1	Gpi1	1	1.0955	1.08132	1.07572	1.16121	1.10474	1.11632		0.919195	-0.161538	0.814923	0.999693	0.784123	0.993485
895	15203	W11571	hephaestin	Heph	1	0.992095	1.01067	0.998776	1.0117	1.00513	1.01099		-1.51323	-6.02202	-2.21965	-4.31409	-6.46481	-6.83433
896	15203	W11571	hephaestin	Heph	1	1.00349	1.0467	1.00727	1.042	0.966504	1.03486		-9.32169	0.349139	-10.832	-3.04488	-3.10397	-7.42148
897	20090	W12819	ribosomal protein S29	Rps29	1	0.955838	1.09968	0.947732	1.01356	0.938246	1.02973		-11.1845	-4.72643	-3.04488	-10.6615	-0.0476688	-11.1071
898	74617	W10703	serine carboxypeptidase 1	Scpep1	1	0.928866	1.01427	0.769546	0.829188	0.701673	0.745762		-8.27634	-6.76049	0.999996	0.998701	1	0.999997
899	74617	W10703	serine carboxypeptidase 1	Scpep1	1	0.884384	0.936979	0.85032	0.854382	0.8555	0.904154		-1.87506	-9.38201	-2.37532	-0.0696746	-2.11853	-3.40672
900	74617	W10703	serine carboxypeptidase 1	Scpep1	1	0.819164	0.997225	0.81912	0.741748	0.818106	0.824232		0.590182	-10.0973	0.685869	0.405337	-0.0476688	-1.47039
901	66082	W34507	abhydrolase domain containing 6	Abhd6	1	1.05301	1.16158	1.03135	0.997789	1.01049	0.998351		0.405337	0.996076	-0.821002	-7.12891	-3.22363	-9.01029
902	22697	W12178	zinc finger proliferation 1	Zipro1	1	1.04036	1.08137	1.0874	1.11472	1.1312	1.08931		0.444687	0.999068	0.481756	0.95775	-1.10829	-2.01954
903	14751	W29397	glucose phosphate isomerase 1	Gpi1	1	1.12173	1.07621	1.0829	1.2481	1.03807	1.07922		0.599838	-2.37532	0.0366441	0.999997	-1.47039	0.871842
904	56040	W14267	ribosomal protein, large, P1	Rplp1	1	0.995822	1.10663	1.00144	1.12779	1.05824	1.09186		-9.99629	0.819649	-11.1071	0.678078	-7.85421	-1.6005
905	20016	W20956	RNA polymerase 1-1	Rpo1-1	1	1.054	1.06293	1.07391	1.0974	0.980998	1.02939		-0.419559	0.0366441	-0.960668	0.938843	-10.2885	-11.0234
906	22378	W41126	WW domain binding protein 2	Wbp2	1	1.13624	1.0861	0.980568	1.01343	0.877639	0.891497		0.999789	0.960116	-3.10397	-11.088	0.991097	0.99189
907	22378	W41126	WW domain binding protein 2	Wbp2	1	1.02455	1.12079	0.950535	1.02643	0.871739	0.9157		-0.36458	0.907302	-1.10829	-8.75044	0.971889	-0.787306
908	22378	W41126	WW domain binding protein 2	Wbp2	1	1.07512	1.10621	0.934724	1.04548	0.866115	0.945817		0.833175	0.748751	-1.10829	-9.78397	0.999523	-0.00477888
909	22697	W12178	zinc finger proliferation 1	Zipro1	1	0.949732	1.07326	1.06111	1.15738	0.997308	1.05858		0.609292	0.975021	-8.13704	0.998743	-10.0973	-3.34521
910	67279	W30130	mediator of RNA polymerase II transcription, subunit 31 homolog (yeast)	Med31	1	0.901249	1.10054	0.990842	1.06448	0.947944	0.987109		-9.94447	0.997805	-2.81349	-10.8924	0.97972	-0.65731
911	15425	W33293	homeo box C6	Hoxc6	1	0.742622	0.992935	0.82072	0.962605	0.959928	0.935952		-0.65731	-10.8628	0.902106	0.63648	0.982014	0.958949
912	20024	W11216	SUB1 homolog (S. cerevisia	Sub1	1	0.885308	1.11679	0.845701	0.993086	0.814535	0.778828		0.722352	-2.59025	0.871842	-5.65565	0.980899	0.992842
913	56040	W14267	ribosomal protein, large, P1	Rplp1	1	1.00569	1.01206	0.893947	1.02634	1.03592	1.13679		-11.2243	-10.2885	0.0568164	-6.98181	-10.6241	-1.07063
914	73025	W96827	RIKEN cDNA 2900070H08 gene	2900070H08Rik	1	1.09901	1.17125	1.07638	1.08467	0.959306	1.02872		0.984059	0.999982	0.549472	0.991634	-7.05542	-6.39089
915	67966	AA123204	zinc finger, CCHC domain containing 10	Zcchc10	1	0.979759	1.1007	0.921659	0.946147	0.924553	0.930662		-10.2421	0.256316	0.955251	0.929656	0.999982	0.993686
916	12010	AA048817	beta-2 microglobulin	B2m	1	1.02271	1.09354	1.06783	1.07921	0.975525	1.10544		-2.27101	0.319368	-3.04488	0.678078	-10.8924	0.833175
917	230648	AA119086	RIKEN cDNA 4732418C07 gene	4732418C07Rik	1	0.953296	1.0648	1.00126	1.03073	1.07444	1.11727		-10.6615	-3.72114	-7.9254	-7.27551	-10.6615	-5.1501
918	14287	W59651	folylpolyglutamyl synthetase	Fpgs	1	1.05249	1.12544	1.04265	1.09411	0.977888	1.04863		0.845769	0.999943	-2.87058	0.993882	-10.9483	-1.34502
919		AA690074			1	0.970758	1.11545	0.927667	1.0147	0.944654	1.05167		-9.44164	0.9962	0.493624	-3.72114	0.996436	-6.02202
920	66622	W70991	RIKEN cDNA 5730410I19 gene	5730410I19Rik	1	0.956585	1.09493	0.915381	1.03958	0.965463	0.973556		-0.821002	0.516651	0.678078	-7.42148	-3.98059	-5.43773
921	18521	AA057997	poly(rC) binding protein 2	Pcbp2	1	0.993452	1.01226	0.921344	1.01389	0.954082	1.10501		-2.70084	0.493624	-1.03347	-5.72864	-3.40672	0.505255
922	66679	AA543515	RAE1 RNA export 1 homolog (S. pombe)	Rae1	1	1.08426	1.10477	0.955331	1.02283	0.878288	0.948237		-1.14646	0.984997	0.715375	-9.32169	0.997732	-0.419559
923	11459	AA066878	actin, alpha 1, skeletal muscle	Acta1	1	0.804248	0.99563	0.792963	0.9396	0.893267	0.985669		-4.79631	-4.31409	0.645163	-10.6615	-4.31409	-10.733
924	67087	AA014587	catenin beta interacting protein 1	Ctnnbip1	1	0.967683	1.08999	0.879305	1.03416	0.852935	1.0445		-10.0973	-0.209833	-0.00477888	-6.02202	0.670115	-3.98059
925		AW111317			1	1.11184	1.12554	0.915597	0.818797	0.682098	0.648803		0.405337	0.97105	0.998657	1	1	1
926	56452	W84173	origin recognition complex, subunit 6-like (S. cerevisiae)	Orc6l	1	1.03803	1.16446	1.10801	1.13182	0.985856	1.01687		-10.3784	0.993882	-0.821002	0.881722	-5.80178	-0.855182
927		W98166			1	1.12298	1.20474	1.07175	1.08507	0.95379	1.00653		0.999959	1	0.990528	0.996076	-11.2069	-8.68414
928	65116	W62792	proline-rich Gla (G-carboxyglutamic acid) polypeptide 2	Prrg2	1	1.0454	1.17196	1.03844	1.03232	1.00669	1.02534		0.909804	0.999976	-0.476291	-1.22434	-11.0461	-4.8665
929	67615	AI893737	ubiquitin-conjugating enzyme E2R 2	Ube2r2	1	1.01469	1.16594	1.05609	1.10784	0.993309	1.02652		-9.13674	0.999999	-0.505324	0.995542	-10.4644	-8.61733
930	229007	AI430503	zinc finger, CCCH-type with G patch domain	Zgpat	1	1.01663	1.09915	1.02258	1.09815	1.01318	0.962337		0.493624	0.970188	-10.4644	0.937101	-10.1465	-3.46869
931	11746	AA929367	annexin A4	Anxa4	1	1.05154	1.08506	0.912714	0.993756	0.849521	0.96977		-7.71096	0.999472	0.966488	-8.75044	0.999894	0.405337
932	68203	AA000136	DIRAS family, GTP-binding RAS-like 2	Diras2	1	0.993739	1.14599	0.971279	1.09131	0.91703	0.997923		-0.721358	0.998862	-3.16356	0.570251	-0.754092	-7.27551
933	11843	W98112	ADP-ribosylation factor 4	Arf4	1	0.919652	1.0687	0.906608	1.05236	0.942352	0.967111		0.794871	-0.0260383	0.921397	-8.88148	-0.337737	-7.49418
934	110058	W75713	synaptotagmin XVII	Syt17	1	0.914887	1.08805	1.00992	1.01154	0.946308	0.949023		-5.72864	0.481756	-5.51018	-4.17952	-0.595136	-1.38629
935	78903	AA142678	Werner helicase interacting protein 1	Wrnip1	1	0.925096	1.0692	0.950452	1.00334	0.909666	0.927921		0.391695	0.505255	0.991634	-7.27551	0.964479	0.923542
936	66052	W65755	succinate dehydrogenase complex, subunit C, integral membrane protein	Sdhc	1	1.03669	1.09373	1.03351	1.15517	1.05311	1.04953		-4.93698	0.97105	-4.65686	0.997333	-2.64528	-1.47039
937	76740	AA709662	RIKEN cDNA C920006C10 gene	C920006C10Rik	1	1.00477	1.10026	1.03421	0.953188	0.904119	0.93997		-11.1572	-0.11483	-8.61733	-4.0465	0.761084	-2.92818
938		AA003195			1	1.11385	1.1908	1.12097	1.14431	0.95704	1.01012		0.994434	0.999999	0.962357	0.999767	-4.17952	-7.71096
939	67785	AI853513	zinc finger protein 262	Zfp262	1	1.00873	1.07127	0.996188	0.977272	0.902089	0.997142		-2.37532	0.527817	-10.8924	-6.09564	0.976459	-7.99628
940	28146	W65555	DNA segment, Chr 3, University of California at Los Angeles 1	D3Ucla1	1	0.887587	1.05272	0.891478	0.97035	0.921975	0.906435		0.239797	-3.04488	0.239797	-7.20229	-2.81349	-0.209833
941	22059	AA272516	transformation related protein 53	Trp53	1	1.09477	1.12944	1.03931	0.929028	0.838892	0.841617		-3.40672	-0.447704	-6.02202	-3.04488	0.887913	0.722352
942		AA139324			1	1.08046	1.10002	1.04995	1.01955	1.008	1.03848		-3.46869	0.599838	-3.85002	-5.51018	-11.1963	-6.83433
943	380843	W36651	similar to OTTHUMP00000016066	LOC380843	1	0.957904	1.11555	1.00146	1.05966	0.969926	1.13305		-5.1501	0.956517	-8.88148	-2.75691	-7.20229	0.951243
944	18597	W41118	pyruvate dehydrogenase E1 alpha 1	Pdha1	1	0.933501	1.07687	0.97692	1.03206	0.934874	0.95226		0.363601	-0.0260383	-2.98628	-11.2462	-0.787306	-2.92818
945		W85203			1	0.869288	1.08587	0.918216	1.00522	0.989811	1.0987		-5.72864	-1.22434	-6.61268	-11.2443	-8.13704	-1.92269
946	19730	W40905	ral guanine nucleotide dissociation stimulator	Ralgds	1	0.978686	1.09678	1.01222	1.0637	0.920707	0.976092		-10.3784	0.418713	-8.20688	-0.209833	0.996965	-11.1715
947	68209	AW107630	RIKEN cDNA 1500026D16 gene	1500026D16Rik	1	1.06535	1.12364	0.96538	1.0366	0.934881	0.983047		-0.65731	0.661977	-1.6005	-9.44164	0.754987	-7.9254
948		W82759			1	0.968335	1.11741	1.01531	1.05221	0.929623	1.08866		-9.13674	0.810084	-8.88148	-4.0465	-4.0465	-5.58283
949	66039	W48339	DNA segment, Chr 14, ERATO Doi 449, expressed	D14Ertd449e	1	1.09811	1.17827	1.07995	1.09138	0.95451	1.01812		0.999758	0.999968	0.538756	0.824265	-1.73538	-11.0234
950	14955	W78370	H19 fetal liver mRNA	H19	1	1.01401	1.09202	0.99043	1.01063	0.943985	1.02719		0.997061	0.999911	-2.3229	-0.391852	-5.0788	-2.11853
951		AA638422			1	1.0811	1.19826	0.963944	0.992711	0.951297	0.999069		0.946899	0.999569	-11.1845	-8.41406	-1.38629	-9.19904
952		AI785658			1	1.07908	1.15068	0.996793	1.0785	0.944008	0.972576		-1.82797	0.999981	-9.55876	0.993277	-3.10397	-11.1715
953	12826	W33832	procollagen, type IV, alpha 1	Col4a1	1	1.07106	1.13494	1.19659	1.3367	1.12782	1.18703		0.0366441	0.986305	0.998743	1	0.995096	0.999597
954	68545	W48242	RIKEN cDNA 1110006O17 gene	1110006O17Rik	1	1.05952	1.0899	0.947479	1.12266	0.944127	0.983824		0.996076	0.996866	-1.78141	0.989282	-0.161538	-9.72884
955	11864	AW488277	aryl hydrocarbon receptor nuclear translocator 2	Arnt2	1	0.854163	1.01447	0.89675	0.972026	0.932441	0.952275		-10.9996	-6.90811	-1.87506	-4.65686	0.990528	0.63648
956	110323	AA521700	cytochrome c oxidase, subunit VIb polypeptide 1	Cox6b1	1	1.15184	1.16588	1.01876	1.15917	0.972343	1.00013		0.951243	0.997732	-8.20688	0.997061	-11.2443	-0.960668
957		AI528851			1	0.967727	1.04955	0.969142	1.01722	0.947863	1.01863		-4.58762	-2.64528	-6.6866	-9.13674	-0.689098	-5.36549
958	98529	AA103412	RIKEN cDNA C230066K19 gene	C230066K19Rik	1	1.00875	1.11564	1.04004	1.0611	0.90426	0.963129		-11.2443	0.921397	-3.59401	-1.5566	-0.625991	-7.78272
959	19737	W65084	regulator of G-protein signaling 5	Rgs5	1	0.900122	1.10983	0.988601	1.00738	0.981248	0.97207		-9.38201	0.853675	-5.51018	-9.38201	0.814923	-6.16936
960	217410	AA004106	tribbles homolog 2 (Drosophila)	Trib2	1	0.940314	1.11466	0.895028	0.961646	0.935958	0.888861		0.980899	0.999767	0.990528	-1.6005	0.971889	0.999973
961	244757	AA008684	cDNA sequence BC038479	BC038479	1	1.14433	1.05225	0.995644	1.07526	0.945791	1.08437		0.999584	-3.46869	-6.09564	-6.90811	-2.75691	-1.68989
962	52615	AA465867	suppressor of zeste 12 homolog (Drosophila)	Suz12	1	1.11233	1.00664	1.09289	1.11027	1.04327	1.08265		-0.960668	-1.5566	0.096104	0.505255	-3.10397	0.670115
963	14433	AI838143	similar to glyceraldehyde-3-phosphate dehydrogenase	LOC14433	1	1.00214	0.970279	0.976131	0.969391	0.950536	0.98452		-10.1465	-9.01029	-3.46869	-6.83433	0.469646	-11.1963
964	12306	AI182836	annexin A2	Anxa2	1	1.0352	1.07015	1.05536	1.01552	0.876367	1.00189		-2.21965	-1.42808	-1.14646	-11.1715	0.998701	-11.1572
965	17859	AA013767	Max interacting protein 1	Mxi1	1	1.23709	1.12099	0.99531	0.936723	0.841068	0.939555		1	0.995096	-4.51871	0.377785	0.999998	0.239797
966		AW113080			1	1.14023	1.10101	1.21626	1.07847	0.894646	1.0173		0.983066	0.977149	0.115228	-4.8665	-0.137987	-5.72864
967	14972	AA017870	histocompatibility 2, K1, K region	H2-K1	1	1.07694	1.04047	1.05566	1.03465	0.939672	1.02123		-0.0476688	0.715375	-5.43773	-10.9745	0.814923	-11.1572
968		AA473524			1	0.930613	1.12972	1.01746	1.08825	1.00919	0.993713		-3.72114	0.845769	-10.6241	-4.24662	-11.2468	-10.8628
969	67469	AW208577	abhydrolase domain containing 5	Abhd5	1	1.06555	1.12841	1.03003	1.09523	0.958511	1.05818		0.444687	0.999454	-3.59401	0.887913	-3.59401	0.134011
970	67023	AW556272	RIKEN cDNA 2010315L10 gene	2010315L10Rik	1	1.11739	1.14777	1.02835	1.05586	0.88613	1.03166		0.998518	0.999683	-3.04488	-0.209833	0.998073	-10.5463
971		AA051402			1	1.05738	1.09277	0.969278	1.14842	0.98881	1.02332		0.912242	0.982014	-10.9996	0.899408	-10.7671	-11.2443
972	269037	AA051395	gene model 672, (NCBI)	Gm672	1	1.11051	1.1961	1.15271	1.14757	0.999961	1.06396		0.997875	0.999987	0.999901	0.999741	-11.2412	-4.0465
973	72503	AI509955	RIKEN cDNA 2610507B11 gene	2610507B11Rik	1	1.02415	1.02834	1.06885	1.02292	0.912239	0.975607		-6.6866	-1.42808	-11.2312	-11.1417	-0.185485	-2.81349
974		AV040099			1	1.12916	1.10706	1.06655	1.06292	0.994673	1.03393		0.794871	0.998824	0.493624	-0.419559	-11.2069	-0.00477888
975	18245	AI876540	ornithine decarboxylase antizyme	Oaz1	1	1.1158	1.13928	1.09653	1.04459	0.99978	1.07465		0.999994	0.999992	0.992842	-0.36458	-3.53112	0.319368
976	28135	AA138615	DNA segment, Chr 9, MRC UK Mouse Genome Centre 48 expressed	D9Mgc48e	1	1.06917	1.03271	1.06417	1.00762	0.950111	1.0003		0.904737	0.77856	-0.821002	-9.99629	-0.137987	-11.2243
977	235293	AA039148	sterol-C5-desaturase (fungal ERG3, delta-5-desaturase) homolog (S. cerevisae)	Sc5d	1	1.07294	1.12847	1.1169	0.943055	0.847152	0.985379		-0.889852	0.912242	0.800061	-0.996821	0.998612	-10.5858
978	12406	AI838326	serine (or cysteine) peptidase inhibitor, clade H, member 1	Serpinh1	1	1.0891	1.17608	1.05998	1.02928	0.862945	0.966719		0.987881	0.999098	-1.78141	-11.1845	0.999704	-6.16936
979	209361	AA176054	TAF3 RNA polymerase II, TATA box binding protein (TBP)-associated factor	Taf3	1	1.16254	1.16905	1.06898	0.992975	0.882079	0.98783		0.999995	0.999947	0.989608	-5.36549	0.99525	-2.70084
980	11848	AA619989	ras homolog gene family, member A	Rhoa	1	1.16626	1.19381	1.1027	1.14813	0.940583	1.01248		0.999856	0.999947	0.979104	0.990817	-1.42808	-6.24315
981	66902	AI322646	methylthioadenosine phosphorylase	Mtap	1	0.973999	1.09539	0.792487	0.696253	0.590264	0.64851		-10.9209	-0.534806	0.999782	1	1	1
982		AI786105			1	0.996051	1.21862	1.07812	0.950469	0.823981	0.819133		-11.2243	0.98357	-2.81349	-4.0465	0.975021	0.992842
983		AA048374			1	1.08165	1.19213	1.1316	0.996938	0.884781	0.912177		0.205824	0.993063	0.878509	-10.9745	0.902106	0.481756
984		AI747776			1	0.968803	1.16837	1.08992	1.25387	1.05911	1.09356		-6.6866	0.980899	-2.42826	0.998364	-3.78536	-0.311321
985	54124	W80209	CDC28 protein kinase 1b	Cks1b	1	1.14871	1.08019	0.846315	0.774916	0.683652	0.771713		0.999883	0.952615	0.999994	1	1	1
986	321022	AI845410	carnitine deficiency-associated gene expressed in ventricle 3	Cdv3	1	1.07621	1.12939	1.00229	0.989105	0.889131	0.953651		0.976459	0.933476	-1.82797	-2.98628	0.990528	0.505255
987	12313	W89749	calmodulin 1	Calm1	1	1.05526	1.02499	1.02276	1.0193	0.887287	0.97759		0.0161138	-0.0696746	-11.2462	-7.85421	0.996763	-11.125
988	15939	AI608314	immediate early response 5	Ier5	1	1.13224	1.068	1.07602	1.07579	0.916945	1.02151		0.999704	0.761084	0.538756	-0.855182	0.907302	-8.81623
989	67023	W20833	RIKEN cDNA 2010315L10 gene	2010315L10Rik	1	1.09326	1.12141	1.01939	1.03314	0.949397	1.06896		0.998657	0.95775	-8.27634	-7.05542	0.134011	0.0568164
990		AA016454			1	1.07718	1.0635	1.11611	1.08827	1.0102	1.04116		0.989608	0.30405	0.951243	0.152458	-5.58283	-1.26405
991	30926	W36243	thioredoxin-like 2	Txnl2	1	1.06976	1.10056	0.985109	1.05282	0.959152	1.0247		-2.3229	0.998743	-9.13674	-3.04488	-0.0920601	-2.59025
992	14793	AW061348	cell division cycle associated 3	Cdca3	1	1.06672	1.06397	1.02753	1.10123	0.960198	1.02151		-4.8665	0.784123	-10.4219	0.722352	-6.90811	-4.72643
993	19193	AA388435	pipecolic acid oxidase	Pipox	1	1.07053	1.03691	1.02002	0.993373	0.93104	0.956259		0.999823	0.992842	-1.78141	-8.13704	0.9975	-1.30427
994	14870	AA710940	glutathione S-transferase, pi 1	Gstp1	1	1.17147	1.25282	1.17929	1.15818	0.976516	1.09237		0.996436	0.999994	0.997061	0.988947	-11.2368	0.794871
995		AI662549			1	1.15159	1.17291	1.00288	0.954225	0.889352	0.911859		0.999156	0.998612	-9.38201	-0.311321	0.993277	0.700947
996	11951	AA000254	ATP synthase, H+ transporting, mitochondrial F0 complex, subunit c (subunit 9), isoform 1	Atp5g1	1	1.09924	1.18379	0.982659	0.975137	0.870312	0.954376		0.887913	0.999286	-10.2421	-10.3784	0.968389	-2.81349
997	16011	AW414054	insulin-like growth factor binding protein 5	Igfbp5	1	0.989006	1.02468	1.00668	0.949621	0.947466	0.954224		-0.234587	-10.8001	-8.94617	0.618548	0.953951	0.549472
998	11739	AI272544	solute carrier family 25 (mitochondrial carrier, adenine nucleotide translocator), member 4	Slc25a4	1	1.36799	1.20222	0.980494	0.966547	0.8934	0.973376		0.748751	0.715375	-9.8383	-10.0973	-9.8918	-5.80178
999	20425	AA110410	serine hydroxymethyl transferase 1 (soluble)	Shmt1	1	1.14547	1.072	1.21517	1.19063	1.0017	1.14009		0.996965	0.742372	0.999997	1	-0.36458	0.999861
1000		AA238899			1	1.09965	1.13681	1.11939	1.11243	1.00658	1.08842		0.965497	0.997875	0.990528	0.999611	-9.01029	0.925633
1001		AA396041			1	1.13884	1.14414	1.01511	0.902092	0.790647	0.951054		0.999003	0.972705	-8.55003	-0.689098	1	0.55997
1002	52468	AA028511	CTD (carboxy-terminal domain, RNA polymerase II, polypeptide A) small phosphatase 2	Ctdsp2	1	1.16138	1.15412	1.27726	1.14188	0.936125	1.08841		0.977149	0.95775	0.99984	0.994607	-8.20688	0.853675
1003	55951	AI876247	brain protein 44-like	Brp44l	1	0.992015	1.1488	1.08596	1.30456	1.07531	1.15121		-10.832	0.996076	-0.960668	0.999996	-0.476291	0.953951
1004	106931	AA050271	potassium channel tetramerisation domain containing 1	Kctd1	1	0.998463	1.00088	1.00094	1.00095	0.998884	1.00094		-10.9996	-10.4644	-11.1572	-7.85421	-4.8665	-8.94617
1005	68262	AA033390	1-acylglycerol-3-phosphate O-acyltransferase 1 (lysophosphatidic acid acyltransferase, delta)	Agpat4	1	0.996831	1.11625	0.949079	0.926148	0.855838	0.874663		-8.81623	0.914619	-5.00775	-2.21965	0.937101	0.538756
1006	108679	AA435079	COP9 (constitutive photomorphogenic) homolog, subunit 8 (Arabidopsis thaliana)	Cops8	1	1.13229	1.10607	1.03702	0.982962	0.874741	0.899181		0.661977	0.997333	-11.088	-6.83433	0.970188	0.907302
1007	14077	AI327465	fatty acid binding protein 3, muscle and heart	Fabp3	1	0.824424	0.982839	0.867761	0.927501	0.910927	0.948076		-11.1572	-1.26405	-2.70084	0.527817	0.999823	0.980899
1008	14359	AW322547	fragile X mental retardation gene 1, autosomal homolog	Fxr1h	1	0.969731	1.07534	0.967212	0.919785	0.858767	0.913617		-10.2885	0.55997	-4.51871	0.170573	0.999982	0.99949
1009	50868	AA175476	kelch-like ECH-associated protein 1	Keap1	1	0.989079	1.05703	0.952155	1.01574	0.965942	0.978045		0.363601	-10.6615	-11.1417	-8.13704	0.715375	-2.21965
1010	16571	AI323080	kinesin family member 4	Kif4	1	1.19528	1.18302	1.19288	1.18029	1.08404	1.12442		0.999996	0.999905	1	1	0.956517	1
1011	66163	AI325513	mitochondrial ribosomal protein L4	Mrpl4	1	1.18364	1.15952	1.03548	1.11289	0.999641	1.09595		0.999996	0.997333	0.30405	0.982547	-9.94447	0.590182
1012		AI845093			1	1.08055	1.13087	1.17677	0.989596	0.963485	1.08821		0.95775	0.980899	0.996436	-3.65735	-6.16936	0.857487
1013	66480	W33336	ribosomal protein L15	Rpl15	1	1.08777	1.09691	1.10887	1.0688	1.01097	1.08626		0.18836	0.97105	0.0568164	0.729176	-11.1963	0.875216
1014	56409	AA068786	nudix (nucleotide diphosphate linked moiety X)-type motif 3	Nudt3	1	1.19081	1.09428	1.05123	0.957338	0.899891	0.989597		0.999732	0.993063	-8.34541	-9.72884	0.999036	-11.0461
1015	67828	AI594901	RIKEN cDNA 1110055J05 gene	1110055J05Rik	1	1.0512	1.0239	0.935886	0.830851	0.770496	0.84003		0.55997	0.925633	0.946899	1	1	0.999998
1016	20104	AW556869	ribosomal protein S6	Rps6	1	1.05242	1.16304	1.09191	1.00662	0.981602	1.03765		-4.8665	0.990817	0.678078	-7.71096	-2.11853	-4.38194
1017	12455	AW146398	cyclin T1	Ccnt1	1	1.0676	1.08532	1.16496	1.13123	0.993505	1.03124		-6.09564	0.868383	0.987504	0.884856	-11.2368	-8.55003
1018	227094	AA138012	RIKEN cDNA 5330401P04 gene	5330401P04Rik	1	0.838422	1.03926	0.855628	0.895935	0.886378	0.914247		-10.832	-9.13674	-3.59401	0.239797	0.997333	0.857487
1019		AW046042			1	1.01668	1.07708	0.920751	1.00077	0.846705	0.928228		0.748751	0.319368	-6.76049	-3.10397	0.999539	-1.42808
1020		AA108842			1	1.07439	1.07435	0.916981	0.769676	0.720232	0.695687		-4.79631	-6.6866	-0.65731	-2.59025	-0.534806	0.661977
1021	69274	AA178118	CTD (carboxy-terminal domain, RNA polymerase II, polypeptide A) small phosphatase-like	Ctdspl	1	1.05391	1.07187	1.00791	0.944571	0.897861	0.907078		0.678078	-0.11483	-10.832	0.431829	0.993686	0.709141
1022	235459	AA098360	general transcription factor II A, 2	Gtf2a2	1	1.00856	1.12016	0.958757	1.01779	0.878395	0.953714		-2.57046	0.99819	-6.18334	-4.36585	0.988921	0.899886
1023		AI316008			1	0.972417	1.04037	1.02934	1.04733	0.956752	0.963454		-6.13669	-0.298684	-5.12673	-3.96205	-0.741995	-4.45409
1024		AA517885			1	1.00694	1.01022	0.963645	1.05802	0.939701	1.00587		-2.14944	-0.10096	-5.3952	-4.36585	0.633694	-6.46886
1025	20345	AI530577	selectin, platelet (p-selectin) ligand	Selpl	1	1.11615	1.10949	1.17586	1.15766	1.10063	1.1227		0.998813	0.993192	0.999963	0.999998	0.44321	0.972435
1026	54214	AI607869	golgi autoantigen, golgin subfamily a, 4	Golga4	1	1.10214	1.19939	1.20375	1.07025	0.915603	0.972859		0.99846	0.999925	0.999686	-1.31421	-0.521733	-4.32149
1027	16997	AW230323	latent transforming growth factor beta binding protein 2	Ltbp2	1	1.04354	1.06346	1.00174	1.01435	0.94631	1.04429		-0.95196	-4.23232	-4.75666	-3.78037	-1.82986	-4.62831
1028	67248	AA098569	ribosomal protein L39	Rpl39	1	1.16716	1.17297	1.13682	1.07921	0.835623	0.924424		0.975432	0.99964	-0.370166	0.633694	-1.60171	-3.64378
1029	319604	AA968029	RIKEN cDNA B930006L02 gene	B930006L02Rik	1	1.05534	1.11477	1.07643	1.04505	0.96301	0.966554		-1.82986	0.992303	-0.629248	-2.6137	-4.71412	-6.18334
1030	230765	AW061243	similar to Histone deacetylase 1 (HD1)	LOC230765	1	0.936927	1.11701	0.956774	0.990832	0.869147	0.871529		-2.27342	-0.0208842	-3.37084	-5.28249	0.159434	0.625291
1031	212880	AA198943	DEAD (Asp-Glu-Ala-Asp) box polypeptide 46	Ddx46	1	1.02344	1.16812	1.08566	1.01893	0.885616	0.903685		-4.54161	0.991564	0.108231	-5.16622	0.837285	0.641934
1032	67869	AW209010	polyadenylate-binding protein-interacting protein 2	Paip2	1	1.09423	1.12582	1.04563	1.10913	1.01636	1.02155		0.996782	0.999982	0.589996	0.999226	-6.20569	-6.46886
1033	14231	AI182368	FK506 binding protein 7	Fkbp7	1	1.04123	1.02611	0.935579	0.996926	0.898393	0.953632		0.837285	-3.9167	-5.35804	-0.495668	0.999514	0.991818
1034		AA469690			1	0.811439	0.885533	0.907559	0.981472	0.729864	0.732143		0.0174144	-0.370166	-2.39946	-2.23186	0.975432	0.879963
1035		AA178547			1	0.895422	0.978054	0.909267	1.00095	0.820609	0.860886		-2.57046	-3.0998	0.208254	-1.14471	0.994684	0.929072
1036	67760	AA209976	solute carrier family 38, member 2	Slc38a2	1	0.975527	1.13245	1.07423	1.0254	0.952581	0.971174		-2.39946	-0.860002	-2.19053	-6.47915	-4.96532	-5.28249
1037	20185	AW319455	nuclear receptor co-repressor 1	Ncor1	1	1.13048	1.16621	1.13325	0.988642	0.906406	0.993793		0.239509	0.85283	0.454991	-5.77359	0.269755	-6.43353
1038		AI386138			1	1.07757	1.17407	1.04725	1.0584	0.971645	1.04346		0.997505	1	0.599077	0.571303	0.477924	-2.06799
1039	20249	AA124027	stearoyl-Coenzyme A desaturase 1	Scd1	1	1.05916	1.02813	0.911093	0.85693	0.821673	0.882303		-5.6428	0.0361365	0.978747	0.986337	0.999951	0.988234
1040		AI530358			1	0.999673	0.999884	0.999941	0.999967	1.00003	1		-2.44191	-3.5527	-3.4617	-5.08688	-0.771003	-6.48869
1041	13645	AI326499	epidermal growth factor	Egf	1	1.01523	0.993955	0.990667	1.02808	0.935395	1.00101		-6.00894	0.381068	-6.52506	-0.684965	-2.31521	-3.50719
1042	56727	AA139428	myo-inositol oxygenase	Miox	1	0.923106	1.0959	0.96248	0.986389	0.88639	0.977204		-6.52506	-2.70071	-6.52506	-3.41624	0.8017	-6.44605
1043	66427	AA276490	RIKEN cDNA 1810044O22 gene	1810044O22Rik	1	0.959095	1.12253	0.913538	0.953421	0.886364	0.876629		-3.64378	-0.10096	0.327303	-2.23186	0.561686	0.786659
1044	67890	AI528546	ubiquitin-fold modifier 1	Ufm1	1	1.03609	1.13543	1.00776	0.997679	0.901734	0.888198		-1.98755	0.965384	-4.54161	-5.6428	0.950225	0.673308
1045	13361	AI152401	dihydrofolate reductase	Dhfr	1	0.987191	1.07402	0.94543	0.926955	0.860852	0.909202		0.964392	-5.74167	0.0361365	0.9992	1	0.999545
1046	30946	AA009183	activator of basal transcription	Abt1	1	1.09772	1.16979	1.03856	1.08709	0.908673	1.03513		0.998813	0.999998	0.354648	0.406584	0.87684	-4.62831
1047	18584	AI551852	phosphodiesterase 8A	Pde8a	1	0.979635	1.07947	1.04873	0.963735	0.890446	0.973036		-1.86888	0.914506	-2.10859	-1.04687	0.995987	0.580739
1048	14433	AW549806	similar to glyceraldehyde-3-phosphate dehydrogenase	LOC14433	1	1.00442	0.99771	0.994895	0.985832	0.951845	0.993407		-4.75666	-5.89583	-5.46823	-6.51279	0.837285	-5.35804
1049		AA218406			1	1.19471	1.23232	1.17837	1.16525	0.988111	1.04644		0.999997	0.999987	0.999811	0.99734	-3.96205	0.284506
1050	14319	AW322317	ferritin heavy chain 1	Fth1	1	1.07614	1.09374	1.0543	1.04997	0.990717	1.03357		-1.60171	-0.95196	-0.771003	-4.09762	-5.20536	-4.45409
1051	14268	AA145458	fibronectin 1	Fn1	1	0.993764	1.00725	1.00738	1.008	1.00782	1.00986		-5.3952	-0.920979	-4.79895	-5.12673	-1.4555	-6.30732
1052	20678	AI528773	SRY-box containing gene 5	Sox5	1	1.15375	1.18159	1.11076	1.17421	0.980237	1.01673		0.999841	0.999954	0.983187	0.999444	-6.08747	-1.27967
1053	234199	AW111160	fibrinogen-like protein 1	Fgl1	1	1.10181	1.10865	1.0059	0.958707	0.806251	0.888979		0.999768	0.999995	-5.80497	-4.05251	1	0.995451
1054	51960	AI464681	hypothetical protein 6530404F10Rik	6530404F10Rik	1	1.02343	1.1532	1.03221	1.01784	0.908694	0.927486		-1.14471	0.999894	0.616722	-6.53005	0.975432	0.867022
1055		AA272208			1	0.958312	1.15249	0.978902	1.12992	0.926242	0.971272		-4.41006	0.942899	-6.46886	-0.983269	-0.629248	-5.24412
1056	51788	AA239740	H2A histone family, member Z	H2afz	1	1.15248	1.22651	1.01003	0.983197	0.803868	0.770548		0.994846	1	-6.53428	-6.22737	1	0.999995
1057	69870	AI131619	polymerase (RNA) III (DNA directed) polypeptide G like	Polr3gl	1	1.0672	1.09204	1.01222	1.03847	0.989237	1.01907		-1.75266	0.224009	-6.37616	-3.5527	-6.4063	-3.82586
1058		AW061031			1	0.98137	1.06292	0.989013	1.01707	0.903306	1.02459		-4.36585	-0.0805009	-6.37616	-6.13669	0.997659	-5.89583
1059	67684	AI447315	RIKEN cDNA 3300001P08 gene	3300001P08Rik	1	1.04892	1.06654	1.03678	0.957148	0.773823	0.882153		-2.83247	-1.17797	-5.89583	-3.0998	0.991303	0.680768
1060	67988	AA266610	thioredoxin domain containing 10	Txndc10	1	1.06526	1.1435	1.17907	1.0106	0.8695	0.933924		-6.51931	0.224009	-0.252597	-6.46886	-1.90817	-5.3952
1061		AA276433			1	0.910932	1.04011	0.839427	1.02838	0.990992	1.10301		-2.96557	-2.23186	0.815787	-5.24412	-5.16622	-1.41971
1062	71994	W91223	calponin 3, acidic	Cnn3	1	0.907844	1.04419	0.831838	0.839498	0.841247	0.857555		-0.548124	-5.89583	0.983187	0.96635	0.999652	0.998813
1063	56358	AA222096	coatomer protein complex, subunit zeta 2	Copz2	1	1.08828	1.09829	1.01333	1.16012	0.99256	1.19422		0.977475	0.999589	0.531724	1	-1.41971	1
1064		AA498478			1	0.85137	1.06796	0.841952	1.07287	0.916235	1.07283		0.87684	-0.629248	0.284506	-2.06799	-6.13669	-4.49795
1065	68545	AA267694	RIKEN cDNA 1110006O17 gene	1110006O17Rik	1	0.988631	1.06224	0.951874	1.00284	0.981943	1.02322		-2.52741	0.41901	0.894526	-4.84097	0.99819	-6.18334
1066		AA530536			1	0.904142	1.03974	0.798654	1.0267	0.874316	1.09405		-0.298684	-3.9167	0.715879	-5.24412	-1.528	-0.521733
1067	99237	AA184663	transmembrane 9 superfamily protein member 4	Tm9sf4	1	0.937921	1.0226	1.00815	1.10217	1.04727	1.12857		-4.18753	0.625291	-4.23232	0.987508	-5.67627	0.633694
1068	59057	AA269823	zinc finger protein 191	Zfp191	1	0.851575	1.02516	0.855822	1.04764	0.92249	1.11569		-1.41971	-2.14944	-2.83247	-6.46886	-1.6766	-2.23186
1069	18619	AI836387	preproenkephalin 1	Penk1	1	1.03997	1.11298	1.06818	1.08037	0.921446	1.01009		-2.65711	0.897238	-1.38423	0.709141	-0.185786	-6.53005
1070		AA434866			1	0.923559	1.06793	0.862048	1.03099	0.845234	0.820406		-1.98755	-2.92107	-0.419406	-1.63901	0.828972	0.999226
1071	107350	AA260226	expressed sequence AW112010	AW112010	1	1.06778	1.33517	1.07075	1.20092	1.11311	1.10224		-0.346023	0.999811	-0.444505	0.688078	-0.10096	0.841304
1072	20848	W62227	signal transducer and activator of transcription 3	Stat3	1	1.04738	1.21404	1.21247	1.242	1.14432	1.13162		0.367972	0.999984	0.998303	0.999998	0.991303	0.985499
1073	19737	AA198048	regulator of G-protein signaling 5	Rgs5	1	1.01185	1.29081	0.999654	1.17163	0.983372	1.13086		-5.98155	0.998691	-6.34315	0.860089	-6.16034	0.673308
1074	83435	AA467382	pleckstrin homology domain-containing, family A (phosphoinositide binding specific) member 3	Plekha3	1	1.07952	1.16461	0.932647	0.957264	0.838721	0.886734		-4.41006	0.998959	0.680768	-4.05251	0.980528	0.406584
1075		AW413231			1	1.03663	1.21011	0.940569	1.09308	0.933772	0.875144		-2.8767	0.96635	0.313278	-6.43353	0.980528	-1.94773
1076	227197	AI595947	NADH dehydrogenase (ubiquinone) Fe-S protein 1	Ndufs1	1	0.977889	1.08505	0.961808	1.05944	0.93448	0.915647		-5.32047	-0.0603366	-3.96205	-5.12673	-2.39946	0.327303
1077	105559	AA472152	muscleblind-like 2	Mbnl2	1	1.05181	1.21575	1.0197	1.08704	0.857215	0.952593		0.341093	0.999706	-0.830007	-0.656942	0.856501	-5.43193
1078	56386	AA444448	UDP-Gal:betaGlcNAc beta 1,4-galactosyltransferase, polypeptide 6	B4galt6	1	0.991464	1.14635	1.08383	1.16051	0.999653	1.03743		-5.6428	0.999969	-0.0805009	0.999752	-1.04687	-2.78839
1079		AA404201			1	0.939579	1.13121	0.845323	0.994487	0.855312	1.05647		-5.08688	0.393937	-4.45409	-6.24838	-4.05251	-5.83581
1080		AA683961			1	0.902759	1.20843	0.776615	1.09789	0.819826	0.966485		-5.57439	0.945942	-4.84097	-5.04669	-1.4916	-5.57439
1081	231086	AW107943	hydroxyacyl-Coenzyme A dehydrogenase/3-ketoacyl-Coenzyme A thiolase/enoyl-Coenzyme A hydratase (trifunctional protein), beta subunit	Hadhb	1	0.989649	1.06761	0.999779	1.06964	0.942881	1.00947		-5.53947	0.695243	-5.6428	-0.574839	-3.4617	-6.4063
1082		AA444288			1	1.02294	1.11835	0.998267	0.983563	0.889662	0.912767		-6.53005	0.841304	-4.96532	-3.73486	-1.04687	-6.54043
1083	16211	AA451240	karyopherin (importin) beta 1	Kpnb1	1	0.915278	1.0486	0.918933	0.913903	0.919441	0.889701		-1.21155	-2.74447	-1.0149	-0.252597	-0.656942	0.254757
1084	30045	AA473149	DnaJ (Hsp40) homolog, subfamily C, member 12	Dnajc12	1	0.966325	1.14803	1.13469	1.10507	0.974079	1.04261		-5.80497	0.856501	-0.830007	-0.00159176	-4.84097	-4.67133
1085	50493	AA473156	thioredoxin reductase 1	Txnrd1	1	0.993272	1.15413	1.00233	1.11975	1.05044	1.09417		-2.39946	0.997659	-5.74167	0.987508	-1.04687	-0.142771
1086	24128	AA472293	5'-3' exoribonuclease 2	Xrn2	1	0.92957	1.13598	0.964789	1.03101	0.90472	1.02025		-1.14471	0.715879	-5.77359	-3.87131	-0.142771	-6.47915
1087		AA275912			1	0.879099	1.08488	0.813169	1.06216	0.922426	1.16145		-1.79112	-1.17797	0.841304	-5.12673	-4.05251	0.159434
1088	66641	AI839862	RIKEN cDNA 5730470L24 gene	5730470L24Rik	1	0.899855	1.06748	0.888017	0.999879	0.817892	0.941352		-0.346023	0.728946	0.837285	-6.46886	0.997583	-0.322196
1089	14593	AI604259	geranylgeranyl diphosphate synthase 1	Ggps1	1	0.942506	1.00352	0.801067	0.84138	0.810881	0.884468		-5.8661	-2.8767	0.999951	0.99276	0.999989	0.999173
1090	60527	AA444721	fatty acid desaturase 3	Fads3	1	0.959533	1.0271	0.845295	0.977382	0.826702	0.934324		-5.12673	-1.27967	0.999846	-4.58507	0.999905	0.0545769
1091	67268	AA498585	RIKEN cDNA 2900073G15 gene	2900073G15Rik	1	1.04055	1.03476	0.89477	1.20371	0.946699	1.2522		0.860089	0.208254	-0.0603366	0.999725	-2.31521	0.976132
1092		AW558713			1	0.852615	1.11312	0.744444	1.09784	0.854894	1.01799		0.753505	0.0361365	-4.67133	-2.8767	-5.53947	-6.36001
1093		AA471826			1	1.04778	1.1584	0.99561	0.99851	0.88343	0.922354		-5.80497	0.753505	-6.28836	-3.41624	-2.65711	-6.42028
1094	15212	AW212513	hexosaminidase B	Hexb	1	1.20068	1.2516	1.11361	1.18468	1.00558	1.05264		0.406584	0.998888	0.702262	0.918926	-5.46823	0.239509
1095	54138	W97905	spinocerebellar ataxia 10 homolog (human)	Sca10	1	1.12768	1.43679	1.03391	1.13767	0.996406	1.0281		-0.495668	0.999497	-5.8661	0.702262	-5.67627	-3.64378
1096		AA763800			1	0.969812	1.14453	1.0557	1.13112	0.975109	0.993674		-4.84097	0.860089	-6.51279	0.41901	-5.98155	-6.20569
1097	12955	AA032699	crystallin, alpha B	Cryab	1	1.09356	1.1594	1.25573	1.32833	1.18036	1.27185		0.998648	0.999977	1	1	0.999996	1
1098	11642	AV255496	A kinase (PRKA) anchor protein 3	Akap3	1	1.28646	1.13113	1.03771	1.08239	0.946872	0.995617		0.990181	0.770612	-6.51931	-0.0603366	-5.16622	-2.48456
1099	78757	AA265143	RIKEN cDNA 4921505C17 gene	4921505C17Rik	1	1.06802	1.19603	1.13568	1.19634	1.10414	1.1309		-2.23186	0.99964	-0.0603366	0.998303	-2.35723	0.837285
1100	67439	AI132344	XPA binding protein 2	Xab2	1	0.846325	1.02258	0.822481	0.93634	0.994639	0.984725		-6.08747	-5.60884	-1.38423	-2.44191	0.571303	-0.741995
1101	16010	AI648975	insulin-like growth factor binding protein 4	Igfbp4	1	0.999439	0.990876	0.60316	0.557261	0.504599	0.53639		-5.89583	-6.32559	1	1	1	1
1102	381141	AI317560	gene model 1884, (NCBI)	Gm1884	1	0.954758	1.06306	1.00821	0.962364	0.869859	0.935345		-5.67627	0.997804	0.841304	-2.48456	0.999996	0.998247
1103	54401	AI747607	tyrosine 3-monooxygenase/tryptophan 5-monooxygenase activation protein, beta polypeptide	Ywhab	1	0.826482	1.04234	0.919689	0.998447	0.996523	0.979243		0.979357	-4.79895	-0.419406	-6.52506	-5.8661	-3.87131
1104	19242	AI035723	pleiotrophin	Ptn	1	0.774059	1.01466	0.792065	0.917992	0.975999	0.893328		-2.44191	-6.43353	0.477924	0.925163	0.988582	0.998733
1105	16502	W85433	potassium voltage gated channel, Shaw-related subfamily, member 1	Kcnc1	1	1.01384	1.10017	1.0084	1.03511	1.01306	1.04333		-5.6428	-0.10096	-6.51279	-4.00732	-4.49795	-4.49795
1106	320871	AI042819	RIKEN cDNA B230206H07 gene	B230206H07Rik	1	1.2173	1.1836	1.27933	1.37764	1.28445	1.26292		0.753505	0.932793	0.999056	1	0.998303	0.997733
1107	64143	AI605906	v-ral simian leukemia viral oncogene homolog B (ras related)	Ralb	1	0.94891	1.0231	0.920851	0.954886	0.920558	0.932709		-0.574839	-3.41624	0.96635	-0.920979	0.950225	0.551886
1108		AA980470			1	1.08758	1.13974	1.11602	1.05031	0.956533	0.96071		0.989569	0.995591	-0.684965	-1.60171	0.786659	-4.96532
1109	27224	AA544002	transcription elongation factor B (SIII), polypeptide 3	Tceb3	1	1.00539	1.13164	1.05047	1.18026	1.11038	1.10032		-4.75666	0.996111	0.650013	0.999891	0.948834	0.98109
1110	56419	AI645426	diaphanous homolog 3 (Drosophila)	Diap3	1	1.07519	1.14265	1.11335	0.957474	0.974521	0.956428		0.313278	0.99276	-6.18334	-6.47915	0.673308	-1.34907
1111	17235	AI482284	mitochondrial capsule selenoprotein	Mcsp	1	0.903772	1.141	0.917834	1.08675	0.922887	1.1393		-1.90817	0.541899	-3.41624	-4.18753	-2.44191	-2.83247
1112	56016	AI853496	heme binding protein 2	Hebp2	1	1.0314	1.08209	1.09506	1.05811	0.966227	1.08607		-1.4916	0.76503	0.125568	0.791782	-5.3952	-0.230019
1113	282619	AV211018	suprabasin	MGI:2446326	1	0.984902	1.08551	0.9365	0.916741	0.83378	0.926289		-6.42028	0.589996	-5.12673	-3.96205	0.945942	-4.00732
1114	12350	AA250061	carbonic anhydrase 3	Car3	1	0.857115	1.14081	1.0745	0.998766	0.890731	0.951728		0.224009	0.571303	-2.96557	-6.54235	0.159434	-4.67133
1115		AA611756			1	0.890448	0.984403	0.808579	1.03372	0.908915	1.24183		-2.06799	-5.80497	0.108231	-5.16622	-5.43193	0.354648
1116		AW550046			1	0.907011	1.13413	0.724979	1.01746	0.910431	1.22861		-0.713316	0.208254	-0.121716	-3.41624	-6.48869	0.531724
1117		AI323712			1	1.04731	1.14447	0.993251	0.99075	0.857707	0.919277		0.477924	0.99276	-5.98155	-1.27967	0.932793	0.208254
1118		AA499647			1	1.05943	1.12746	1.12122	1.0026	0.873582	1.00164		-0.0208842	0.997254	-6.06191	-1.98755	-0.0404651	-3.68933
1119	109624	AA510479	caldesmon 1	Cald1	1	0.938546	1.25986	1.31487	1.11178	1.04128	0.988635		-4.45409	0.923135	0.992064	-0.548124	-3.73486	-5.16622
1120		AW412946			1	1.04223	1.17834	0.98888	1.03648	0.834763	0.944678		-4.71412	0.904995	-3.59824	-2.8767	-3.9167	-6.00894
1121	17344	AA547266	Msx-interacting-zinc finger	Miz1	1	0.967239	1.17461	0.972273	1.06766	0.993909	1.04746		-6.13669	0.999145	-4.96532	0.589996	-1.94773	-6.43353
1122	20692	AI593343	secreted acidic cysteine rich glycoprotein	Sparc	1	1.0708	1.16311	1.06924	1.16397	0.988738	1.08892		0.393937	0.999975	0.973215	1	-1.41971	0.381068
1123	17191	AA386999	methyl-CpG binding domain protein 2	Mbd2	1	0.883216	1.12016	1.0432	1.16427	0.989753	0.961077		0.941319	0.824674	-6.43353	0.781424	-5.80497	-4.49795
1124	12632	AA512729	cofilin 2, muscle	Cfl2	1	0.918933	1.05189	0.879678	1.04837	0.910128	0.955093		-0.890326	0.0174144	0.72248	-5.98155	0.341093	-2.14944
1125	11429	W97350	aconitase 2, mitochondrial	Aco2	1	1.02604	1.08986	0.976391	1.01235	0.932743	0.967867		-6.49748	0.997074	-2.35723	-0.629248	0.902471	-4.27697
1126	67484	AI558193	RIKEN cDNA 2310005P05 gene	2310005P05Rik	1	1.06089	1.19357	1.02025	1.05761	0.937042	0.969051		-2.06799	0.999226	-6.47915	-2.78839	0.367972	-6.20569
1127		AI558197			1	0.928905	1.07043	1.10534	1.01878	1.025	1.01782		-5.57439	-2.23186	-6.37616	-0.713316	-1.86888	-6.53005
1128		AW558401			1	0.881433	1.1143	0.924522	1.08157	0.988435	0.934045		-5.70923	0.993192	-4.96532	0.454991	-5.92498	-3.64378
1129	17841	AW110038	major urinary protein 2	Mup2	1	0.865203	1.02772	0.975676	1.03346	0.955594	1.03729		0.41901	-6.00894	-3.18982	-5.20536	-4.45409	-6.45782
1130	13074	AI561913	cytochrome P450, family 17, subfamily a, polypeptide 1	Cyp17a1	1	1.02086	1.10802	1.17044	1.34205	1.20869	1.18157		-6.50551	0.978747	0.833175	1	0.998509	0.999365
1131	20103	AW123651	ribosomal protein S5	Rps5	1	0.988571	1.04747	0.974674	1.08679	0.991996	1.06148		-5.46823	0.159434	-2.44191	0.0361365	-5.00616	-2.23186
1132	66440	AA590680	cell division cycle 26	Cdc26	1	0.926514	1.13439	0.896189	0.98176	0.923587	0.975257		-3.68933	-1.31421	-3.64378	0.0174144	0.996678	0.964392
1133	19241	AW106872	thymosin, beta 4, X chromosome	Tmsb4x	1	0.999744	1.08314	0.979678	1.01339	0.998561	1.06467		-5.57439	0.899886	-6.54389	-5.89583	-6.45782	-2.23186
1134	20363	AW208804	selenoprotein P, plasma, 1	Sepp1	1	0.884605	1.06454	0.913511	0.823329	0.862906	0.797341		0.0906218	-4.14263	-1.528	0.841304	0.313278	0.96635
1135	15505	AW049097	heat shock protein 105	Hsp105	1	0.940219	1.1899	1.03489	1.03289	1.02795	1.09251		-3.18982	0.633694	-6.24838	-6.1124	-6.1124	-3.05495
1136	64602	AA590687	iron responsive element binding protein 2	Ireb2	1	0.949111	1.09735	0.996098	0.999371	0.949817	0.982604		-2.35723	0.616722	-6.53428	-6.54389	-2.35723	-5.53947
1137	13417	AI121650	dynein, axonemal, heavy chain 8	Dnahc8	1	0.972025	1.11318	0.945163	1.07587	0.910939	1.10416		-5.98155	0.381068	-3.9167	-3.59824	-1.24545	-1.38423
1138		AA611210			1	0.910963	1.08622	0.820333	1.05588	0.898768	1.12275		-0.860002	-0.0208842	0.580739	-2.48456	-4.49795	-0.419406
1139		AA616058			1	0.90295	1.0785	0.874044	1.21108	0.993255	1.15925		-6.18334	0.939699	-1.38423	0.914506	-6.34315	-0.741995
1140		AI173369			1	0.986633	1.13875	1.0699	1.27505	1.02937	1.21906		0.650013	0.930956	-3.37084	0.999978	0.73528	0.999923
1141		AW258347			1	1.15178	1.1645	1.11892	1.13236	0.967937	1.0153		0.999925	0.999999	0.998603	0.999406	-5.35804	-6.08747
1142	26360	AI573606	angiopoietin-like 2	Angptl2	1	1.01908	1.20606	1.0148	1.04318	0.950444	0.989758		-4.79895	0.999628	-4.45409	-4.62831	-5.50408	-5.28249
1143	14081	AI195250	acyl-CoA synthetase long-chain family member 1	Acsl1	1	1.06735	1.15493	0.992386	1.00206	0.854418	0.864284		-1.41971	0.991303	-5.00616	-6.20569	0.996882	0.989879
1144		AA286093			1	0.998526	1.11673	0.999435	0.866378	0.746756	0.703778		-2.48456	-2.92107	-0.521733	-2.65711	-0.983269	0.811194
1145	12166	AW260128	bone morphogenetic protein receptor, type 1A	Bmpr1a	1	1.0859	1.16454	0.976347	0.958775	0.887929	0.933069		0.979357	0.99276	-3.4617	-3.5527	0.992303	0.856501
1146	94185	AI850244	tumor necrosis factor receptor superfamily, member 21	Tnfrsf21	1	1.07733	1.11345	0.837148	0.890036	0.767294	0.837829		0.867022	0.990758	0.999978	0.938036	1	0.999251
1147	19385	AI836209	RAN binding protein 1	Ranbp1	1	1.02305	1.09986	0.892213	0.967111	0.773048	0.855966		-6.53428	0.561686	0.945942	-0.370166	0.999998	0.912214
1148	14030	AI465022	Ewing sarcoma breakpoint region 1	Ewsr1	1	0.961939	1.11553	0.970289	0.969843	0.911007	0.995241		-5.98155	0.999514	0.688078	-5.50408	0.985924	0.44321
1149	26943	AI226304	tumor differentially expressed 1	Tde1	1	1.00771	1.12745	1.02278	1.117	1.03572	1.11942		-1.14471	0.997874	-0.890326	0.999975	0.934585	0.989249
1150		AW682577			1	0.999665	1.20268	1.07433	1.12218	1.01215	1.09402		-6.30732	0.999925	0.299013	0.983187	-6.16034	0.531724
1151	16956	AA821652	lipoprotein lipase	Lpl	1	0.955036	1.11417	0.986429	1.09212	1.04459	1.13878		-1.75266	0.971634	-6.54351	-1.41971	-6.32559	0.541899
1152	54338	AA821651	solute carrier family 23 (nucleobase transporters), member 2	Slc23a2	1	1.03079	1.08135	0.907077	0.987891	0.898721	0.865051		-4.88271	0.999589	0.954191	-2.57046	0.99956	0.997505
1153	51886	AA797522	far upstream element (FUSE) binding protein 1	Fubp1	1	1.0473	1.04587	1.00932	1.04785	0.964443	0.996506		0.781424	0.936332	-0.370166	-0.629248	-2.78839	-2.52741
1154		AA275311			1	1.12852	1.03663	1.16478	1.00129	0.982357	1.03585		0.988234	0.995859	0.791782	-2.6137	-4.32149	-4.00732
1155	11947	AI840187	ATP synthase, H+ transporting mitochondrial F1 complex, beta subunit	Atp5b	1	0.971085	1.03099	0.97168	0.969726	0.886334	0.984015		-2.65711	-1.79112	-0.890326	-3.59824	-1.24545	-4.58507
1156	22631	AA267309	tyrosine 3-monooxygenase/tryptophan 5-monooxygenase activation protein, zeta polypeptide	Ywhaz	1	1.11257	1.11222	1.05714	0.996644	0.89307	0.989431		-0.684965	0.993793	-4.14263	-6.13669	0.633694	-5.16622
1157	320914	AA881631	RIKEN cDNA A630044M17 gene	A630044M17Rik	1	0.971517	1.03976	1.00252	1.03103	1.02194	1.05868		-4.96532	-3.78037	-6.49748	-4.96532	-4.18753	-2.44191
1158	22070	AI097696	tumor protein, translationally-controlled 1	Tpt1	1	1.0378	1.13829	1.10208	1.06573	0.898307	1.00103		-4.14263	0.918926	-4.09762	-1.31421	-6.49748	0.0174144
1159		AW553683			1	1.09389	1.08854	0.977996	1.04193	0.94862	1.05525		0.770612	0.999992	-6.54043	-2.52741	0.885995	-3.68933
1160	78920	AI326055	dihydrolipoamide S-succinyltransferase (E2 component of 2-oxo-glutarate complex)	Dlst	1	1.00929	1.07087	1.05868	1.04978	0.867136	0.953285		-3.37084	0.828972	-5.57439	-1.34907	-4.75666	-6.4063
1161	23881	AI851553	RIKEN cDNA E430034L04 gene	E430034L04Rik	1	0.929222	1.00064	0.923418	1.03578	0.98022	0.924976		-4.88271	-5.6428	-0.830007	-0.419406	0.998992	0.977475
1162	12494	AA929177	CD38 antigen	Cd38	1	1.11502	1.13074	1.05504	0.978251	0.785496	0.930768		0.993598	0.999937	-6.22737	0.125568	1	0.971634
1163		AA656606			1	1.11723	1.09516	1.14103	1.08899	0.873366	1.07858		-0.121716	0.393937	-1.4916	0.454991	-3.87131	-5.24412
1164	20250	AA024368	stearoyl-Coenzyme A desaturase 2	Scd2	1	1.21404	1.00639	1.0796	1.04205	0.9639	0.978472		0.239509	-3.0102	-2.48456	-6.36001	-4.54161	-3.96205
1165		AV240878			1	1.10325	1.15387	1.16062	1.11128	0.997328	1.08274		0.999994	0.999615	0.999987	0.998959	-5.46823	0.633694
1166	27045	AW045778	nitrilase 1	Nit1	1	1.10369	1.19809	0.966173	1.06702	0.99916	1.12403		-1.60171	0.972435	-5.50408	-1.6766	-6.22737	-0.394626
1167		AA920176			1	1.19363	1.11481	1.07406	1.07729	0.885649	1.03984		0.999804	0.995004	0.571303	0.510797	-0.920979	0.0174144
1168	66890	AI788956	lectin, mannose-binding 2	Lman2	1	1.03896	1.02801	1.03091	1.0718	0.94757	1.00004		-0.370166	-2.23186	-2.78839	-5.24412	-3.23497	-6.45782
1169	20054	AI836869	ribosomal protein S15	Rps15	1	1.09224	1.22569	1.1256	1.07486	0.94952	1.02362		0.73528	0.997874	0.956669	-0.574839	-3.37084	-1.6766
1170	11433	AL024388	acid phosphatase 5, tartrate resistant	Acp5	1	1.00899	1.20771	1.12673	1.26612	1.01406	1.16967		-6.53428	0.996231	-0.230019	0.999965	-5.50408	0.948834
1171	226519	AA690187	laminin, gamma 1	Lamc1	1	1.08247	1.14925	1.20131	1.09904	0.874424	0.968128		-4.18753	0.987128	0.970811	-0.684965	0.867022	-6.36001
1172	225131	W97169	WW domain containing adaptor with coiled-coil	Wac	1	1.14094	1.22897	1.09395	1.02957	0.88028	0.935087		0.916743	0.999817	0.381068	-6.44605	-5.20536	-6.54043
1173	14180	AA623627	fibroblast growth factor 9	Fgf9	1	1.19377	1.34126	1.52634	1.37067	1.12113	1.0707		-3.82586	0.999725	0.999996	0.999957	0.948834	0.728946
1174	106869	AW107967	tumor necrosis factor, alpha-induced protein 8	Tnfaip8	1	1.11637	1.42075	1.06613	1.02772	0.763979	0.815856		-3.68933	0.997804	-1.07916	-5.04669	0.239509	-4.75666
1175		AA682023			1	1.07318	1.19871	1.20149	1.02545	0.873283	0.871808		-3.0998	0.978119	0.921056	-5.89583	-0.252597	0.254757
1176	12607	AW107708	CCAAT/enhancer binding protein zeta	Cebpz	1	1.2055	1.25341	1.13122	1.00298	0.869171	0.894345		0.82028	0.999706	0.8017	-1.38423	-2.52741	-5.8661
1177	66889	AA655932	ring finger protein 128	Rnf128	1	1.04878	0.990828	1.06375	0.99649	0.963709	0.945368		-0.346023	-5.35804	0.909865	-6.26871	-0.444505	-5.53947
1178		AI020715			1	0.947502	1.06502	0.926234	0.940736	0.88503	0.904814		-4.67133	-4.84097	-2.96557	0.781424	0.991035	0.914506
1179	54673	AI020999	SH3-domain GRB2-like B1 (endophilin)	Sh3glb1	1	1.01345	1.07072	1.0416	0.984765	0.870117	1.03267		-3.18982	-0.983269	-6.03573	-6.1124	0.860089	-6.36001
1180	252876	AA162090	RIKEN cDNA 4930429M06Rik	4930429M06Rik	1	1.22159	1.23411	1.22546	1.11565	0.893064	1.00167		0.891749	0.939699	0.964392	-2.70071	-1.14471	-6.49748
1181		AA874621			1	1.06075	1.01296	1.06714	0.986529	0.869677	0.901207		-6.32559	-4.75666	-6.24838	-5.57439	-0.713316	-4.00732
1182	66588	AA881645	cytidylate kinase	Cmpk	1	1.02401	1.11053	1.06246	1.02508	0.9595	0.98513		-4.58507	0.695243	-3.32548	-6.54235	-4.49795	-6.24838
1183	12843	AI849281	procollagen, type I, alpha 2	Col1a2	1	1.10707	0.995134	1.03224	1.04085	0.909317	0.985472		-4.62831	-1.94773	-5.74167	-4.88271	-1.4555	-5.6428
1184	100226	AA199550	syntaxin 12	Stx12	1	1.16222	1.03956	0.90144	0.884654	0.68104	0.773124		0.44321	-1.90817	0.975432	0.999965	1	1
1185	16480	AA989766	junction plakoglobin	Jup	1	1.07684	1.06871	1.09625	1.03033	0.940093	0.938046		-6.39159	-0.444505	-4.96532	-5.70923	-4.49795	-1.14471
1186	233490	AA939474	HCF-binding transcription factor Zhangfei	MGI:2675296	1	0.912677	1.03124	0.927047	0.966513	0.913724	0.935951		-5.46823	-1.04687	-2.96557	-0.0404651	0.999087	0.796794
1187	17178	AA592604	FXYD domain-containing ion transport regulator 3	Fxyd3	1	1.18698	1.081	1.21032	0.983955	0.99802	1.04423		0.997941	0.885995	0.934585	-0.275484	-4.96532	-4.58507
1188		AA145226			1	1.10093	1.22437	1.11978	1.03206	0.877215	0.855011		-5.80497	0.76503	0.0545769	0.454991	-3.78037	-3.73486
1189	56048	AI987967	lectin, galactose binding, soluble 8	Lgals8	1	1.04927	1.05019	1.03851	0.914447	0.940908	1.05604		-0.0404651	0.510797	-1.94773	-3.18982	-4.84097	-3.23497
1190	27981	AW213538	DNA segment, Chr 4, Wayne State University 53, expressed	D4Wsu53e	1	1.14107	1.06527	1.16884	0.960448	0.93707	0.959474		-0.252597	0.998131	-0.394626	-5.74167	-0.469925	-3.59824
1191	192193	AA920260	ER degradation enhancer, mannosidase alpha-like 1	Edem1	1	1.06584	1.08737	1.17976	1.11143	0.8823	0.828125		-6.49748	-2.96557	-3.41624	-6.06191	-1.528	-2.39946
1192	18777	AI510294	lysophospholipase 1	Lypla1	1	1.02228	1.13413	1.05632	0.985054	0.97152	0.956239		0.0361365	0.998733	0.73528	-1.82986	-0.00159176	-2.96557
1193	13996	AI563639	ethanol decreased 2	Etohd2	1	1.08953	1.23096	1.19357	1.13492	0.892053	0.920335		-1.24545	0.954191	-0.469925	-1.11177	-0.521733	-4.45409
1194	13996	AI563639	ethanol decreased 2	Etohd2	1	1.0337	1.1014	1.11818	1.04104	1.00229	0.999123		0.747557	0.961255	-1.86888	-1.27967	-4.05251	-5.12673
1195	18700	AA189964	phosphatidylinositol glycan, class A	Piga	1	0.989916	1.39247	1.16244	1.62968	1.41507	0.906703		-0.771003	0.741482	-0.983269	0.98109	0.76503	-1.14471
1196		AI563656			1	1.02953	1.08672	1.10607	1.13369	0.859407	0.907691		-6.49748	0.580739	-2.65711	-2.27342	-3.28019	-6.13669
1197		AA105218			1	1.11115	1.0208	0.690212	0.630362	0.603349	0.563208		0.962328	-1.17797	1	1	1	1
1198		AI313904			1	1.16056	1.19248	1.28594	1.05776	0.880681	0.876616		0.815787	0.99276	0.999963	-4.54161	0.521357	0.551886
1199	12848	AW146432	COP9 (constitutive photomorphogenic) homolog, subunit 2 (Arabidopsis thaliana)	Cops2	1	1.15939	1.03571	1.16746	1.00634	0.893909	0.874792		-6.53428	-2.06799	-3.73486	-6.16034	-2.92107	-0.890326
1200	55980	AW321594	inositol (myo)-1(or 4)-monophosphatase 1	Impa1	1	0.951854	1.17163	1.04778	1.11776	0.923353	0.921959		-6.37616	0.993192	-5.6428	-3.14477	-1.5647	-2.19053
1201	11877	AA498261	armadillo repeat gene deleted in velo-cardio-facial syndrome	Arvcf	1	1.07096	1.00034	1.03142	1.04732	0.881294	0.963159		-5.43193	-3.5527	-2.14944	-6.53774	0.0361365	-5.12673
1202	19766	AA967070	receptor (TNFRSF)-interacting serine-threonine kinase 1	Ripk1	1	1.0387	1.02711	1.03237	0.98743	0.847795	0.929989		-4.58507	-3.05495	-5.57439	-6.06191	-1.4916	-2.02764
1203	218236	AA967108	cDNA sequence BC010304	BC010304	1	0.895207	0.92854	0.95742	0.899849	0.894516	0.908024		-0.771003	-5.08688	-1.94773	0.125568	0.786659	0.224009
1204	22003	AA266471	tropomyosin 1, alpha	Tpm1	1	0.96519	1.02192	1.1285	0.98622	0.891576	0.922854		-6.08747	-4.96532	-3.87131	0.0727379	0.997424	0.961255
1205		AW211695			1	1.00115	1.03835	0.983583	0.922266	0.87563	0.941857		-6.53005	-4.41006	-5.28249	-1.4916	0.702262	-6.42028
1206	18976	AW047262	pro-opiomelanocortin-alpha	Pomc1	1	1.13724	1.13916	1.14108	1.16784	0.95402	1.07372		0.489083	0.833175	0.950225	0.8017	-3.28019	-2.31521
1207	14705	AA980499	Bernardinelli-Seip congenital lipodystrophy 2 homolog (human)	Bscl2	1	1.07008	0.978727	1.07276	0.948987	0.933446	0.984614		0.0361365	-6.47915	-6.18334	-0.419406	0.770612	-6.46886
1208	21917	AI195756	thymopoietin	Tmpo	1	1.07136	1.15671	1.48781	1.52496	1.30769	1.35675		-3.73486	0.952903	1	1	0.999999	1
1209	12499	AA467416	ectonucleoside triphosphate diphosphohydrolase 5	Entpd5	1	1.06094	1.01465	0.980517	1.02059	0.897923	0.934914		-4.71412	-0.0805009	-6.24838	-5.74167	-2.65711	-6.43353
1210		AA462408			1	1.03473	1.01179	1.01518	1.11649	0.980076	1.06281		-0.656942	0.44321	0.313278	-1.98755	0.925163	-6.46886
1211	78070	AI036804	carnitine palmitoyltransferase 1c	Cpt1c	1	1.08509	1.12932	1.13458	1.03594	0.966075	1.03016		0.963374	0.993192	0.406584	-1.31421	0.175969	-6.48869
1212		AI851638			1	0.955515	1.11169	1.08577	1.04983	0.924437	0.861793		-3.59824	0.914506	-4.54161	-2.06799	-4.09762	-0.95196
1213	19240	AI157351	thymosin, beta 10	Tmsb10	1	1.16458	1.09107	1.15264	1.1575	1.06909	1.20775		0.999964	0.978747	0.999275	0.999735	0.923135	0.999716
1214	11883	AI006214	arylsulfatase A	Arsa	1	1.02762	1.10755	1.06072	1.11699	1.00478	1.07713		-5.32047	0.995004	0.0361365	0.912214	-4.58507	0.142635
1215	20778	AI037085	scavenger receptor class B, member 1	Scarb1	1	1.10784	1.12701	1.14251	1.04831	0.896387	1.07122		0.992535	0.999497	0.995306	-1.94773	0.841304	-6.06191
1216	17283	AA000099	multiple endocrine neoplasia 1	Men1	1	1.21891	1.12369	1.19402	1.13805	1.11785	1.10264		0.976132	0.998774	0.999866	0.990181	0.856501	0.999846
1217	76709	AA881633	actin related protein 2/3 complex, subunit 2	Arpc2	1	1.06609	1.07958	1.12838	1.03081	0.906548	0.972898		-3.87131	0.845234	0.367972	0.561686	-3.28019	-5.43193
1218	13627	AA869506	eukaryotic translation elongation factor 1 alpha 1	Eef1a1	1	1.15863	1.07624	1.12945	0.978167	0.85665	0.9217		0.990474	0.989569	-6.00894	-4.00732	0.999716	-2.27342
1219	67095	AW259587	RIKEN cDNA 2310001H13 gene	2310001H13Rik	1	1.1692	1.18221	1.21541	1.15364	0.979379	1.06812		0.996782	0.999514	0.99846	0.962328	-5.04669	0.208254
1220	56455	AU080559	dynein, cytoplasmic, light chain 1	Dnclc1	1	1.05987	1.08319	1.20792	1.28313	1.08139	1.1415		0.997165	0.999954	0.999706	1	0.142635	0.998733
1221	12827	AA041615	procollagen, type IV, alpha 2	Col4a2	1	1.22886	1.11258	1.06367	1.02183	1.01864	0.984464		0.999883	0.999652	0.680768	0.510797	-4.27697	-3.18982
1222	21766	AI843892	testis expressed gene 261	Tex261	1	1.17575	1.19532	1.2491	1.03069	0.922133	0.874127		0.431218	0.999776	0.741482	-2.23186	0.224009	-6.24838
1223		AA002947			1	1.10904	1.21663	1.05399	1.04834	0.912489	1.01974		0.934585	0.999735	-0.95196	-3.05495	0.76503	-6.46886
1224	14705	AI047345	Bernardinelli-Seip congenital lipodystrophy 2 homolog (human)	Bscl2	1	1.15652	1.16143	1.24306	1.09859	1.02372	1.02136		-1.38423	0.994846	-1.60171	0.616722	-1.17797	-2.44191
1225	13717	AI385539	elastin	Eln	1	1.0013	1.05245	1.01121	1.06216	0.92011	0.969353		0.796794	-3.37084	-4.41006	-5.46823	0.976132	-4.92416
1226	27981	AA939583	DNA segment, Chr 4, Wayne State University 53, expressed	D4Wsu53e	1	1.05497	1.1524	1.01376	1.12999	1.00765	0.975108		0.500039	0.9992	0.811194	0.996462	-6.20569	-4.36585
1227	13418	AI508253	DnaJ (Hsp40) homolog, subfamily C, member 1	Dnajc1	1	1.08368	1.0508	1.15434	1.09458	0.879416	1.00812		0.8017	-5.08688	-4.79895	-0.370166	-0.771003	-5.67627
1228	22287	W13046	secretoglobin, family 1A, member 1 (uteroglobin)	Scgb1a1	1	1.14557	1.09302	1.17177	1.08911	0.998285	1.09019		0.999686	0.995306	0.985924	0.888906	-3.4617	0.891749
1229	19309	W78550	muscle glycogen phosphorylase	Pygm	1	1.25484	1.1027	1.03115	0.962218	0.936975	1.06352		0.999971	0.993192	-3.73486	-3.64378	0.44321	-3.87131
1230		W76735			1	1.07406	1.14915	1.19391	0.933204	0.831171	0.948608		-4.00732	0.870371	-0.656942	-1.63901	0.995987	-0.771003
1231	12874	AA198901	carboxypeptidase D	Cpd	1	1.04318	1.03308	0.848679	0.780942	0.705052	0.788961		-5.77359	-0.95196	0.999887	1	1	1
1232	15463	AA049862	HIV-1 Rev binding protein	Hrb	1	1.0916	1.09405	1.03109	1.13838	0.892122	1.00186		0.987508	0.997074	-3.32548	-1.14471	0.951581	-6.53774
1233	20405	AI315075	SH3-domain GRB2-like 1	Sh3gl1	1	1.12523	1.10023	1.12727	1.02108	0.894268	0.987776		0.999925	0.995004	-0.548124	-4.54161	-0.230019	-6.1124
1234		AI593980			1	1.13511	1.11433	1.09468	1.03992	0.864319	0.956672		-0.0603366	0.996111	-0.548124	-0.275484	0.688078	-6.48869
1235	11947	AI845222	ATP synthase, H+ transporting mitochondrial F1 complex, beta subunit	Atp5b	1	1.11298	0.979977	1.03237	1.00405	0.915802	0.980518		-0.00159176	0.960153	-1.528	-0.298684	-1.60171	-6.22737
1236	18521	AW412548	poly(rC) binding protein 2	Pcbp2	1	1.09886	1.17151	1.19691	1.19362	0.957522	1.00333		0.571303	0.997505	0.673308	0.999173	-2.70071	-4.09762
1237	12314	AA087146	calmodulin 2	Calm2	1	1.17013	1.09763	1.22464	0.975569	0.901027	1.06628		0.551886	0.0174144	0.72248	-3.23497	-2.6137	-5.00616
1238	21959	AA144925	transition protein 2	Tnp2	1	1.09146	1.17965	1.1114	1.03619	0.970277	1.0443		0.860089	0.999998	0.947406	-1.86888	-6.00894	-1.21155
1239		AA033187			1	1.15009	1.12411	1.10992	1.09497	0.955394	1.06224		0.998813	0.999735	0.996678	0.985499	-6.51279	0.918926
1240		AV047620			1	1.10501	1.10133	1.12352	1.04854	0.947888	0.949613		0.999463	0.999997	0.673308	-4.41006	0.863595	-5.8661
1241	11434	AI644079	preproacrosin	Acr	1	1.10219	1.04585	1.07726	0.98676	0.80855	0.919282		0.902471	0.995158	-5.89583	-0.419406	1	0.932793
1242	20916	AI527924	succinate-Coenzyme A ligase, ADP-forming, beta subunit	Sucla2	1	1.04771	1.09543	1.14356	1.04739	0.961494	0.92909		0.983676	0.999928	0.995591	0.381068	0.991564	-0.860002
1243	17246	AI596041	transformed mouse 3T3 cell double minute 2	Mdm2	1	1.13502	1.10083	1.02259	0.887578	0.754396	0.892773		0.82028	0.999997	-6.49748	0.759328	1	0.996782
1244	78294	AI156833	ribosomal protein S27a	Rps27a	1	1.06063	1.10835	1.10915	1.05588	0.987158	0.950954		0.87684	1	0.824674	0.863595	0.607985	-6.51279
1245	114863	AL034666	proline synthetase co-transcribed	Prosc	1	1.20519	1.16901	1.08638	1.12722	0.927214	1.05877		0.999664	0.996979	0.972435	0.985062	-4.23232	-0.419406
1246	57294	AA597118	ribosomal protein S27	Rps27	1	0.985337	1.10205	1.05486	1.01187	0.902516	0.840007		-1.17797	0.999994	-6.47915	-2.65711	0.925163	0.728946
1247	12785	AV017620	cellular nucleic acid binding protein 1	Cnbp1	1	1.0603	1.13653	0.966432	0.952155	0.789167	0.832211		-2.8767	0.995306	-4.75666	-1.79112	1	0.987876
1248	27360	AA267347	adducin 3 (gamma)	Add3	1	1.09374	1.14858	1.04057	1.04333	1.03738	0.915455		0.994684	0.999866	0.125568	0.867022	-2.6137	-6.32559
1249	24018	AI931926	RNA guanylyltransferase and 5'-phosphatase	Rngtt	1	1.0236	1.03013	1.06319	0.940981	0.885652	0.974568		-4.67133	-3.37084	-1.528	-0.142771	0.985924	-5.80497
1250	110323	AW045905	cytochrome c oxidase, subunit VIb polypeptide 1	Cox6b1	1	1.19555	1.20211	1.10225	1.11224	0.914298	1.00872		0.997733	0.999999	0.988234	0.983187	-5.83581	-0.142771
1251	57319	AA538329	sphingomyelin phosphodiesterase, acid-like 3A	Smpdl3a	1	1.0913	1.02002	0.944409	1.11711	0.923233	1.12362		0.968206	0.0545769	-0.629248	0.971634	0.76503	0.650013
1252		AA473030			1	0.88895	1.11396	0.866374	1.08376	0.966128	0.981325		0.510797	0.954191	-1.60171	-4.58507	-6.48869	-5.28249
1253	14057	AA111089	sideroflexin 1	Sfxn1	1	0.95142	1.07229	0.963625	1.03873	0.949151	1.06835		-1.75266	0.925163	-4.05251	0.607985	-6.46886	-2.78839
1254	16783	AA896274	lysosomal membrane glycoprotein 1	Lamp1	1	1.05833	1.1296	1.04792	1.27166	1.13818	1.23224		-5.74167	0.961255	0.531724	1	0.999947	1
1255		AW106850			1	0.953974	1.02133	1.04129	0.946194	0.689888	0.958747		-1.27967	-5.08688	-4.88271	-5.67627	0.939699	-6.1124
1256	231329	AW260260	polymerase (RNA) II (DNA directed) polypeptide B	Polr2b	1	0.840312	0.999894	0.761802	0.99104	0.704769	0.820896		0.541899	-4.54161	-0.207749	-4.96532	0.973215	0.87684
1257	68028	AV005103	ribosomal protein L22 like 1	Rpl22l1	1	0.883392	1.08566	0.806382	1.095	0.839761	1.06546		-0.95196	0.269755	0.0174144	-6.16034	0.489083	-6.51931
1258	20462	AW413176	splicing factor, arginine/serine-rich 10 (transformer 2 homolog, Drosophila)	Sfrs10	1	0.943664	1.09728	0.80061	1.00667	0.783346	0.888501		-1.86888	0.192241	0.680768	-5.80497	0.883014	0.870371
1259	22668	AW209166	zinc finger protein 162	Zfp162	1	1.10688	1.09481	0.990628	1.01401	0.942875	0.878724		-6.53774	-2.52741	-1.82986	-4.18753	-1.38423	-6.54043
1260		AA549592			1	0.968377	1.08011	0.896736	1.00383	0.927788	1.14878		-6.28836	0.108231	-2.44191	-6.4063	-3.73486	-2.52741
1261	26931	AA545140	protein phosphatase 2, regulatory subunit B (B56), gamma isoform	Ppp2r5c	1	1.06965	1.16742	1.14795	1.16557	0.995109	1.05177		0.996348	1	0.999866	0.998851	-6.20569	-0.684965
1262	14339	AI323872	fused toes	Fts	1	1.06136	1.14726	1.20267	1.04773	0.977905	0.939278		0.90746	0.997733	-0.713316	0.883014	-0.322196	-6.32559
1263		AU080328			1	0.988658	1.02544	0.953574	0.984493	0.923508	0.998413		-2.57046	0.806499	-2.06799	-6.34315	0.99819	0.531724
1264	83768	AI536254	dipeptidylpeptidase 7	Dpp7	1	1.07598	1.12764	1.07616	1.2238	1.03592	1.04204		0.987128	0.999954	0.98109	0.999999	0.999628	0.299013
1265	21769	AA017769	testis expressed gene 27	Tex27	1	1.05455	1.15975	0.971415	1.17074	1.07314	1.04837		0.354648	0.999971	-1.41971	0.999602	0.976812	-0.521733
1266		AA260588			1	1.09775	1.15549	1.08862	1.13831	0.975172	1.04143		0.998959	0.999887	0.208254	0.999996	-6.52506	0.192241
1267	11837	AA221581	acidic ribosomal phosphoprotein P0	Arbp	1	0.999802	1.00624	1.00704	1.01008	1.00237	1.01126		-4.58507	-6.36001	-4.79895	-3.41624	-4.00732	-6.46886
1268		AA511851			1	0.927006	1.16607	0.919391	1.10834	0.914565	1.0936		-3.28019	0.993793	-2.02764	0.341093	-2.44191	-4.18753
1269	66199	AA268590	COMM domain containing 4	Commd4	1	1.02625	1.12369	1.09196	1.14461	1.029	1.11134		-0.741995	0.994684	0.381068	0.9992	-1.6766	0.997254
1270	27632	W59452	RD RNA-binding protein	Rdbp	1	1.07968	1.09363	0.998024	1.05568	0.907482	1.02541		0.934585	0.985499	-6.42028	-1.82986	0.961255	-6.54389
1271	104836	AA420414	Casitas B-lineage lymphoma-like 1	Cbll1	1	1.00802	1.11524	0.970837	0.919394	0.982482	1.01556		-5.20536	0.947406	-5.46823	-1.75266	-5.50408	-6.00894
1272		AA387675			1	1.01274	1.06296	1.18074	1.16972	1.1058	1.14831		-0.983269	0.990474	0.688078	0.999989	0.954191	0.952903
1273	19034	AI526562	peptidylprolyl isomerase A-like pseudogene	LOC19034	1	1.06161	1.03408	1.03117	0.981414	0.947552	1.01787		-2.74447	-1.17797	-5.92498	-6.24838	-0.230019	-6.22737
1274	246791	AA537064	oocyte specific homeobox 3	Obox3	1	1.14146	1.11718	0.972772	1.00473	0.93416	0.980818		0.999841	0.99997	-5.89583	-4.14263	0.999735	0.41901
1275	14421	AA671871	UDP-N-acetyl-alpha-D-galactosamine:(N-acetylneuraminyl)-galactosylglucosylceramide-beta-1, 4-N-acetylgalactosaminyltransferase	Galgt1	1	1.01476	1.09884	1.01525	1.12086	0.971222	1.04328		0.142635	0.998733	-5.70923	0.510797	0.934585	-6.08747
1276	67443	AI182370	microtubule-associated protein 1 light chain 3 beta	Map1lc3b	1	1.11613	1.16253	1.13859	1.28181	1.07758	1.19885		0.841304	0.973215	0.999999	1	0.988921	1
1277		AA472250			1	1.00165	1.06673	0.980735	1.04558	0.869069	1.09691		-5.80497	-0.419406	-3.18982	-3.28019	0.87684	-0.444505
1278	14073	AW320175	fatty acid amide hydrolase	Faah	1	1.02526	1.06543	0.990109	0.900731	0.942141	0.964397		0.786659	0.923135	0.313278	0.616722	-0.629248	0.770612
1279	67078	AI594505	RIKEN cDNA 1700012G19 gene	1700012G19Rik	1	0.959679	1.06892	0.946052	0.98562	0.87868	1.01938		-4.41006	-0.419406	-1.82986	-5.60884	0.902471	-6.20569
1280	14131	AA537570	Fc receptor, IgG, low affinity III	Fcgr3	1	0.932621	1.05851	0.848453	0.930385	0.764371	0.918793		-3.4617	-4.09762	0.994684	0.0361365	1	0.995987
1281	18356	AA537147	olfactory receptor 56	Olfr56	1	0.902787	1.04682	0.949551	1.00745	0.944005	1.00935		0.0906218	-4.23232	-3.23497	-5.53947	-2.48456	-5.67627
1282	20333	AI503634	SEC22 vesicle trafficking protein-like 1 (S. cerevisiae)	Sec22l1	1	0.921839	1.08379	0.937333	1.08281	0.998931	1.07987		0.815787	0.994846	-4.96532	0.863595	-6.44605	-5.32047
1283	16952	AA592231	annexin A1	Anxa1	1	0.924155	1.00887	0.937758	1.00459	0.959759	0.95592		0.224009	-5.46823	-2.14944	-6.48869	-3.64378	-4.71412
1284	234671	AA734872	carboxylesterase 2	Ces2	1	0.933252	1.1994	0.862983	0.946069	0.849755	1.01448		-4.41006	0.406584	-1.21155	-5.43193	0.125568	-6.24838
1285		AA656263			1	1.02495	1.12651	1.25129	1.09457	0.9682	0.935103		-5.74167	0.269755	0.982684	-1.41971	-4.67133	-2.48456
1286		AA638610			1	0.979364	1.10063	1.01651	1.21885	1.03766	0.858125		-3.87131	0.541899	-6.39159	0.796794	-6.54351	-5.00616
1287	15944	AI663521	interferon inducible protein 1	Ifi1	1	1.11359	1.19409	1.02722	1.07786	1.00204	0.969016		0.845234	0.997659	0.641934	0.996882	-6.51931	-1.14471
1288	16785	AA718267	laminin receptor 1 (ribosomal protein SA)	Lamr1	1	1.02278	1.08075	1.07245	1.16999	0.953205	1.05698		-2.23186	0.976812	0.142635	0.98109	-4.58507	-4.41006
1289	20733	AW229298	serine protease inhibitor, Kunitz type 2	Spint2	1	1.08038	1.08901	0.993137	1.04543	1.0141	1.0166		0.815787	0.927142	-6.54235	-0.142771	-2.57046	-6.28836
1290	20850	AA763337	signal transducer and activator of transcription 5A	Stat5a	1	1.05298	1.11878	0.98439	1.09576	1.00059	1.01183		0.984613	0.873643	-4.88271	0.589996	0.108231	-5.35804
1291	14999	AA762381	histocompatibility 2, class II, locus Mb1	H2-DMb1	1	1.01675	1.09628	0.927563	1.0249	0.859542	0.939473		-5.46823	-0.0208842	0.991035	-1.31421	0.999986	0.406584
1292	66060	AI316065	RIKEN cDNA 0610010O12 gene	0610010O12Rik	1	1.09798	1.06687	0.980538	1.01894	0.902535	0.994603		0.833175	0.998006	0.927142	-6.53428	0.284506	-1.41971
1293	57431	AI180850	DnaJ (Hsp40) homolog, subfamily C, member 4	Dnajc4	1	0.950193	1.11503	1.08014	1.16322	1.05937	1.01952		-2.19053	0.489083	-5.70923	0.791782	-2.23186	-2.52741
1294	56070	AW106188	transcription elongation regulator 1 (CA150)	Tcerg1	1	0.995282	0.931504	1.13647	1.11897	0.970327	1.05356		0.561686	0.806499	-2.35723	0.856501	-5.57439	-4.96532
1295	108147	AA272422	5-aminoimidazole-4-carboxamide ribonucleotide formyltransferase/IMP cyclohydrolase	Atic	1	0.877013	1.10249	0.82394	1.12985	1.00864	1.06217		0.741482	-0.741995	-6.53428	-0.394626	-6.53774	-6.32559
1296	226414	AI181688	aspartyl-tRNA synthetase	Dars	1	0.991422	1.08476	0.977314	1.05666	0.96774	0.870159		-2.74447	-0.322196	-6.37616	-6.06191	-4.32149	0.477924
1297	14229	AI180957	FK506 binding protein 5	Fkbp5	1	0.998029	0.987591	1.0284	0.95164	0.944569	0.983369		-0.230019	0.916743	-5.32047	-4.09762	-1.17797	-2.31521
1298	11308	AI037401	abl-interactor 1	Abi1	1	1.01575	1.00598	1.0393	0.911424	0.753852	0.73165		-5.83581	-6.28836	-6.32559	-0.983269	0.957861	0.988921
1299	17436	AI037787	malic enzyme, supernatant	Mod1	1	0.989162	1.07637	0.997568	0.974849	0.833375	0.938943		-3.37084	0.747557	0.824674	0.976812	1	0.987128
1300	67996	AI060744	splicing factor, arginine/serine-rich 6	Sfrs6	1	1.03598	1.03941	0.997428	0.928889	0.830548	0.905483		-5.00616	0.8017	-6.53774	0.680768	0.997583	0.961255
1301	23880	AA756642	FYN binding protein	Fyb	1	1.02135	1.02922	0.924656	1.06646	0.902484	1.04094		-4.54161	-3.14477	0.607985	-3.87131	0.770612	-5.98155
1302		AL022646			1	0.882213	0.947902	1.03828	0.874114	0.651379	0.946415		0.341093	-6.39159	-6.4063	-4.49795	0.753505	-5.95356
1303	15108	AW111486	hydroxyacyl-Coenzyme A dehydrogenase type II	Hadh2	1	1.08255	1.01131	1.00106	1.01412	0.891132	0.980997		-0.298684	0.239509	-0.142771	-2.92107	0.999025	-0.713316
1304	235504	AI316766	solute carrier family 17 (anion/sugar transporter), member 5	Slc17a5	1	0.953158	1.11789	1.05206	1.08106	0.904363	1.02337		-6.36001	0.841304	-3.82586	-0.860002	0.393937	-6.18334
1305	67963	W10909	Niemann Pick type C2	Npc2	1	1.13424	1.21317	1.15303	1.16167	1.13953	1.20524		0.680768	0.987508	0.956669	0.999911	0.982167	0.999988
1306	21334	W11882	tachykinin 2	Tac2	1	1.0772	1.23274	1.11453	1.05934	1.06281	1.10943		-5.95356	0.999971	0.989569	0.899886	0.313278	0.159434
1307	56318	AI324033	acid phosphatase, prostate	Acpp	1	0.91186	1.06181	0.952429	1.19943	0.888237	1.09285		-2.48456	-1.34907	-3.23497	0.916743	-0.298684	-1.75266
1308		W15662			1	0.873141	1.18487	0.861501	1.0982	0.920623	0.965798		-0.322196	0.313278	-2.02764	-4.05251	-2.35723	-2.35723
1309	213393	AI385607	RIKEN cDNA 8430408G22 gene	8430408G22Rik	1	1.0958	1.17571	1.11478	1.05049	0.879266	0.941528		0.142635	0.988582	0.657933	-3.0998	0.625291	-0.800341
1310		AI893908			1	1.20685	1.25943	1.06705	1.03812	0.988818	1.14588		0.791782	0.971634	-4.14263	-4.84097	-6.51931	0.466561
1311	20674	W35076	SRY-box containing gene 2	Sox2	1	1.09662	1.09279	1.21706	1.10367	0.923147	1.02694		0.73528	0.999664	0.856501	0.759328	0.860089	-6.53428
1312	13591	W40683	early B-cell factor 1	Ebf1	1	1.00076	1.21237	0.970545	0.983663	0.928177	1.13892		-1.528	0.999652	-5.95356	-6.53774	-1.71449	-2.02764
1313		AI385633			1	1.04402	1.13034	1.09583	1.13424	0.911329	0.961603		0.914506	0.988582	-0.346023	0.393937	0.856501	-1.21155
1314	20401	AI893960	SH3-domain binding protein 1	Sh3bp1	1	1.10221	1.0803	1.08228	1.11907	0.881694	1.02086		0.995451	0.96635	-2.35723	0.0361365	0.313278	-2.14944
1315	16869	W80180	LIM homeobox protein 1	Lhx1	1	1.01111	1.20387	1.04016	1.10635	0.94061	1.04735		-2.39946	0.959022	-5.32047	-1.6766	-3.37084	-4.27697
1316	12445	W53383	cyclin D3	Ccnd3	1	1.03958	1.07764	1.07091	1.17673	0.97714	1.06901		0.381068	0.873643	-2.39946	0.999856	-2.06799	0.909865
1317	72401	W59204	solute carrier family 43, member 1	Slc43a1	1	0.904571	1.23291	1.09465	1.04618	0.983919	1.00674		-5.32047	0.625291	-4.32149	-4.14263	-5.24412	-5.80497
1318	64011	AA014757	neurogranin	Nrgn	1	1.00155			1.13958	1.00636	0.999682		-6.51931			-0.95196	-6.53428	-6.42028
1319	229279	AI527912	heterogeneous nuclear ribonucleoprotein A3	Hnrpa3	1	0.918233	1.12847	0.706698	0.90999	0.692591	0.806404		-0.322196	-5.35804	-3.0102	-1.79112	0.891749	0.987128
1320	14065	AI425720	coagulation factor II (thrombin) receptor-like 3	F2rl3	1	0.842228	1.03695	0.835417	0.97781	0.85968	0.857685		-1.11177	-3.0998	0.94444	0.947406	0.999964	0.999998
1321	18538	AI325898	proliferating cell nuclear antigen	Pcna	1	0.914229	1.08191	0.909913	0.816742	0.762453	0.829551		-0.394626	0.381068	0.989249	0.999173	0.999995	0.99846
1322	11757	W91307	peroxiredoxin 3	Prdx3	1	1.04747	1.07796	0.916021	0.855399	0.779943	0.821615		-3.0102	0.997074	0.997874	0.999908	1	1
1323	19156	AI894343	prosaposin	Psap	1	1.17289	1.14035	1.1709	1.26505	1.161	1.19425		0.992303	0.985499	0.994846	0.999998	0.991818	0.999856
1324	19038	AW475697	peptidylprolyl isomerase C	Ppic	1	1.10682	1.11766	1.1657	1.15571	1.08548	1.13511		0.996462	0.996782	0.976812	0.999866	0.125568	0.406584
1325	14082	AI385705	Fas (TNFRSF6)-associated via death domain	Fadd	1	1.10892	1.08966	0.906771	0.986496	0.8318	0.891982		0.985062	0.833175	0.902471	-3.18982	0.999981	0.947406
1326	26414	AI893985	mitogen activated protein kinase 10	Mapk10	1	0.961695	1.11768	0.981984	1.08581	0.91904	1.11732		-6.54351	0.969098	-5.57439	-0.830007	0.770612	-3.23497
1327	97977	W97442	expressed sequence C81508	C81508	1	1.00809	1.08632	0.936411	1.02355	0.944796	1.00809		-5.67627	0.951581	0.897238	-5.89583	0.599077	-6.24838
1328	22694	AI893996	zinc finger protein 35	Zfp35	1	0.950884	1.12954	0.990727	1.15497	0.994628	0.96478		-6.53774	0.925163	-6.52506	0.284506	-6.52506	-1.21155
1329		AA840185			1	0.699972	1.0906	0.647507	1.05526	0.874235	1.10852		-3.82586	0.952903	-1.27967	-1.11177	-4.41006	0.44321
1330	22355	AI894015	vasoactive intestinal peptide receptor 2	Vipr2	1	1.10959	1.15698	0.992059	1.19604	0.867898	1.11801		0.41901	0.976132	-4.14263	0.998648	-5.04669	0.978747
1331	17355	AA013505	AF4/FMR2 family, member 1	Aff1	1	0.957865	1.0596	0.949622	1.06394	0.887618	0.99111		0.224009	0.0727379	-0.741995	-3.0998	0.641934	-6.08747
1332	11350	AI508191	v-abl Abelson murine leukemia oncogene 1	Abl1	1	0.928428	1.07003	0.972115	1.02758	0.958908	1.07742		-0.983269	0.76503	-6.54235	-1.17797	-0.419406	-3.5527
1333	11747	AA002439	annexin A5	Anxa5	1	1.0842	1.10829	1.1194	1.08963	0.982498	1.00688		0.770612	0.845234	0.891749	-0.0404651	-6.34315	-6.37616
1334	70350	AW545587	brain abundant, membrane attached signal protein 1	Basp1	1	1.15416	1.12975	1.17179	1.1069	0.95248	1.02463		0.999783	0.999928	0.841304	0.952903	-6.1124	-1.86888
1335	17869	AA009268	myelocytomatosis oncogene	Myc	1	0.985405	1.073	0.875296	0.904943	0.774698	0.780522		-4.79895	0.561686	0.999575	0.987876	1	1
1336	16653	AI322494	v-Ki-ras2 Kirsten rat sarcoma viral oncogene homolog	Kras	1	1.14605	1.13833	1.15452	1.07192	1.00278	1.0167		0.998303	0.999986	0.85283	0.976132	-5.00616	-5.89583
1337	13982	AI325343	estrogen receptor 1 (alpha)	Esr1	1	1.04578	1.13511	1.06562	1.15254	1.00593	1.03199		0.952903	0.999964	0.96635	0.999941	-5.00616	-5.46823
1338	17126	AI324139	MAD homolog 2 (Drosophila)	Smad2	1	1.06497	1.02225	0.774133	0.745016	0.637113	0.575665		-6.34315	-1.86888	0.999998	1	1	1
1339	16453	AI323318	Janus kinase 3	Jak3	1	0.938421	1.05342	0.940906	0.980206	0.862974	0.898879		-2.48456	0.963374	0.841304	-0.800341	0.999999	0.982167
1340	19359	AI324182	RAD23b homolog (S. cerevisiae)	Rad23b	1	0.996059	1.05464	1.10374	1.13931	1.02466	1.09119		0.688078	0.860089	0.299013	0.956669	-6.03573	-6.51279
1341	12575	AI323806	cyclin-dependent kinase inhibitor 1A (P21)	Cdkn1a	1	1.03958	1.19752	1.28624	1.50654	1.32838	1.40538		-3.68933	0.99997	1	1	1	1
1342	26413	AI323208	mitogen activated protein kinase 1	Mapk1	1	1.00582	1.08543	1.01348	1.10894	1.01754	1.04584		-5.00616	0.673308	-4.62831	0.947406	-6.37616	-4.71412
1343	20599	AI322792	submaxillary gland androgen regulated protein 1	Smr1	1	1.00101	1.08953	0.919387	1.05236	1.05321	1.13969		-3.23497	0.999628	-6.53774	0.996462	-5.00616	0.341093
1344	14715	AI286577	gonadotropin releasing hormone receptor	Gnrhr	1	1.08812	1.06542	1.05776	1.07908	1.00116	1.01951		-0.469925	0.997424	-3.05495	0.856501	-6.51931	-5.20536
1345	18979	W17967	paraoxonase 1	Pon1	1	1.08966	1.03766	1.05534	0.982427	0.930284	0.981343		0.406584	-2.65711	-1.82986	-5.60884	-2.44191	-3.41624
1346	54141	AI385608	sperm associated antigen 5	Spag5	1	1.14518	1.0201	1.05647	1.05015	1.00369	1.07939		0.956669	0.914506	0.841304	0.269755	-4.05251	-1.31421
1347	54141	AI385608	sperm associated antigen 5	Spag5	1	1.1129	1.04867	1.02874	0.925804	0.874184	0.974302		-0.207749	-1.04687	-6.42028	-0.890326	0.991035	-5.67627
1348	22025	W36063	nuclear receptor subfamily 2, group C, member 1	Nr2c1	1	1.15955	1.03967	1.18191	1.13319	1.00833	1.05995		0.94444	0.969966	0.993598	0.73528	-5.92498	-4.88271
1349	22025	W36063	nuclear receptor subfamily 2, group C, member 1	Nr2c1	1	1.12672	1.03902	1.06105	1.01536	0.944698	1.13226		0.367972	0.97995	-1.94773	-1.4555	-3.41624	0.175969
1350	20674	W35076	SRY-box containing gene 2	Sox2	1	1.13543	1.22085	1.19597	1.21263	0.984809	1.00928		-4.79895	0.998691	0.72248	0.995004	-1.71449	0.963374
1351	20650	W41237	syntrophin, basic 2	Sntb2	1	1.01785	0.897921	1.16119	0.878772	0.694627	0.869931		-3.73486	-5.16622	-2.78839	-2.02764	0.454991	-3.0102
1352	18590	W83150	platelet derived growth factor, alpha	Pdgfa	1	0.901582	0.977408	0.958123	0.971039	0.765361	0.743367		-1.6766	-6.37616	0.477924	0.680768	0.998774	0.999173
1353	18590	W83150	platelet derived growth factor, alpha	Pdgfa	1	0.996106	1.07164	0.965515	0.887661	0.723556	0.82946		-5.43193	-0.713316	0.599077	0.73528	0.999226	0.978119
1354	16847	AA028211	leptin receptor	Lepr	1	1.0744	1.02636	1.20562	0.978594	0.881738	0.85353		-5.6428	0.99734	-1.31421	-6.54389	0.589996	0.239509
1355	20440	AA059687	beta galactoside alpha 2,6 sialyltransferase 1	St6gal1	1	1.17091	1.10696	1.19052	0.974849	0.8596	0.950499		0.927142	0.99993	-3.37084	-6.24838	0.987128	-0.920979
1356	19247	AA062019	protein tyrosine phosphatase, non-receptor type 11	Ptpn11	1	1.40738	1.16287	1.10091	1.1944	1.01163	0.97808		0.996782	0.938036	0.269755	0.971634	-4.18753	-6.53428
1357	19044	AA062136	protoporphyrinogen oxidase	Ppox	1	1.14331	1.05661	1.12148	0.982822	0.924918	1.0074		0.999991	0.998069	-2.39946	-6.22737	0.972435	0.776076
1358	18197	AA060966	neuron specific gene family member 2	Nsg2	1	1.14162	1.10721	1.06601	1.06117	0.97265	0.985		0.688078	0.964392	-4.14263	-1.21155	-4.09762	-6.51931
1359	217069	AA063824	tripartite motif protein 25	Trim25	1	1.12923	1.2223	1.18349	1.07255	0.986074	0.910228		-2.96557	0.973215	-4.79895	-2.48456	-3.78037	-2.65711
1360	12653	W54256	chromogranin B	Chgb	1	1.02354	0.996681	1.16136	1.11876	0.967399	0.957184		-0.713316	0.477924	0.73528	-6.44605	-4.41006	-1.86888
1361	53311	W59642	myosin binding protein H	Mybph	1	1.13971	1.19802	1.20788	1.15755	1.07617	0.97646		0.994684	0.999056	0.999426	0.995591	-1.21155	0.125568
1362		AI385677			1	1.00558	1.09814	1.14676	1.15822	1.04204	1.03309		0.991564	0.99976	0.510797	0.998851	0.108231	-6.24838
1363	11836	W85093	v-raf murine sarcoma 3611 viral oncogene homolog	Araf	1	1.1375	1.1751	1.0396	1.0664	0.972841	1.01361		0.932793	0.999056	0.125568	0.909865	-3.23497	-3.4617
1364	21420	W89370	transcription factor AP-2, gamma	Tcfap2c	1	0.915723	1.07154	1.09106	1.03713	0.936794	0.948262		-6.30732	-0.548124	-4.32149	-6.50551	-0.0208842	-0.0805009
1365	26414	W89577	mitogen activated protein kinase 10	Mapk10	1	1.115	1.10507	1.10782	1.06845	0.9076	0.955687		0.715879	-0.521733	-0.629248	-1.24545	-0.346023	-3.73486
1366		W91539			1	1.11871	1.25262	1.11949	1.0674	0.851214	0.941151		0.992979	0.999999	0.94444	-1.24545	0.960153	-1.04687
1367	22330	AI385712	vinculin	Vcl	1	1.10658	1.19291	1.07049	1.17082	0.911982	1.00662		-0.656942	0.845234	-3.78037	-2.44191	-4.79895	-4.88271
1368	22330	AI385712	vinculin	Vcl	1	1.19386	1.19607	1.19979	1.18487	1.11572	0.987437		0.999652	0.999999	0.863595	0.999804	0.208254	-5.12673
1369		W98935			1	1.1281	1.05687	0.905137	1.09023	1.04973	1.07169		0.72248	-0.298684	-1.94773	0.159434	-6.54351	-6.36001
1370	12814	W98013	procollagen, type XI, alpha 1	Col11a1	1	1.0743	1.10416	1.08913	0.927038	0.83462	0.986945		-0.0404651	-2.92107	-0.521733	-3.78037	0.997659	-6.42028
1371	12814	W98013	procollagen, type XI, alpha 1	Col11a1	1	1.04137	1.06158	1.05057	1.0179	0.926643	1.09959		-0.771003	-1.24545	-0.860002	-6.53428	-1.98755	-0.275484
1372	11861	AA003086	ADP-ribosylation factor-like 4	Arl4	1	1.0893	1.08477	1.04043	0.980321	0.917398	0.937663		0.85283	-1.14471	-2.06799	-2.02764	-0.121716	-1.75266
1373	15414	AA008326	homeo box B6	Hoxb6	1	1.15338	1.12144	1.18855	1.0286	0.965681	1.10243		0.870371	0.531724	0.786659	-5.70923	-2.35723	-0.830007
1374	13198	AA016906	DNA-damage inducible transcript 3	Ddit3	1	1.01555	1.05531	0.893644	0.997712	0.822087	0.819397		0.489083	-1.6766	0.741482	0.824674	1	0.989569
1375	56291	AI323304	phosphoserine/threonine/tyrosine interaction protein	Styx	1	1.06417	0.930822	0.972888	0.951925	0.859907	0.943831		-4.41006	-2.39946	-6.24838	-3.9167	0.918926	-2.48456
1376	21687	AA017847	endothelial-specific receptor tyrosine kinase	Tek	1	1.22655	1.16824	0.987089	1.00667	0.833403	0.954975		0.899886	0.806499	-6.53774	-6.52506	0.709141	-3.50719
1377		AA020223			1	1.1043	1.15202	1.2479	1.28007	1.0335	1.18372		0.327303	0.969966	0.999117	0.999952	-3.4617	0.965384
1378	20671	AA024366	SRY-box containing gene 17	Sox17	1	1.02033	1.27056	1.12352	1.09668	0.982558	1.11883		-5.57439	0.989879	-1.14471	-3.4617	-6.53774	-1.0149
1379	13982	AA024073	estrogen receptor 1 (alpha)	Esr1	1	1.08796	1.11158	1.16006	0.994868	0.872372	0.937631		-0.495668	0.985499	0.607985	-2.92107	-2.70071	-6.20569
1380	13836	AA024123	Eph receptor A2	Epha2	1	1.14017	1.25194	1.06292	1.02109	0.836935	0.986419		0.959022	0.989879	-2.06799	-6.24838	0.995591	-0.860002
1381	12827	AA108548	procollagen, type IV, alpha 2	Col4a2	1	1.12841	1.10636	1.27722	1.07631	1.36491	1.14174		0.964392	0.990181	0.995987	0.991035	0.973974	0.999117
1382	12972	AA109102	crystallin, zeta	Cryz	1	1.04749	1.0793	1.11893	1.03405	1.038	1.10828		-5.83581	0.998691	0.0727379	0.770612	-3.0102	-5.12673
1383	18016	AA105153	neurofibromatosis 2	Nf2	1	1.20185	1.06958	1.23638	1.02291	1.05803	1.02217		0.354648	0.996882	0.96729	-1.38423	0.159434	-3.0102
1384	18016	AA105153	neurofibromatosis 2	Nf2	1	1.09677	1.18947	1.20119	1.00045	1.02638	0.97915		-3.0102	0.968206	-2.52741	-5.00616	-4.45409	-4.88271
1385	21881	AA162373	transketolase	Tkt	1	1.1223	1.11902	1.12528	1.13667	0.913095	1.07961		0.998006	0.993598	0.76503	0.796794	0.879963	-0.656942
1386	14598	AA162908	gamma-glutamyltransferase 1	Ggt1	1	1.0515	1.09398	1.13191	1.01884	0.978519	0.981796		0.961255	0.879963	-3.05495	-1.11177	-0.230019	-5.3952
1387	21872	AA122889	tight junction protein 1	Tjp1	1	1.15663	1.0354	1.10754	0.813757	0.680416	0.659299		-3.37084	-2.74447	-6.45782	0.856501	0.998733	0.999829
1388	22236	AA137865	UDP glucuronosyltransferase 1 family, polypeptide A2	Ugt1a2	1	1.04276	1.28324	1.26943	1.33772	1.14898	1.14589		-4.58507	0.999798	0.999935	0.999959	0.932793	0.959022
1389	14275	AA139715	folate receptor 1 (adult)	Folr1	1	1.0476	1.13306	1.0579	1.10441	0.948476	0.993141		-5.35804	-0.548124	-3.82586	-2.70071	-4.88271	-6.30732
1390	20280	AA146030	sterol carrier protein 2, liver	Scp2	1	1.20136	1.21579	1.21053	1.19102	0.964172	0.92055		0.996979	0.999725	0.962328	0.985062	-6.4063	-6.08747
1391	13135	AA139920	defender against cell death 1	Dad1	1	1.44095	1.08166	1.27029	1.15738	1.10285	1.25943		0.999743	0.999956	0.99999	0.99997	0.951581	0.999911
1392	18478	AA140114	phenylalanine hydroxylase	Pah	1	0.998417	1.24329	1.08396	1.11905	0.949417	0.956604		-4.23232	0.998069	-4.27697	-0.0603366	-1.90817	-0.920979
1393	20918	AA138667	suppressor of initiator codon mutations, related sequence 1 (S. cerevisiae)	Sui1-rs1	1	1.05775	1.03422	1.03458	1.08128	0.951796	1.03692		-3.5527	-0.920979	-0.920979	-0.0208842	-5.80497	-2.27342
1394		AA111732			1	1.0865	0.940886	1.12256	1.04586	0.883082	1.06479		0.0174144	0.313278	-4.36585	-5.95356	0.159434	-0.60188
1395	22099	AA118918	translin	Tsn	1	1.05833	1.09419	1.05944	0.947238	0.901896	1.04106		-6.43353	0.849075	-5.60884	-5.95356	-4.67133	-5.89583
1396	26413	AA119251	mitogen activated protein kinase 1	Mapk1	1	1.17977	0.97824	1.16181	1.04436	0.93451	1.02854		-0.346023	-6.16034	-1.528	-6.54389	-2.6137	-5.74167
1397	14084	AA124805	Fas-associated factor 1	Faf1	1	1.03884	1.05349	1.03007	0.978954	0.927814	0.968662		-6.53774	-2.6137	-4.67133	-4.58507	-2.27342	-2.8767
1398	19697	AA125356	v-rel reticuloendotheliosis viral oncogene homolog A (avian)	Rela	1	1.17858	0.978259	1.21447	0.873204	0.801755	0.854549		-5.77359	-3.37084	-1.5647	-4.62831	-0.0208842	-2.6137
1399	14745	AA124573	endothelial differentiation, lysophosphatidic acid G-protein-coupled receptor, 2	Edg2	1	1.13154	1.10742	1.0246	1.06981	0.856293	0.953412		0.993598	0.175969	-5.57439	-3.37084	0.990181	-0.185786
1400	14745	AA124573	endothelial differentiation, lysophosphatidic acid G-protein-coupled receptor, 2	Edg2	1	1.11555	1.2489	1.27225	1.20936	0.95706	0.877302		-0.10096	0.971634	0.977475	0.786659	-2.52741	-1.31421
1401	17876	AA123925	myelin basic protein expression factor 2, repressor	Myef2	1	1.2378	1.15543	1.12128	1.04534	0.987762	1.05843		0.952903	0.999463	0.974713	0.990474	-5.67627	0.948834
1402	21848	AI323646	tripartite motif protein 24	Trim24	1	1.05708	1.10459	1.232	1.13409	1.0161	0.99889		0.673308	0.833175	0.85283	0.406584	-4.23232	-4.36585
1403	15980	AA123774	interferon gamma receptor 2	Ifngr2	1	0.986979	1.14703	1.12337	0.978081	1.10011	0.994		-6.34315	-0.207749	-1.63901	-6.34315	-2.96557	-6.54235
1404	24086	AA137282	tousled-like kinase 2 (Arabidopsis)	Tlk2	1	0.998331	1.31653	0.955286	1.07258	0.842647	0.888348		-5.16622	0.971634	-5.12673	-2.27342	-2.65711	-5.12673
1405		AA124082			1	1.15553	1.00391	1.13828	1.10109	0.872103	0.971892		0.406584	-0.00159176	0.239509	-1.5647	-4.84097	-6.53428
1406	16414	AA153752	integrin beta 2	Itgb2	1	1.02455	1.19837	1.04123	1.0625	0.902885	1.09806		-5.95356	0.897238	-5.00616	-3.50719	-0.741995	-1.75266
1407	18567	AA143992	programmed cell death 2	Pdcd2	1	1.13876	1.25454	1.30454	0.86917	0.949186	0.9884		0.981636	0.999956	0.959022	-5.67627	0.489083	-6.49748
1408		AA152814			1	1.15608	1.1002	1.50382	1.4049	1.10728	1.15448		0.969098	0.999716	1	1	0.9992	0.999979
1409	30945	AA145819	ring finger protein (C3HC4 type) 19	Rnf19	1	1.06439	1.15488	1.17263	1.04792	0.883907	0.931664		-3.37084	0.393937	0.680768	-5.50408	-0.10096	-1.98755
1410	18938	AA137633	protein phosphatase 1, regulatory (inhibitor) subunit 14B	Ppp1r14b	1	1.1125	1.15428	1.16942	1.15608	1.03644	1.10571		0.770612	0.99976	-0.0404651	0.997254	-1.63901	0.454991
1411	17686	AA122755	mutS homolog 3 (E. coli)	Msh3	1	0.974664	1.21623	1.12087	1.07926	0.863746	1.01951		-6.28836	0.952903	-3.41624	-3.9167	-0.684965	-5.6428
1412	22214	AA122513	ubiquitin-conjugating enzyme E2H	Ube2h	1	1.09896	1.14251	1.2089	1.16311	0.980171	0.98839		-0.252597	0.998069	0.963374	0.965384	-6.54351	0.561686
1413	11767	AA138127	adaptor-related protein complex AP-1, mu subunit 1	Ap1m1	1	1.11618	1.23324	1.17323	1.24897	1.0032	1.11496		0.923135	0.999299	0.973974	0.996882	-6.46886	0.715879
1414	17151	AA146487	cyclin D-type binding-protein 1	Ccndbp1	1	0.84243	1.04542	0.938209	1.02355	0.954304	1.00419		-2.23186	-0.10096	-5.98155	-4.09762	0.965384	0.728946
1415	27225	AA145121	DEAD (Asp-Glu-Ala-Asp) box polypeptide 24	Ddx24	1	1.03521	1.12828	1.06364	1.12452	0.894622	0.983272		0.702262	0.994343	0.82028	0.963374	0.665698	-5.80497
1416	18000	AA144387	septin 2	37135	1	1.17136	1.18409	1.17782	0.963705	0.881114	0.820544		-4.62831	0.159434	-1.86888	-6.53774	-4.27697	-1.14471
1417	12826	AA162273	procollagen, type IV, alpha 1	Col4a1	1	1.11859	1.03788	1.05158	1.07203	1.11679	1.17417		-0.00159176	-5.46823	-1.79112	0.489083	0.988582	0.999851
1418	11820	AA170656	amyloid beta (A4) precursor protein	App	1	1.07036	1.01693	1.05657	1.11552	1.04074	0.938075		-6.1124	-3.5527	-6.20569	0.284506	-2.52741	-5.35804
1419		AA170277			1	1.02938	0.959033	0.983934	0.92231	0.771567	0.83172		-6.4063	-4.67133	-0.0603366	0.551886	0.972435	-1.528
1420	12478	AA170492	CD19 antigen	Cd19	1	1.24692	1.09326	1.15395	1.03076	0.967324	1.00009		0.90746	0.921056	-1.82986	-5.24412	-5.35804	-5.20536
1421	15081	AA170686	H3 histone, family 3B	H3f3b	1	1.01212	1.02113	1.04223	0.984588	0.830081	1.0024		-6.13669	-0.346023	-5.28249	-5.24412	0.650013	-2.27342
1422	12350	AA170585	carbonic anhydrase 3	Car3	1	1.10707	1.18171	1.139	1.01959	0.840082	1.00727		-3.23497	0.824674	-1.94773	-5.74167	0.891749	-5.20536
1423	17863	AA170760	myeloblastosis oncogene	Myb	1	1.11273	1.05889	0.982264	1.00296	0.940104	0.986116		-0.684965	0.254757	-6.39159	-6.37616	-2.14944	-6.46886
1424	20846	AA170538	signal transducer and activator of transcription 1	Stat1	1	1.0946	1.19193	1.2126	1.12372	0.928642	1.04699		-0.10096	0.985062	0.454991	-1.34907	-2.78839	-5.57439
1425	20846	AA170538	signal transducer and activator of transcription 1	Stat1	1	1.02468	1.11259	1.02704	1.10037	0.99264	1.09751		-6.24838	0.44321	-6.13669	-0.0208842	-6.46886	-0.164127
1426	22258	AA163181	ubiquitin specific peptidase 4 (proto-oncogene)	Usp4	1	1.21699	1.13475	1.14001	1.10271	0.951897	1.03891		0.997424	0.984151	0.824674	0.982684	0.208254	-1.31421
1427	53872	AA163184	GPI-anchored membrane protein 1	Gpiap1	1	1.04655	0.993146	1.05325	0.821893	0.78312	0.767947		-4.00732	-6.03573	-6.03573	0.500039	0.845234	0.849075
1428	19645	AA154684	retinoblastoma 1	Rb1	1	0.999933	1.08017	1.04343	0.967113	0.90078	0.974739		-6.24838	0.715879	-2.8767	-6.54351	-0.0208842	-4.00732
1429	12977	AA163532	colony stimulating factor 1 (macrophage)	Csf1	1	1.19361	1.08706	0.958944	0.89077	0.785335	0.845624		0.996231	-2.6137	-1.17797	-0.275484	0.999575	0.824674
1430	22632	AA163488	YY1 transcription factor	Yy1	1	1.13161	1.08255	1.15052	1.07373	0.932708	0.940957		0.811194	0.998131	0.988921	-2.31521	-0.298684	-1.0149
1431	14056	AA154768	enhancer of zeste homolog 2 (Drosophila)	Ezh2	1	1.13916	1.15725	1.09144	0.900603	0.780999	0.842156		-0.275484	0.891749	-2.78839	-1.4555	0.995158	0.899886
1432		AA163512			1	1.08947	1.36999	1.13098	1.12273	0.950847	1.15275		-1.60171	0.999025	-1.82986	-0.521733	-5.46823	-0.346023
1433	12484	AA154829	CD24a antigen	Cd24a	1	1.06632	1.08869	1.08934	0.976701	0.798681	0.918725		-6.24838	0.973974	-5.53947	-4.41006	0.988582	0.313278
1434	17254	AA162505	solute carrier family 3 (activators of dibasic and neutral amino acid transport), member 2	Slc3a2	1	1.06869	1.11012	1.06045	1.01117	0.902858	0.934316		0.980528	0.894526	-4.67133	-5.77359	0.993398	-0.0603366
1435	12445	AA162516	cyclin D3	Ccnd3	1	1.18988	1.2144	1.15081	1.22106	0.986959	1.12864		0.999917	0.999984	0.973215	0.99999	-0.629248	0.897238
1436	14151	AA166544	ferrochelatase	Fech	1	1.12002	1.16038	1.20335	1.15952	1.00648	0.965978		0.985062	1	0.999589	0.999226	-2.19053	-6.4063
1437	21817	AA165755	transglutaminase 2, C polypeptide	Tgm2	1	1.2202	1.14102	0.889025	0.825323	0.715059	0.707418		0.995158	0.921056	0.997424	0.999917	1	1
1438	16425	AA166367	inter-alpha trypsin inhibitor, heavy chain 2	Itih2	1	1.06554	1.09001	1.06149	0.934899	0.853003	0.906121		-0.207749	0.999743	-5.35804	-0.121716	0.998069	0.641934
1439	12575	AA072841	cyclin-dependent kinase inhibitor 1A (P21)	Cdkn1a	1	1.08056	1.19912	1.26554	1.10042	0.895326	1.05056		-3.32548	0.76503	0.904995	-2.96557	-0.444505	-2.96557
1440	19360	AA072760	RAD50 homolog (S. cerevisiae)	Rad50	1	1.14431	1.39824	0.997582	1.09707	0.875983	0.956531		0.965384	0.999999	-6.53774	-2.70071	0.254757	-3.32548
1441	19057	AA062279	protein phosphatase 3, catalytic subunit, gamma isoform	Ppp3cc	1	1.09611	0.985633	1.07737	1.00489	0.972081	0.96879		-5.53947	-4.58507	-4.75666	-3.59824	0.650013	-6.42028
1442	56449	AA139010	cold shock domain protein A	Csda	1	1.31258	1.06034	1.09019	1.17	1.01786	1.08673		0.955446	-0.656942	-2.78839	-0.207749	-5.95356	-2.44191
1443	20480	AA145018	suppressor of K+ transport defect 3	Skd3	1	1.03902	1.11953	0.966722	1.02593	0.868359	0.982759		0.0361365	0.580739	-5.50408	-3.82586	0.960153	-0.370166
1444	21958	AA144629	transition protein 1	Tnp1	1	1.15366	1.08235	1.14092	1.07295	1.00415	1.03522		0.841304	0.589996	-1.528	-0.346023	-5.16622	-6.34315
1445	21463	AA144703	t-complex protein 11	Tcp11	1	1.05591	1.22591	1.06834	1.0819	0.876092	1.05514		-2.65711	0.899886	-6.46886	-0.574839	-2.8767	-3.05495
1446	18285	AA144819	outer dense fiber of sperm tails 1	Odf1	1	1.01451	1.10646	0.952571	0.979532	0.946456	0.953259		-5.00616	0.500039	-6.44605	-6.47915	-4.18753	-3.96205
1447		AA144743			1	1.12057	1.07286	1.05757	1.12922	0.948591	1.25594		0.175969	-2.19053	-4.96532	0.72248	-1.98755	0.381068
1448	19107	AA153570	DnaJ (Hsp40) homolog, subfamily C, member 3	Dnajc3	1	1.00401	1.19686	1.15682	1.11655	0.94945	0.915066		-5.83581	0.948834	-1.86888	-2.06799	-3.59824	-2.23186
1449	12189	AA167963	breast cancer 1	Brca1	1	1.13145	1.10428	0.939735	1.00157	0.840952	1.11126		-3.73486	0.945942	-5.12673	-3.78037	-0.346023	-1.14471
1450		AA155514			1	1.08227	1.17654	1.01718	1.03033	0.912588	0.900295		-3.28019	0.641934	-2.57046	-6.53428	0.985924	-3.28019
1451	14225	AA161957	FK506 binding protein 1a	Fkbp1a	1	1.03971	1.181	0.923527	1.10878	0.979966	1.07218		-6.34315	0.982684	-6.47915	-0.656942	-4.49795	-3.96205
1452	13138	AA153173	dystroglycan 1	Dag1	1	0.912511	1.23975	1.05499	1.136	1.00052	1.07139		-6.45782	0.96635	-6.51931	0.599077	-1.71449	0.125568
1453	14455	AA154585	growth arrest specific 5	Gas5	1	1.13965	1.29768	1.12543	1.04942	0.839437	0.899414		0.0174144	0.99987	0.341093	-0.346023	0.770612	-6.32559
1454	13590	AA163209	left right determination factor 1	Lefty1	1	1.15573	1.34093	1.21692	1.06019	1.08694	1.03298		0.695243	0.999971	0.709141	-2.83247	-6.39159	-2.14944
1455	14674	AA073262	guanine nucleotide binding protein, alpha 13	Gna13	1	1.13363	1.22488	0.96738	1.11625	0.979344	0.985952		0.269755	0.999365	-3.68933	-0.10096	-4.27697	-5.67627
1456	19659	AA087526	retinol binding protein 1, cellular	Rbp1	1	1.01734	1.1991	1.03933	1.04205	0.868114	0.896664		0.0545769	0.984151	-6.4063	-6.00894	0.625291	-0.164127
1457	19090	AA120498	protein kinase, DNA activated, catalytic polypeptide	Prkdc	1	0.91414	1.14754	0.971814	0.983382	0.866463	0.907389		-2.65711	0.879963	-0.656942	-2.70071	0.930956	-0.713316
1458	20341	AI322955	selenium binding protein 1	Selenbp1	1	1.05443	1.16674	0.945891	0.896803	0.807855	0.754668		0.561686	0.997254	0.633694	0.956669	1	0.999901
1459	269261	W11918	ribosomal protein L12	Rpl12	1	0.921985	1.06635	0.96182	1.01562	0.884124	0.97489		-5.12673	0.997165	-5.80497	0.0174144	0.999783	-5.46823
1460		AI323903			1	0.9942	1.21706	1.14779	1.21047	0.88516	1.06928		-3.82586	0.845234	-1.27967	0.650013	-0.0404651	-2.39946
1461	70861	AI323924	RIKEN cDNA 4921521F21 gene	4921521F21Rik	1	1.00625	1.09156	1.12891	1.20722	0.994661	1.10606		-6.52506	0.929072	-0.60188	0.948834	-6.47915	0.885995
1462	70861	AI323924	RIKEN cDNA 4921521F21 gene	4921521F21Rik	1	1.00626	1.10918	1.16062	1.07981	1.02773	1.03421		-2.52741	0.954191	0.8017	0.269755	-6.03573	0.327303
1463	16476	AI323925	Jun oncogene	Jun	1	1.03803	1.24081	1.07526	1.0663	1.04373	1.14777		-4.14263	0.824674	-0.95196	-5.12673	-5.28249	-0.830007
1464	18778	W12659	phospholipase A2, group IB, pancreas	Pla2g1b	1	0.97821	1.26334	1.02228	1.0904	0.989038	0.963769		-5.8661	0.972435	-4.23232	-1.21155	-5.70923	-4.75666
1465	15122	AI327460	hemoglobin alpha, adult chain 1	Hba-a1	1	1.18359	1.06287	0.990309	1.00724	0.868037	1.11504		0.680768	-3.0102	-6.42028	-6.45782	0.406584	-0.983269
1466	76263	AI323948	glutathione S-transferase kappa 1	Gstk1	1	1.12125	1.06791	1.14213	0.966807	0.880502	0.989543		0.625291	0.759328	-2.06799	-6.1124	0.665698	-2.44191
1467		AI323965			1	1.23009	1.21099	1.11433	1.17726	0.93939	1.06804		0.0545769	0.175969	-4.00732	0.673308	-5.16622	-3.87131
1468	19043	AI324040	protein phosphatase 1B, magnesium dependent, beta isoform	Ppm1b	1	1.14055	1.17924	1.36077	1.17243	1.15716	1.25775		-0.548124	0.997505	0.999696	0.99276	0.815787	0.998357
1469	12466	W15895	chaperonin subunit 6a (zeta)	Cct6a	1	0.973757	1.09066	0.972496	0.973928	0.857935	0.964536		-4.23232	0.208254	-3.05495	-6.22737	0.125568	-3.41624
1470	19240	AI322354	thymosin, beta 10	Tmsb10	1	1.18361	1.22583	1.21681	1.23268	1.09107	1.1868		0.477924	0.985062	0.997165	0.999898	0.891749	0.999545
1471	170718	AA036340	isocitrate dehydrogenase 3 (NAD+) beta	Idh3b	1	1.0803	1.12116	1.04793	1.08147	0.9703	1.09795		0.299013	0.998648	-6.22737	0.969966	-6.53005	0.625291
1472	12868	AI326932	cytochrome c oxidase, subunit VIIIa	Cox8a	1	1.07334	1.25966	1.15491	1.12263	1.09939	1.0249		0.972435	0.999905	-3.4617	0.41901	-5.92498	-0.771003
1473	18970	AA059718	polymerase (DNA directed), beta	Polb	1	1.12167	1.13353	1.08978	1.11352	0.961143	1.11313		-0.275484	-0.983269	-5.43193	-0.121716	-6.42028	0.354648
1474	12925	AA062022	cysteine-rich protein 1 (intestinal)	Crip1	1	1.0322	1.13632	1.0705	1.02273	0.956075	0.946344		-4.41006	0.860089	-5.77359	-5.70923	-2.31521	-6.28836
1475	12313	AI327027	calmodulin 1	Calm1	1	0.958211	1.07032	1.0499	1.10549	0.959415	1.06023		-6.54235	-0.574839	-6.36001	-2.23186	-5.08688	-0.370166
1476	16949	AA098349	lysyl oxidase-like 1	Loxl1	1	1.04925	1.18335	1.0506	1.26008	0.937798	1.05048		-1.21155	0.885995	-0.60188	0.996111	-5.80497	0.947406
1477	22414	W44010	wingless related MMTV integration site 2b	Wnt2b	1	0.992435	1.17098	1.13405	1.00396	0.880098	0.96945		-5.46823	0.8017	0.561686	-6.30732	-0.0805009	-5.08688
1478	22153	W84068	tubulin, beta 4	Tubb4	1	1.36121	1.36954	1.18586	1.11073	1.06116	0.94617		0.806499	0.992535	0.695243	-0.419406	-3.0102	-6.49748
1479	19073	AI325844	proteoglycan 1, secretory granule	Prg1	1	1.01493	1.28799	1.07151	1.19955	0.908277	1.04589		-6.34315	0.863595	-5.6428	-0.207749	-2.8767	-6.4063
1480	15528	AI325874	heat shock protein 1 (chaperonin 10)	Hspe1	1	1.1362	1.2084	0.972109	0.937581	0.771025	0.829254		0.791782	0.995591	-6.44605	-1.98755	0.999977	0.996882
1481		AI325893			1	1.1435	1.47787	1.05923	1.03775	0.73248	0.906417		-4.45409	0.971634	-5.60884	-5.98155	0.856501	-4.32149
1482	107995	AA000468	cell division cycle 20 homolog (S. cerevisiae)	Cdc20	1	1.08574	1.03691	1.10374	0.949654	0.848666	0.80722		0.998959	0.982684	-6.39159	0.841304	0.999999	0.999776
1483	12591	AI327188	caudal type homeo box 2	Cdx2	1	1.07263	1.23609	1.31006	1.23406	1.25248	1.25941		0.841304	0.9992	0.99953	1	0.999866	0.999989
1484	20467	AA051137	transcriptional regulator, SIN3B (yeast)	Sin3b	1	1.05	1.18893	1.11321	1.16266	0.975771	1.03562		0.863595	0.997941	-3.0102	0.125568	-1.38423	-0.419406
1485	21923	AA003942	tenascin C	Tnc	1	1.01336	1.15854	0.879238	0.884938	0.786295	0.897287		-5.70923	0.999275	0.879963	0.815787	0.999966	0.955446
1486	19185	AA004048	proteasome (prosome, macropain) 26S subunit, non-ATPase, 4	Psmd4	1	0.998607	1.20074	1.08362	1.10758	0.97498	0.992406		-6.54043	0.960153	-4.32149	-1.82986	-5.67627	-5.43193
1487		AA008793			1	0.978726	1.01494	0.968063	1.07069	1.02842	0.965679		-5.67627	-1.4555	-6.03573	0.997583	-5.57439	-0.548124
1488	17164	AI324228	MAP kinase-activated protein kinase 2	Mapkapk2	1	0.96669	1.0328	1.08227	1.0665	0.994773	0.944942		0.299013	0.987508	-5.46823	-1.63901	-0.983269	-5.53947
1489	13476	AA032729	deleted in polyposis 1	Dp1	1	1.10161	1.15895	1.12089	1.06692	1.02965	1.08219		0.897238	0.999835	0.688078	0.999173	0.759328	0.996348
1490	56150	AA033406	MAD2 (mitotic arrest deficient, homolog)-like 1 (yeast)	Mad2l1	1	1.11332	1.31397	1.08109	1.14464	0.915935	0.988132		-0.800341	0.899886	-4.14263	-0.830007	-3.41624	-6.52506
1491	19646	AA031007	retinoblastoma binding protein 4	Rbbp4	1	0.987904	1.16102	1.07695	0.906054	0.872617	0.939981		-6.53005	0.657933	-2.78839	0.938036	0.998888	-3.59824
1492	15901	AI322584	inhibitor of DNA binding 1	Id1	1	1.07489	0.959856	0.951707	0.92119	0.863802	0.913656		0.665698	0.665698	0.599077	0.715879	0.999173	0.969966
1493	13386	AI322593	delta-like 1 homolog (Drosophila)	Dlk1	1	0.983094	1.13896	1.10157	1.03911	1.02338	1.01373		-6.42028	-0.574839	-5.3952	-5.89583	-6.20569	-4.75666
1494	20320	AI322596	stromal cell derived factor receptor 1	Sdfr1	1	1.10757	1.07969	0.966675	0.979262	0.921173	0.997907		0.142635	0.616722	-6.32559	-6.34315	0.965384	-6.28836
1495	12406	AI326777	serine (or cysteine) peptidase inhibitor, clade H, member 1	Serpinh1	1	0.998147	1.27458	0.985817	1.02441	1.07068	1.11573		-6.53005	0.891749	-6.32559	-6.53774	-4.88271	-1.98755
1496	15402	AI322633	homeo box A5	Hoxa5	1	1.07561	1.16414	1.15802	1.14788	0.988222	0.996166		0.936332	0.999696	-1.0149	0.985924	-3.0998	0.849075
1497	66849	AA041826	protein phosphatase 1, regulatory (inhibitor) subunit 2	Ppp1r2	1	0.994958	1.22993	0.924171	1.07735	0.897081	1.01026		-6.45782	0.950225	-6.22737	-0.860002	-4.00732	-5.80497
1498	53414	AA044532	bystin-like	Bysl	1	1.05686	1.1514	1.06928	1.0603	0.92409	0.974904		-1.38423	0.753505	-4.14263	-2.35723	0.82028	-6.50551
1499	19744	AI322688	RAS-homolog enriched in brain	Rheb	1	0.939698	1.14105	1.01282	1.09258	1.00175	1.086		-5.70923	0.313278	-3.64378	0.87684	-5.92498	0.904995
1500	15354	AA050039	high mobility group box 3	Hmgb3	1	0.953117	1.08006	0.959097	1.06101	0.846524	1.05754		-5.12673	0.500039	-1.6766	-6.13669	0.996782	-4.23232
1501	21930	AA051341	tumor necrosis factor alpha induced protein 6	Tnfaip6	1	1.072	1.33014	1.14033	1.17115	1.01254	1.04013		-2.23186	0.997583	-0.800341	0.531724	-6.53428	-4.62831
1502	16653	AI322494	v-Ki-ras2 Kirsten rat sarcoma viral oncogene homolog	Kras	1	1.12633	1.28932	1.1321	1.11724	0.95119	1.35013		-4.05251	0.983676	-0.656942	-2.74447	-4.27697	0.988234
1503	14155	AA030303	feminization 1 homolog b (C. elegans)	Fem1b	1	1.16803	1.34704	0.993827	1.31205	1.12211	0.974463		0.72248	0.998774	-5.32047	0.142635	-6.24838	-6.36001
1504	76366	AA105238	RIKEN cDNA 2810012L14 gene	2810012L14Rik	1	1.06434	1.17706	1.17477	1.18175	1.00812	1.06523		0.85283	0.999908	0.299013	0.956669	-5.83581	-2.14944
1505	12509	AA162378	CD59a antigen	Cd59a	1	1.05753	1.71216	1.25181	1.30655	1.14274	0.980673		-5.04669	0.996979	-1.31421	-0.495668	-4.00732	-5.28249
1506	56551	AA116866	thioredoxin 2	Txn2	1	1.14856	1.08554	1.18691	1.089	0.993442	0.892726		0.999999	0.997583	-0.444505	0.939699	-3.14477	-3.96205
1507	14874	AA139820	glutathione transferase zeta 1 (maleylacetoacetate isomerase)	Gstz1	1	1.09611	1.19676	1.0682	1.10229	1.02592	1.1537		-0.142771	0.641934	-6.43353	-3.4617	-6.30732	-3.23497
1508	21374	AI327297	TATA box binding protein	Tbp	1	1.0308	1.00983	1.06665	1.02601	0.963644	0.92493		-6.26871	0.845234	-4.58507	-6.34315	-2.96557	-4.05251
1509	20585	AA123821	SWI/SNF related, matrix associated, actin dependent regulator of chromatin, subfamily a, member 3	Smarca3	1	0.994836	1.13748	1.08727	1.12298	0.958115	0.957703		-6.52506	0.702262	-1.24545	0.0906218	-2.19053	-3.96205
1510	20585	AA123821	SWI/SNF related, matrix associated, actin dependent regulator of chromatin, subfamily a, member 3	Smarca3	1	0.971657	1.39042	1.14516	1.09937	0.925892	1.04511		-5.77359	0.999299	-0.298684	-2.39946	-3.82586	-5.12673
1511	13982	AI327373	estrogen receptor 1 (alpha)	Esr1	1	0.974197	1.1471	1.03878	1.13248	1.08417	1.05967		0.0361365	0.580739	-3.78037	0.891749	-3.0102	-6.48869
1512	17161	AA153879	monoamine oxidase A	Maoa	1	1.03014	0.96065	1.02616	1.19636	1.12422	1.0616		-5.8661	-0.185786	-6.20569	0.824674	-1.24545	-4.32149
1513	21753	AI325946	testis derived transcript	Tes	1	1.01689	0.977877	0.976998	1.03552	0.829798	1.01262		-6.03573	-4.92416	-6.06191	-6.1124	0.500039	-5.00616
1514	68240	AA142596	replication protein A3	Rpa3	1	1.0362	1.17725	1.09926	0.89276	0.750407	0.944591		-6.50551	0.985499	-5.3952	-4.27697	0.997074	0.239509
1515		AA138570			1	0.987034	0.988713	0.994397	0.965359	0.783687	0.868125		-1.41971	-3.0102	-4.41006	-5.80497	0.381068	-0.830007
1516	11933	AA139067	ATPase, Na+/K+ transporting, beta 3 polypeptide	Atp1b3	1	0.968316	1.39585	1.3295	1.32995	1.13764	1.21444		-3.14477	0.999996	0.999933	0.999979	0.918926	0.986337
1517	19345	AA161814	RAB5C, member RAS oncogene family	Rab5c	1	1.11309	1.14078	1.13864	1.13602	0.968643	1.10095		0.87684	0.945942	0.941319	0.945942	-6.4063	0.466561
1518	19182	AA163174	proteasome (prosome, macropain) 26S subunit, ATPase 3	Psmc3	1	0.963349	1.1253	1.00796	1.07282	1.01511	0.972329		-6.13669	0.82028	-6.54235	-5.16622	0.837285	-1.60171
1519	13346	AA087855	desmin	Des	1	0.987031	1.11232	0.999028	1.07975	0.934663	1.08196		-5.74167	-3.50719	-4.36585	-0.574839	-1.4916	-6.06191
1520	21400	AI326127	transcription elongation factor A (SII), 2	Tcea2	1	0.983023	1.15859	1.03552	1.0765	0.965231	0.983327		-6.32559	0.72248	-5.74167	-3.14477	-5.35804	-6.54351
1521	15212	AI326130	hexosaminidase B	Hexb	1	1.05539	1.07111	1.01541	0.967588	0.880583	1.08545		-3.87131	-2.02764	-5.6428	-3.82586	0.747557	0.108231
1522	22154	AA170370	tubulin, beta 5	Tubb5	1	1.05116	1.10801	0.927932	0.953637	0.852761	0.903214		-0.800341	0.870371	-0.574839	0.796794	0.99998	0.979357
1523	71679	AA154397	ATP synthase, H+ transporting, mitochondrial F0 complex, subunit d	Atp5h	1	1.04466	1.05121	1.03156	1.20851	0.952288	1.14495		-4.14263	0.580739	-1.24545	0.998357	-4.71412	0.951581
1524	66108	AA167918	NADH dehydrogenase (ubiquinone) 1 alpha subcomplex, 9	Ndufa9	1	0.986745	1.12188	0.99916	1.21957	1.08235	1.08928		-5.70923	0.159434	-5.8661	0.999783	-1.82986	0.702262
1525	235431	AA124231	coronin, actin binding protein, 2B	Coro2b	1	1.05068	1.1852	1.05467	1.03417	0.912701	0.925429		-3.37084	0.941319	-5.32047	-5.08688	-1.27967	-1.24545
1526	22145	W11746	tubulin, alpha 4	Tuba4	1	1.14309	1.22727	1.15421	1.07594	1.00798	0.933723		0.995004	0.999993	-0.230019	0.82028	-4.45409	-5.32047
1527	17880	W33517	myosin, heavy polypeptide 11, smooth muscle	Myh11	1	1.13887	1.29455	1.05479	1.07995	0.85811	0.949382		0.41901	0.995158	-5.46823	-3.32548	0.477924	-4.00732
1528	208715	AA061468	3-hydroxy-3-methylglutaryl-Coenzyme A synthase 1	Hmgcs1	1	1.05632	1.15883	1.04043	1.0153	0.933722	1.01391		-0.0208842	0.994343	-1.60171	-4.75666	-1.27967	-6.48869
1529	21423	W41716	transcription factor E2a	Tcfe2a	1	1.09402	1.22642	1.01451	1.00008	0.950442	0.950457		0.904995	0.99987	-6.50551	-6.47915	-1.34907	0.299013
1530	15461	AI385418	Harvey rat sarcoma virus oncogene 1	Hras1	1	1.05432	1.12247	1.03669	0.958073	0.977915	0.981236		0.977475	0.995004	-4.54161	-5.74167	0.781424	0.521357
1531		AI385420			1	1.04702	1.14205	1.09255	1.08578	0.918228	1.07929		0.860089	0.99819	-1.98755	0.747557	-0.370166	-4.92416
1532	20848	AI385862	signal transducer and activator of transcription 3	Stat3	1	0.996111	0.980338	1.15747	1.0767	1.05286	1.09943		-1.14471	0.999251	-1.6766	0.999173	-0.771003	0.393937
1533	11657	W70567	albumin 1	Alb1	1	1.07304	1.06955	0.959767	0.880103	0.732601	0.889322		-1.0149	0.73528	0.98109	0.269755	1	0.972435
1534	18538	AI385898	proliferating cell nuclear antigen	Pcna	1	0.996827	1.18212	0.867083	0.951906	0.871481	0.978345		0.888906	0.996882	-1.34907	-4.75666	0.995859	-0.298684
1535	56452	W83493	origin recognition complex, subunit 6-like (S. cerevisiae)	Orc6l	1	1.08114	0.89975	1.14342	1.18579	1.09178	1.10999		-4.27697	-1.11177	0.657933	0.999716	0.175969	0.997583
1536		W97166			1	1.03808	1.00571	1.00252	0.937879	1.06355	0.982345		-0.0805009	0.996678	-4.54161	-2.70071	-6.54235	-6.4063
1537	20014	AA000779	ribophorin II	Rpn2	1	1.14681	0.974911	1.09004	1.05372	1.01216	1.00419		0.962328	-6.36001	-3.28019	-0.800341	-5.3952	-5.3952
1538		AA003413			1	1.1596	1.12456	1.19818	1.01303	1.00764	1.01293		0.975432	-0.741995	0.406584	-5.98155	-6.52506	-5.46823
1539	12314	AA044542	calmodulin 2	Calm2	1	1.06718	0.919507	1.17969	0.98236	0.844655	0.906836		-5.3952	-0.0208842	-5.20536	-6.13669	0.998131	-0.185786
1540	12476	AA050218	CD151 antigen	Cd151	1	1.09996	1.08245	1.18854	1.15741	1.07985	1.08558		0.997254	0.8017	0.996782	0.975432	-2.02764	0.942899
1541	14630	AA051435	glutamate-cysteine ligase , modifier subunit	Gclm	1	0.989818	1.15315	1.16949	0.929458	1.05082	1.14223		-5.28249	0.239509	-2.27342	-4.41006	-2.74447	-5.20536
1542	16419	AA124047	integrin beta 5	Itgb5	1	1.0269	1.13495	1.13819	1.06365	1.00586	1.08832		0.973974	0.984151	0.955446	-1.528	0.327303	-1.14471
1543	53376	AA139612	ubiquitin specific peptidase 2	Usp2	1	1.07716	1.10913	1.14096	1.05372	0.979963	0.978737		0.665698	0.709141	-1.75266	-6.53428	-6.43353	-6.4063
1544	56451	AA142482	succinate-CoA ligase, GDP-forming, alpha subunit	Suclg1	1	1.14838	1.15765	1.19312	1.04603	1.04131	0.988497		0.551886	0.947406	-0.252597	-4.62831	-6.54043	-0.860002
1545	98013	AA145022	expressed sequence C78549	C78549	1	1.02104	1.06779	1.1635	1.0036	1.06817	1.03599		-6.49748	0.8017	-2.14944	-4.23232	-6.54235	-6.46886
1546	72198	AA144221	superkiller viralicidic activity 2-like 2 (S. cerevisiae)	Skiv2l2	1	1.11406	1.20299	1.23682	1.02848	0.957225	0.924379		-5.53947	0.327303	-0.574839	-6.34315	-5.53947	-5.57439
1547	20005	AA163183	ribosomal protein L9	Rpl9	1	1.1428	1.12985	1.1387	1.17362	0.925291	1.00734		0.978747	0.990758	0.929072	-0.684965	-0.741995	-2.27342
1548	71978	AA168363	protein phosphatase 2 (formerly 2A), regulatory subunit B (PR 52), alpha isoform	Ppp2r2a	1	1.04407	1.02055	1.16486	1.00392	1.02253	1.03902		-5.70923	0.299013	0.521357	-6.53428	-5.46823	-5.80497
1549	14121	AI325573	fructose bisphosphatase 1	Fbp1	1	1.21011	1.19203	1.07423	1.00818	0.904947	1.02755		0.8017	0.999463	-6.30732	-6.30732	0.657933	-5.95356
1550		AA116745			1	1.11358	1.02088	1.12225	0.998752	0.849885	0.87196		-5.70923	0.902471	-1.60171	-4.41006	0.76503	-6.39159
1551	67273	AA163564	NADH dehydrogenase (ubiquinone) 1 alpha subcomplex 10	Ndufa10	1	1.16985	1.12146	1.17505	1.12688	0.832852	1.02276		0.999997	0.996231	0.978119	0.947406	0.500039	-0.164127
1552	13131	W64787	disabled homolog 1 (Drosophila)	Dab1	1	0.991384	1.17633	1.10258	0.996015	0.901131	1.09736		-1.98755	0.76503	-3.28019	-6.13669	-0.0208842	-1.0149
1553	26462	W74987	thioredoxin reductase 2	Txnrd2	1	0.855654	1.04515	1.06807	0.934718	0.922395	1.08656		-1.79112	-2.19053	-4.00732	-6.54235	-1.4916	-4.23232
1554	14029	AA000473	even skipped homeotic gene 2 homolog	Evx2	1	1.02655	1.35286	1.12616	1.06326	0.969988	1.13808		-1.0149	0.991564	-3.4617	-4.41006	-6.39159	-1.60171
1555	22355	AA000726	vasoactive intestinal peptide receptor 2	Vipr2	1	1.16643	1.05047	0.982854	1.02594	0.958678	1.00795		-0.00159176	-3.5527	0.0361365	-6.54351	0.313278	-2.8767
1556	22355	AA000726	vasoactive intestinal peptide receptor 2	Vipr2	1	1.1521	1.20194	1.17515	1.17995	1.12363	0.920656		0.934585	0.999991	-3.68933	-4.36585	-4.05251	-2.65711
1557	55950	AI322495	brain protein I3	Bri3	1	1.18513	1.2894	1.15897	1.23027	1.00163	0.908857		0.299013	0.985499	-0.370166	0.327303	-5.28249	-2.35723
1558	12558	AI323006	cadherin 2	Cdh2	1	1.24948	1.2683	1.10317	1.16158	0.997822	0.943152		0.992303	0.997804	-6.00894	-0.0404651	-6.4063	-3.96205
1559	11784	AA060361	amyloid beta (A4) precursor protein-binding, family A, member 2	Apba2	1	1.09423	1.19844	1.17541	1.17921	0.874119	1.09593		-3.14477	0.224009	-0.322196	-0.252597	-3.0102	-1.34907
1560	19158	AA062131	pleckstrin homology, Sec7 and coiled-coil domains 2	Pscd2	1	0.99177	1.18344	1.18762	1.13558	0.967688	1.03796		0.833175	0.999226	0.995306	0.961255	-5.70923	-2.14944
1561	56613	AA061016	ribosomal protein S6 kinase, polypeptide 4	Rps6ka4	1	1.11153	1.0125	0.990191	0.990757	0.928544	0.998801		0.985062	-5.46823	-6.16034	-1.82986	0.680768	-2.83247
1562	14312	AA097506	bromodomain containing 2	Brd2	1	1.12006	0.999239	1.12809	1.00209	0.940098	0.942194		0.960153	0.108231	-0.121716	-0.164127	-1.27967	-3.9167
1563		AA097283			1	0.996421	0.993971	1.13973	1.09043	0.979935	1.11413		-6.18334	-4.84097	-0.860002	-5.08688	-5.16622	-2.6137
1564	11474	AA098356	actinin alpha 3	Actn3	1	0.996763	1.11744	1.03206	1.01972	1.03714	0.996662		-4.62831	0.916743	-5.74167	-5.35804	-0.370166	-3.0998
1565	53419	AA062275	corin	Corin	1	1.05752	1.14831		1.05965	0.923068	1.20898		-3.18982	-1.04687		-2.27342	-5.92498	-0.469925
1566	20528	AA066475	solute carrier family 2 (facilitated glucose transporter), member 4	Slc2a4	1	1.26204	1.15506	1.10163	1.15572	1.0942	1.0876		0.776076	0.950225	-5.83581	-0.95196	-4.71412	-3.59824
1567	12870	AA106138	ceruloplasmin	Cp	1	1.1035	1.09736	1.18871	1.14546	1.01604	1.01951		-0.771003	-0.495668	0.531724	0.87684	-6.30732	0.688078
1568	21808	AA068104	transforming growth factor, beta 2	Tgfb2	1	1.1169	1.09792	1.18011	1.18153	1.05691	1.12404		-1.79112	-0.574839	-2.02764	0.551886	-6.03573	-4.05251
1569	15529	AA106952	syndecan 2	Sdc2	1	1.04918	1.10749	1.13516	0.998618	1.02811	0.963476		-5.16622	0.860089	-0.370166	-6.37616	-1.07916	-6.53005
1570	320184	AI325749	RIKEN cDNA C330018J07 gene	C330018J07Rik	1	1.18178	1.10259	1.18808	0.996817	1.03404	1.09216		0.998409	0.999463	0.72248	0.599077	-6.22737	0.977475
1571		AA114636			1	1.13004	1.1715	1.10905	1.06716	1.06377	1.08271		0.873643	0.87684	0.313278	0.0727379	-5.92498	-1.34907
1572	13207	AA120483	DEAD (Asp-Glu-Ala-Asp) box polypeptide 5	Ddx5	1	0.903864	1.17722	1.19522	1.04652	0.920908	0.78815		-1.27967	0.269755	-0.830007	-6.34315	-0.95196	0.607985
1573		AI325773			1	1.14387	0.997758	1.06148	0.921287	0.855028	0.969976		0.982167	-3.23497	-6.13669	-0.230019	0.863595	-5.8661
1574	15481	AA117004	heat shock protein 8	Hspa8	1	0.938674	1.1282	1.24697	1.0692	1.02119	0.952102		-1.4916	0.964392	-1.17797	-0.684965	-1.75266	-1.17797
1575	14055	AA124068	enhancer of zeste homolog 1 (Drosophila)	Ezh1	1	1.25561	1.29868	1.2701	1.22932	1.09004	1.13337		0.999743	0.999901	0.991818	0.982684	-1.0149	0.580739
1576	20130	AA123466	Harvey rat sarcoma oncogene, subgroup R	Rras	1	1.08147	1.09141	1.3305	1.17601	0.975452	1.11476		0.987128	0.950225	0.99956	0.997165	-5.16622	0.948834
1577	14470	AA123361	Rab acceptor 1 (prenylated)	Rabac1	1	1.11425	1.18254	1.34424	1.324	1.18113	1.2814		0.999545	0.999743	1	1	0.995451	0.999991
1578	14782	AA139714	glutathione reductase 1	Gsr	1	1.00172	1.17356	1.42004	1.34339	1.19202	1.2122		0.680768	1	1	1	0.999992	1
1579	66204	AA142466	acylphosphatase 1, erythrocyte (common) type	Acyp1	1	1.0921	1.08055	1.03419	1.06142	0.968199	1.02791		-3.73486	-2.39946	-6.13669	-3.64378	-5.12673	-6.54043
1580	14797	AA153668	amino-terminal enhancer of split	Aes	1	1.01047	1.20852	1.06701	1.02868	0.978388	0.90917		-6.03573	0.951581	-3.0998	-4.84097	-5.43193	-2.31521
1581	21940	AA153731	tumor necrosis factor receptor superfamily, member 7	Tnfrsf7	1	1.1047	1.60959	1.25382	1.21201	1.07125	1.00405		-3.37084	0.997941	0.192241	-6.1124	-5.8661	-2.10859
1582	16412	AA163412	integrin beta 1 (fibronectin receptor beta)	Itgb1	1	0.884968	1.13079	1.07272	1.02136	1.00659	0.825542		-2.14944	-0.629248	-3.82586	-6.49748	-6.43353	0.665698
1583	22720	AA162549	zinc finger protein 62	Zfp62	1	1.11561	1.17441	1.22017	1.16225	0.88341	1.08092		-2.52741	0.921056	0.192241	0.73528	-2.23186	-3.18982
1584	22260	AA162659	nuclear receptor subfamily 1, group H, member 2	Nr1h2	1	1.03724	1.19834	1.20491	1.19215	1.06053	1.02611		0.954191	0.999956	0.975432	0.993982	-1.63901	-0.230019
1585	14852	AA168982	G1 to S phase transition 1	Gspt1	1	1.06309	1.03913	1.09269	1.01934	0.87168	0.987138		-3.14477	-2.65711	-3.37084	-3.73486	-4.92416	-6.1124
1586	18032	AA142474	nuclear factor I/X	Nfix	1	1.06299	1.07231	1.37138	1.32465	1.20809	1.30858		0.599077	0.938036	0.999977	0.999997	0.999991	0.999999
1587	17991	AA162428	NADH dehydrogenase (ubiquinone) 1 alpha subcomplex, 2	Ndufa2	1	1.21895	1.01081	1.08449	1.07413	0.999139	1.03843		0.964392	0.521357	-3.0998	0.791782	-6.51931	-2.39946
1588	27050	AA165925	ribosomal protein S3	Rps3	1	0.997044	1.00484	1.12471	1.12772	0.940367	1.03866		-5.20536	-0.230019	-0.684965	-0.713316	0.466561	-1.27967
1589	21974	AA170358	topoisomerase (DNA) II beta	Top2b	1	1.02324	1.07169	1.29424	1.02326	0.886926	1.02868		-0.469925	-0.230019	0.990181	-5.89583	0.741482	-1.71449
1590	18477	AA170669	peroxiredoxin 1	Prdx1	1	1.22252	1.05456	1.26992	1.04141	0.926023	0.971799		0.942899	0.999983	0.981636	0.770612	-1.14471	0.381068
1591	53381	AA170690	peroxiredoxin 4	Prdx4	1	1.18113	1.10373	1.17487	0.988725	0.821299	0.886503		0.999686	0.454991	-6.44605	-6.00894	0.998557	-1.24545
1592	11843	AA170620	ADP-ribosylation factor 4	Arf4	1	1.05823	1.09567	1.04008	1.04916	0.929142	0.886388		-6.20569	0.709141	-4.96532	-5.20536	0.673308	-1.21155
1593	19651	AA162520	retinoblastoma-like 2	Rbl2	1	0.987422	1.164	1.17145	1.13726	0.955516	1.16719		-6.53774	-0.469925	0.650013	0.0727379	-6.1124	-0.275484
1594	16000	W10072	insulin-like growth factor 1	Igf1	1	1.26285	1.27511	1.09859	0.995943	0.966225	0.945509		0.986738	-1.94773	-3.18982	-5.80497	-2.35723	-5.12673
1595	12387	W10023	catenin (cadherin associated protein), beta 1, 88kDa	Ctnnb1	1	0.858146	1.11804	1.14626	1.14373	1.01178	1.01758		-2.10859	0.0545769	-2.39946	0.930956	-6.54043	-6.4063
1596		W10680			1	1.0288	1.12568	1.11299	1.01448	0.951594	0.936588		-5.67627	0.208254	-2.35723	-6.52506	-1.71449	-1.94773
1597	14085	W12834	fumarylacetoacetate hydrolase	Fah	1	1.0922	1.12537	1.25193	1.24425	1.04481	1.23099		0.87684	0.673308	0.99956	0.999783	-1.82986	0.997165
1598	20817	W12836	serine/arginine-rich protein specific kinase 2	Srpk2	1	0.937771	1.0089	1.1572	1.32629	0.941656	0.934959		-6.06191	-1.27967	0.477924	-6.08747	-5.67627	-4.09762
1599	14735	W12478	glypican 4	Gpc4	1	1.1184	1.13166	1.05539	0.971344	0.810767	0.991128		0.997254	0.997424	-3.32548	-2.10859	0.998509	-3.37084
1600	13039	AA174215	cathepsin L	Ctsl	1	1.14789	1.17244	1.42973	1.39775	1.24092	1.35264		0.950225	0.999173	1	1	0.999999	1
1601	20677	W14398	SRY-box containing gene 4	Sox4	1	1.0589	1.19927	1.1666	1.00241	0.91969	0.949422		-0.920979	0.999675	0.984613	-5.67627	0.625291	-0.495668
1602	19024	W12503	protein tyrosine phosphatase, receptor-type, F interacting protein, binding protein 2	Ppfibp2	1	0.948072	1.05686	1.02088	0.951378	0.941508	1.02585		-4.79895	-1.4916	-5.3952	-5.74167	0.0727379	-5.80497
1603	17158	W09023	mannosidase 2, alpha 1	Man2a1	1	0.960765	1.15326	1.02288	0.920437	0.812939	0.754546		-6.42028	0.856501	-6.53774	0.0545769	0.999386	0.999995
1604	16782	W09048	laminin, gamma 2	Lamc2	1	0.821561	1.05562	0.954444	0.953012	0.992337	0.975912		-5.80497	-4.09762	-5.32047	-2.02764	0.806499	-0.121716
1605	13479	W08886	dipeptidase 1 (renal)	Dpep1	1	1.14105	1.45533	1.13544	0.947529	1.13988	1.21973		-2.70071	0.921056	-2.96557	-4.09762	-3.59824	0.82028
1606	13088	AI893885	cytochrome P450, family 2, subfamily b, polypeptide 10	Cyp2b10	1	0.974238	1.16877	1.04228	1.13241	1.00233	1.03652		-6.54351	0.897238	-3.5527	-0.322196	-6.16034	-6.18334
1607		W12626			1	1.22039	1.20933	1.13377	1.12155	1.09789	0.892115		-0.394626	0.916743	-2.8767	-0.298684	-6.36001	-5.16622
1608	27055	W13698	FK506 binding protein 9	Fkbp9	1	1.0226	1.12316	1.04842	1.02687	0.957845	0.946692		0.665698	0.999251	-6.22737	-5.16622	0.759328	0.811194
1609	18751	W13213	protein kinase C, beta 1	Prkcb1	1	1.10034	1.09889	1.02354	1.08592	0.914692	1.0252		-0.185786	0.860089	-1.5647	-0.830007	-1.94773	-6.06191
1610	13429	W13111	dynamin 1	Dnm1	1	1.05824	1.003	1.08975	0.99711	0.940477	1.03785		0.992535	-0.346023	0.0545769	-6.03573	0.925163	-4.54161
1611	17777	W13053	microsomal triglyceride transfer protein	Mttp	1	1.20436	1.07659	1.13242	1.03625	0.908388	1.05483		0.999675	0.932793	0.860089	0.510797	-1.4916	0.776076
1612	15203	W11571	hephaestin	Heph	1	1.05245	1.01111	1.06972	1.07186	0.931715	0.986883		-6.54235	0.625291	-0.629248	-1.71449	0.781424	-5.74167
1613	20648	W34029	syntrophin, acidic 1	Snta1	1	0.946466	1.02365	1.0145	0.924783	0.899424	0.964428		-2.39946	-6.34315	-5.53947	0.393937	0.997254	0.521357
1614	12560	W12889	cadherin 3	Cdh3	1	1.15728	1.11902	1.15254	0.95762	0.968898	1.02403		0.980528	0.999963	0.406584	-6.1124	0.73528	-5.80497
1615	13628	W11762	eukaryotic translation elongation factor 1 alpha 2	Eef1a2	1	1.15929	0.927003	0.981811	0.950489	0.765239	0.839114		-4.49795	-2.48456	-3.23497	-6.49748	0.551886	-5.67627
1616	20597	W14928	sphingomyelin phosphodiesterase 1, acid lysosomal	Smpd1	1	1.08994	1.13304	1.3892	1.35171	1.24034	1.37272		0.932793	0.873643	1	0.999997	0.997804	1
1617		W14312			1	1.06105	1.07644	1.09552	1.08635	0.920778	0.990611		0.828972	0.44321	-4.05251	-5.53947	0.657933	-3.9167
1618	19141	W14837	legumain	Lgmn	1	1.2351	1.08402	1.12371	1.03891	0.942489	1.00045		0.999982	0.999954	0.992303	-0.322196	0.688078	-1.07916
1619	11792	W08299	apurinic/apyrimidinic endonuclease 1	Apex1	1	1.10085	1.12535	1.07706	1.02646	0.838328	0.939034		0.997165	0.998509	-6.08747	-6.1124	0.999999	0.192241
1620	12351	W08694	carbonic anhydrase 4	Car4	1	1.0313	1.13021	1.0036	1.05237	0.85755	1.00256		-4.18753	0.986738	-6.53774	-3.50719	0.960153	-6.28836
1621		AI391213			1	1.08906	1.06758	1.12896	0.976344	0.92709	0.849778		-6.39159	-3.32548	-6.45782	-1.90817	0.208254	0.254757
1622	16773	W18311	laminin, alpha 2	Lama2	1	1.01095	1.1313	1.09205	1.01608	1.05155	0.995004		0.367972	0.995727	0.888906	-4.00732	-5.12673	-5.98155
1623	14227	W15971	FK506 binding protein 2	Fkbp2	1	1.09435	1.13863	1.11094	1.03169	0.884031	1.01431		0.999406	0.999322	0.781424	-1.6766	0.936332	-5.43193
1624	12833	W16221	procollagen, type VI, alpha 1	Col6a1	1	1.00438	1.12067	1.08138	0.872956	0.941848	0.974404		0.991303	0.999975	-5.08688	-0.656942	0.981636	0.702262
1625	66467	W36917	general transcription factor IIH, polypeptide 5	Gtf2h5	1	1.1263	1.11368	1.08083	1.02022	0.915951	0.938097		0.999365	0.999776	0.811194	-1.528	0.987128	-3.32548
1626	21894	W17813	talin 1	Tln1	1	1.02638	1.07483	1.11779	1.17069	1.04456	1.06994		0.867022	-0.164127	0.0174144	0.965384	-6.24838	-1.86888
1627	12796	W17771	cathelicidin antimicrobial peptide	Camp	1	1.12901	1.1145	1.1124	1.06649	0.971966	1.0016		0.982684	0.811194	0.466561	-1.07916	-0.469925	-5.83581
1628	18979	W17967	paraoxonase 1	Pon1	1	0.996488	1.11928	1.08118	1.02482	1.00315	1.04652		0.963374	0.978119	0.776076	-1.34907	-1.0149	-6.20569
1629		W36541			1	1.17558	1.11467	1.07727	1.06726	0.897371	0.936669		0.994343	0.973974	-0.548124	-0.252597	0.973974	-2.8767
1630	11425	W36685	apolipoprotein C-IV	Apoc4	1	1.00941	1.09403	1.0228	1.12368	0.936838	1.0361		0.863595	0.997804	0.431218	0.912214	-0.920979	-6.22737
1631	22287	W36838	secretoglobin, family 1A, member 1 (uteroglobin)	Scgb1a1	1	1.07785	1.18998	1.00253	1.0409	0.937454	1.07648		0.995859	0.999791	-0.185786	-2.6137	-1.0149	-1.82986
1632	19042	W18642	protein phosphatase 1A, magnesium dependent, alpha isoform	Ppm1a	1	0.964286	1.07055	0.973578	1.05742	0.945928	0.915047		-4.00732	0.902471	-3.59824	-3.9167	-0.95196	0.625291
1633	20604	W20888	somatostatin	Sst	1	1.06725	1.10147	1.06169	1.03801	0.973983	1.04594		0.899886	-2.31521	-5.83581	-0.95196	-4.41006	-2.19053
1634	14751	W29397	glucose phosphate isomerase 1	Gpi1	1	1.12859	1.12256	1.17207	1.16681	1.03991	1.13622		0.932793	0.993192	0.999981	0.999998	0.786659	0.999768
1635	27053	W29492	asparagine synthetase	Asns	1	1.13496	1.0833	0.89093	0.873192	0.778515	0.840115		0.41901	-0.252597	0.963374	0.975432	1	0.99964
1636	13614	W29554	endothelin 1	Edn1	1	1.08228	1.06733	1.06169	1.02087	0.870393	0.99827		-1.38423	0.715879	-3.23497	-6.46886	0.995451	-6.18334
1637		W29525			1	0.985745	1.12	1.08933	1.1016	0.998638	1.01527		-5.08688	-0.495668	-3.14477	-2.52741	-6.53774	-6.32559
1638	192236	W29855	Hermansky-Pudlak syndrome 1 homolog (human)	Hps1	1	1.13138	1.07277	1.02473	1.06534	0.998788	1.04321		0.962328	0.909865	-6.53428	0.747557	-2.52741	-6.49748
1639		AI385616			1	1.03653	1.0825	1.0514	1.12379	1.02768	1.12551		-0.95196	0.999025	-1.31421	-0.0208842	-5.28249	0.963374
1640	14061	W40725	coagulation factor II	F2	1	1.07917	1.14238	1.04115	1.02433	0.902169	0.941789		0.970811	0.999664	-6.13669	-6.4063	0.998357	0.709141
1641	13619	W40777	polyhomeotic-like 1 (Drosophila)	Phc1	1	1.03466	1.05777	0.96453	1.039	0.919167	1.05501		-6.06191	-2.96557	-3.14477	-4.23232	-2.39946	-4.36585
1642	14571	W41175	glycerol phosphate dehydrogenase 2, mitochondrial	Gpd2	1	0.965027	1.07584	0.90623	0.942668	0.810365	0.88192		-5.04669	-1.5647	-0.252597	-0.860002	0.996572	0.815787
1643	22174	W41438	TYRO3 protein tyrosine kinase 3	Tyro3	1	1.0036	1.02749	1.07023	1.19688	1.03576	1.12082		-5.80497	0.489083	-5.12673	0.998557	-6.44605	-0.230019
1644	12683	W41358	cell death-inducing DNA fragmentation factor, alpha subunit-like effector A	Cidea	1	0.934289	1.09648	1.02453	1.04662	1.08323	1.04651		-2.44191	0.477924	-6.51931	-0.230019	-6.49748	-6.16034
1645	67305	W35981	glutathione peroxidase 7	Gpx7	1	1.17582	1.15419	1.07393	0.972057	0.929491	0.967976		0.999979	0.999783	-0.890326	-5.83581	0.791782	-2.8767
1646	21853	W34732	timeless homolog (Drosophila)	Timeless	1	1.15224	1.26858	0.986298	0.989501	0.885666	0.85463		0.999615	0.999951	-5.98155	-3.78037	0.87684	-1.63901
1647		W34802			1	0.981214	1.1175	1.03498	1.11793	0.992088	1.07847		-2.35723	0.995859	-0.548124	0.786659	-5.53947	-3.5527
1648	14583	W41682	glutamine fructose-6-phosphate transaminase 1	Gfpt1	1	1.077	1.16383	0.943334	1.06586	0.802876	0.978		0.993982	0.969098	-6.34315	-1.98755	0.992064	-3.4617
1649	20617	W41663	synuclein, alpha	Snca	1	1.03756	1.26327	1.1074	1.15238	0.898258	0.888079		-5.43193	0.939699	-1.98755	-0.142771	-1.63901	-1.27967
1650	19288	W42321	pentraxin related gene	Ptx3	1	0.969706	1.06153	1.01491	1.09232	0.890089	0.986554		-6.1124	0.0174144	-5.3952	-0.164127	0.254757	-4.14263
1651	66587	W42367	Fas-activated serine/threonine kinase	Fastk	1	1.06365	1.10637	1.05064	1.15786	0.96948	1.05149		0.702262	0.860089	-5.98155	0.992303	-2.23186	-2.78839
1652	15182	W46034	histone deacetylase 2	Hdac2	1	1.10751	1.13501	1.05185	1.03347	0.899858	0.932441		-5.80497	0.983187	-0.830007	-4.09762	0.381068	-6.43353
1653	21938	W45975	tumor necrosis factor receptor superfamily, member 1b	Tnfrsf1b	1	1.00165	1.14333	1.28713	1.18246	1.09601	1.21797		-6.53005	0.991818	0.999914	0.999725	0.175969	0.999696
1654		W48168			1	0.916494	1.09388	1.01331	0.990664	0.896812	0.844738		-2.83247	0.175969	-1.21155	-5.28249	0.239509	0.431218
1655	19730	W48230	ral guanine nucleotide dissociation stimulator	Ralgds	1	0.949599	1.10253	1.14038	1.19874	1.31143	1.27358		-6.39159	-0.469925	-0.800341	0.999365	0.990758	0.99976
1656	11482	W48139	activin A receptor, type II-like 1	Acvrl1	1	0.792416	0.919894	0.919991	0.981179	0.878337	0.92391		0.753505	-5.46823	0.381068	-0.185786	0.994846	-0.0603366
1657	15904	W48116	inhibitor of DNA binding 4	Id4	1	1.07349	1.12201	1.01192	1.05646	0.971496	1.06746		-4.88271	0.175969	-6.47915	-3.32548	-5.53947	-3.68933
1658	13353	W54234	DiGeorge syndrome critical region gene 6	Dgcr6	1	1.0659	1.18205	1.15717	1.21562	1.01388	1.11556		0.934585	0.997733	0.988582	0.981636	-6.54235	0.0727379
1659	17967	W54389	neural cell adhesion molecule 1	Ncam1	1	1.18907	1.17457	1.12053	1.1236	1.05881	0.789237		-3.14477	-0.860002	-5.92498	-4.96532	0.0906218	-3.05495
1660	17523	W55655	myeloperoxidase	Mpo	1	0.938465	1.08266	0.947769	0.989608	0.983754	1.09722		-3.4617	-1.21155	-2.96557	-6.26871	-0.230019	-0.890326
1661	103768	W50677	tubulin, gamma 2	Tubg2	1	1.14794	1.16604	1.00169	1.06664	0.934886	0.969986		0.999117	0.894526	-6.42028	-4.27697	0.431218	-6.37616
1662	14860	W54349	glutathione S-transferase, alpha 4	Gsta4	1	1.13268	1.20567	1.58219	1.80462	1.82274	1.84256		0.747557	0.999706	1	1	1	1
1663	18718	W58969	phosphatidylinositol-4-phosphate 5-kinase, type II, alpha	Pip5k2a	1	0.86424	0.974208	0.912777	0.997411	0.965529	1.05172		-2.23186	-6.46886	-1.528	0.551886	0.806499	-2.74447
1664	14276	W59165	folate receptor 2 (fetal)	Folr2	1	0.84279	0.97392	0.942814	1.0409	0.939831	0.968496		-1.60171	-4.00732	-6.44605	-6.53774	-3.68933	0.776076
1665	16993	W63957	leukotriene A4 hydrolase	Lta4h	1	0.96587	1.0465	1.0108	0.97614	1.01435	1.01005		-5.50408	-3.0998	-5.20536	-6.22737	-6.46886	-6.06191
1666	13178	W62508	deoxycytidine kinase	Dck	1	0.904858	1.06516	0.866189	0.720073	0.826278	0.867438		0.0727379	-5.8661	0.999998	0.999992	0.999322	0.998851
1667	27528	W62819	DNA segment, human D4S114	D0H4S114	1	0.944536	1.00214	0.992869	0.940293	0.890152	0.935803		0.41901	-1.14471	-2.02764	-4.49795	0.192241	-2.27342
1668	15181	W62765	histone deacetylase 1 pseudogene	Hdac1-ps	1	0.942154	1.09768	1.02878	1.126	0.948514	0.995011		0.616722	-0.830007	-2.02764	0.0174144	-3.18982	-5.95356
1669	13852	W64796	epimorphin	Epim	1	1.11987	1.15247	0.978955	0.917018	0.828289	0.892258		0.521357	0.999829	-5.35804	-1.82986	0.999965	0.998247
1670	22200	W62229	ubiquitin-activating enzyme E1C	Ube1c	1	1.04077	1.13418	1.1413	0.977783	0.89579	0.951338		0.477924	0.977475	-1.11177	-6.47915	0.625291	-2.44191
1671	15388	W65080	heterogeneous nuclear ribonucleoprotein L	Hnrpl	1	0.988325	1.14419	0.947075	1.13698	0.951968	1.05027		-2.48456	0.980528	-3.50719	0.981636	-1.27967	-5.83581
1672	11489	W65081	a disintegrin and metallopeptidase domain 12 (meltrin alpha)	Adam12	1	1.03223	1.18574	1.01311	1.09341	1.00928	1.03446		-6.30732	0.991035	-0.920979	0.841304	-6.52506	-6.4063
1673	51800	W65005	Bcl-2-related ovarian killer protein	Bok	1	1.1097	1.10441	0.995312	1.11298	1.02198	1.07701		0.97995	0.680768	0.108231	0.989249	-3.59824	-1.4555
1674	16468	W65025	jumonji, AT rich interactive domain 2	Jarid2	1	1.04149	1.11841	1.11712	1.12193	1.0144	1.03266		0.996979	0.999998	-2.44191	0.921056	-3.28019	-6.30732
1675	13395	W65729	distal-less homeobox 5	Dlx5	1	1.02337	1.09203	0.937909	1.00692	0.863066	0.9003		-2.83247	0.551886	0.747557	-6.54043	0.998409	0.715879
1676	19725	W70909	regulatory factor X, 2 (influences HLA class II expression)	Rfx2	1	0.964022	1.03822	0.999975	0.998261	0.883012	1.04451		-3.82586	-0.713316	-6.37616	-6.16034	0.254757	-6.22737
1677	16881	W66626	ligase I, DNA, ATP-dependent	Lig1	1	1.06022	1.08665	1.02287	1.14509	1.12441	0.992331		-3.9167	-2.78839	-6.53005	-1.11177	-5.89583	-6.34315
1678	15275	W74835	hexokinase 1	Hk1	1	1.01151	1.09054	1.13946	1.12016	0.99808	1.08137		-5.04669	0.625291	-2.83247	-0.0603366	-5.95356	-2.06799
1679	53602	W70646	hippocalcin-like 1	Hpcal1	1	0.971829	1.15834	0.92298	0.979573	0.97054	1.10476		-6.20569	-1.04687	-3.14477	-5.50408	-2.52741	-5.16622
1680	18131	W76913	Notch gene homolog 3 (Drosophila)	Notch3	1	1.07624	1.13253	1.09258	1.19768	1.00808	1.05191		-3.59824	0.973215	0.367972	0.999426	0.930956	0.941319
1681	14228	W77113	FK506 binding protein 4	Fkbp4	1	1.22149	1.0945	1.07883	0.964694	0.89403	0.943199		0.99846	0.985924	-6.36001	-6.28836	0.702262	0.175969
1682	18552	W98241	proprotein convertase subtilisin/kexin type 5	Pcsk5	1	1.12533	1.0943	1.04341	0.996523	1.02212	1.08459		-4.23232	0.239509	-4.84097	-4.45409	-4.88271	-1.79112
1683	16682	W98341	keratin complex 2, basic, gene 4	Krt2-4	1	1.01516	1.19739	1.0371	1.13898	0.984116	1.06341		-5.70923	0.912214	-6.4063	0.531724	-6.32559	-1.21155
1684	17955	W78317	nucleosome assembly protein 1-like 4	Nap1l4	1	1.07658	1.09179	0.914003	0.984533	0.890554	0.864695		-6.13669	0.998247	0.997941	-2.74447	0.999901	0.998006
1685	12968	W78478	crystallin, gamma E	Cryge	1	0.98644	1.04886	0.967336	0.962367	0.905543	1.00238		-4.62831	-1.94773	-5.53947	-5.20536	0.41901	-3.87131
1686	26362	W78330	AXL receptor tyrosine kinase	Axl	1	1.07026	1.26222	1.33424	1.39785	1.34289	1.30466		-2.52741	0.999954	1	1	1	1
1687	17918	W80031	myosin Va	Myo5a	1	1.1076	1.08138	1.01182	1.17833	1.14507	1.07164		-0.920979	-2.6137	-5.35804	0.867022	0.381068	-1.21155
1688	12904	W81912	cellular retinoic acid binding protein II	Crabp2	1	0.986776	1.1243	1.33869	1.0929	1.28077	1.13214		-6.53428	0.999987	0.991303	0.999995	0.99976	1
1689	13101	W81792	cytochrome P450, family 2, subfamily d, polypeptide 10	Cyp2d10	1	1.01016	1.17239	1.03071	1.09338	0.944352	1.08183		-6.08747	-0.298684	-4.49795	-2.65711	-4.14263	-1.82986
1690	50706	W81878	periostin, osteoblast specific factor	Postn	1	1.06924	1.28617	1.09489	1.01038	0.865511	1.1399		-4.88271	0.299013	-3.14477	-6.03573	-2.44191	-0.860002
1691	17390	W80177	matrix metallopeptidase 2	Mmp2	1	1.12345	1.62975	0.90129	1.17505	1.13116	1.1653		0.367972	0.997583	-1.27967	-0.771003	-2.35723	-2.48456
1692		W82873			1	0.951543	1.10115	1.17034	1.02268	0.995176	0.943865		-1.79112	-4.49795	-2.27342	-6.51279	-5.53947	-3.4617
1693	68196	W82182	heat shock factor binding protein 1	Hsbp1	1	1.16942	1.2106	1.1352	1.13259	0.942581	1.0315		0.993192	0.99948	0.879963	0.952903	-4.32149	-3.5527
1694	14131	W82159	Fc receptor, IgG, low affinity III	Fcgr3	1	1.04587	1.1187	0.98059	1.03859	0.969849	0.967902		0.994165	0.999251	-6.30732	-4.75666	-4.32149	-3.68933
1695	12153	W82677	bone morphogenetic protein 1	Bmp1	1	1.15816	1.13465	1.0109	0.893907	0.863022	0.747362		0.993598	-0.142771	0.510797	0.791782	0.999386	0.999995
1696	12959	W82104	crystallin, beta A4	Cryba4	1	0.98701	1.10129	1.11834	0.96197	0.923505	0.951182		-0.860002	-2.31521	-0.322196	-4.58507	-2.35723	-2.57046
1697	16006	W83086	insulin-like growth factor binding protein 1	Igfbp1	1	1.0853	1.30157	1.05665	1.16126	0.991882	1.05911		-1.5647	0.989569	-0.860002	0.770612	-6.48869	-4.27697
1698	54405	W83104	NADH dehydrogenase (ubiquinone) 1 alpha subcomplex, 1	Ndufa1	1	0.951558	1.07798	1.02842	1.21341	0.943538	1.04238		0.284506	0.999365	-4.75666	0.994165	-2.02764	-4.96532
1699	22084	W82751	tuberous sclerosis 2	Tsc2	1	1.00432	1.08718	1.11646	1.16233	1.09728	1.15017		-3.28019	0.431218	-0.185786	0.999752	-0.95196	0.979357
1700	109979	W82798	ADP-ribosyltransferase 3	Art3	1	1.07048	1.12969	1.0958	1.00874	0.935456	1.07765		-4.96532	0.962328	-4.88271	-4.67133	-2.02764	-3.32548
1701	12257	W82946	benzodiazepine receptor, peripheral	Bzrp	1	1.04	1.15686	1.16776	1.31107	1.13339	1.095		0.927142	0.796794	0.625291	0.999251	0.997874	0.988921
1702	21406	W83524	transcription factor 12	Tcf12	1	0.975442	1.09509	1.06886	1.0763	1.06409	1.06944		-6.52506	0.975432	-5.74167	0.997583	-6.54351	-2.96557
1703	17768	W84014	methylenetetrahydrofolate dehydrogenase (NAD+ dependent), methenyltetrahydrofolate cyclohydrolase	Mthfd2	1	1.00579	1.09037	0.817297	0.726268	0.692789	0.64591		-5.98155	-4.14263	0.999999	1	1	1
1704	12819	W83331	procollagen, type XV	Col15a1	1	0.960887	1.09183	1.05751	0.96457	1.02277	0.985281		-3.9167	0.994684	-4.45409	-6.32559	-1.21155	-0.830007
1705	19659	W83609	retinol binding protein 1, cellular	Rbp1	1	1.13169	1.05623	1.10009	1.06131	0.907951	1.07805		-0.713316	-2.70071	0.0545769	-1.71449	-0.548124	-0.920979
1706	12952	W83558	cryptochrome 1 (photolyase-like)	Cry1	1	1.10854	1.22545	1.13195	0.950505	0.880476	0.964625		-1.34907	0.999145	0.0361365	-4.49795	0.806499	-4.88271
1707	13481	W83728	dolichol-phosphate (beta-D) mannosyltransferase 2	Dpm2	1	1.11309	1.13083	1.0993	1.16656	0.964071	1.02068		0.992303	0.999365	-2.06799	0.986337	-4.88271	-0.95196
1708	12876	W83974	carboxypeptidase E	Cpe	1	0.955706	1.08109	1.14659	1.00648	1.01513	1.00923		-5.00616	0.988234	-0.346023	-0.207749	-3.0998	-6.22737
1709	16391	W84302	interferon dependent positive acting transcription factor 3 gamma	Isgf3g	1	1.15696	1.10486	1.14234	1.08159	0.991128	1.04103		0.284506	-0.230019	0.665698	-2.02764	-6.06191	-1.41971
1710	13136	W83988	decay accelerating factor 1	Daf1	1	1.01492	1.17401	1.0161	1.08843	0.921421	1.10191		-1.04687	0.208254	-5.57439	-4.05251	-3.64378	-0.252597
1711	20533	W85633	solute carrier family 4 (anion exchanger), member 1	Slc4a1	1	0.989055	1.06764	1.00649	0.997931	1.02564	1.11188		-6.03573	0.500039	-6.43353	-4.62831	-6.28836	-0.548124
1712	12767	W88094	chemokine (C-X-C motif) receptor 4	Cxcr4	1	1.11255	1.12975	1.19086	1.18189	1.09111	1.02322		-3.78037	0.688078	-2.39946	0.208254	-2.57046	-2.92107
1713	19653	W88130	RNA binding motif protein 4	Rbm4	1	1.14	1.12144	1.04727	0.989619	0.922184	0.935387		0.741482	0.510797	-4.41006	-4.27697	0.625291	-1.38423
1714		W87045			1	0.921579	1.13344	0.994251	1.03229	0.862169	0.965012		-1.11177	0.918926	-6.50551	-6.53774	0.998069	-4.75666
1715	12905	W85081	CASP2 and RIPK1 domain containing adaptor with death domain	Cradd	1	1.03897	1.05658	1.15964	1.0366	0.994942	1.03663		-5.89583	0.367972	-3.32548	-3.18982	-6.53005	-5.08688
1716	225884	W87197	cDNA sequence BC021614	BC021614	1	0.892575	1.11742	0.790223	1.01977	1.00074	0.966723		-5.67627	-0.207749	-3.59824	-3.23497	-2.14944	-6.50551
1717	22059	W87149	transformation related protein 53	Trp53	1	1.18331	1.14491	1.07432	1.0539	0.887622	0.947955		0.999798	0.998557	-0.142771	-3.59824	0.982684	-2.6137
1718	18815	W99028	plasminogen	Plg	1	0.951424	1.12367	1.05336	0.96899	0.922475	0.868351		-6.46886	0.995306	-5.32047	-0.800341	0.0361365	0.955446
1719	15437	W99235	homeo box D8	Hoxd8	1	1.09884	1.16596	1.07602	1.01427	0.924814	0.904006		-2.8767	0.974713	-0.656942	-5.28249	-0.521733	-1.0149
1720	21804	W99117	transforming growth factor beta 1 induced transcript 1	Tgfb1i1	1	0.803786	1.02594	0.965025	1.01358	0.929434	1.0182		-2.92107	-0.230019	-6.54389	-5.8661	0.224009	-5.24412
1721	16948	W96914	lysyl oxidase	Lox	1	0.999369	1.16416	0.94202	0.975022	0.895428	0.92191		-5.53947	0.952903	-1.38423	-6.24838	0.159434	-3.23497
1722	19365	W88003	RAD52 homolog (S. cerevisiae)	Rad52	1	1.04157	1.02964	1.02102	1.03927	0.929938	0.921458		-5.57439	0.991035	-4.23232	-6.36001	0.939699	0.947558
1723	16011	W89253	insulin-like growth factor binding protein 5	Igfbp5	1	0.880676	1.05204	0.852144	1.0413	0.946427	1.00541		-3.01679	0.911663	0.62216	-3.89995	0.909387	-3.86636
1724	16211	W87958	karyopherin (importin) beta 1	Kpnb1	1	0.922746	1.00653	0.941268	0.967559	0.906942	0.846023		0.321831	-2.71014	0.543813	-1.66396	0.6606	0.947558
1725	18541	W89405	pericentrin 2	Pcnt2	1	1.05675	1.11781	1.04304	1.07719	0.920244	0.922204		-2.56451	0.966935	-3.32063	-2.02434	-0.235592	-1.5459
1726		AI429619			1	0.866811	1.02208	0.963473	1.07437	1.00525	1.00473		-3.22362	-0.255736	-2.76744	-2.68127	0.605796	-0.828581
1727	12892	W87981	coproporphyrinogen oxidase	Cpox	1	1.00908	1.23158	1.40912	1.71545	1.40655	1.5584		-0.803223	0.941684	0.999992	1	0.999999	1
1728	18073	W88036	nidogen 1	Nid1	1	0.981131	1.12083	1.15721	1.18855	1.13223	1.04372		0.0235349	0.971215	0.787935	0.996002	0.931735	-0.607406
1729	17685	W91178	mutS homolog 2 (E. coli)	Msh2	1	1.03155	1.0116	1.01218	1.01733	1.00239	1.00554		-2.23599	-2.05459	-3.82858	-3.9102	-3.17343	-1.99411
1730	14082	W91183	Fas (TNFRSF6)-associated via death domain	Fadd	1	1.10145	1.05638	0.999405	0.93472	0.825957	0.979661		0.994223	-1.66396	-1.23019	0.68204	0.999666	-0.560475
1731	17285	W89502	mesenchyme homeobox 1	Meox1	1	1.0528	1.03831	0.997984	1.01822	0.959912	1.01415		-0.317477	-0.931883	-3.12219	-3.84163	-1.34325	-2.2058
1732	13830	W89549	stomatin	Stom	1	1.12692	1.10298	1.26683	1.26622	1.1456	1.24025		0.994728	0.979472	1	1	0.999745	1
1733	12988	W89819	c-src tyrosine kinase	Csk	1	1.11108	1.10561	1.06511	1.03254	0.987935	1.0542		0.947558	0.938526	0.197697	-2.44606	-0.469124	-3.24831
1734	208836	W89816	cDNA sequence BC025462	BC025462	1	1.07124	1.08079	1.07664	1.02134	0.913612	1.06485		0.721486	0.977646	-0.0461589	-3.41279	0.962068	-3.74087
1735	13865	W90859	nuclear receptor subfamily 2, group F, member 1	Nr2f1	1	1.0621	0.962704	1.04319	1.03015	0.932108	0.975069		-0.296679	-3.87803	-0.40284	-3.43502	-0.931883	-2.26615
1736	19089	W91045	protein kinase C substrate 80K-H	Prkcsh	1	1.11195	1.15405	1.18937	1.10024	0.993504	1.11425		0.999285	0.999606	0.999811	0.963092	-0.703722	0.751083
1737	14854	W91402	glutathione synthetase	Gss	1	1.0456	1.10806	1.14893	1.08464	1.06027	1.17043		0.954134	0.989156	0.78298	0.832303	-1.23019	0.987438
1738	12527	W98963	CD9 antigen	Cd9	1	1.06402	1.09816	1.13048	1.15355	0.936564	1.07763		-1.01125	0.999468	0.982207	0.998798	0.295623	-0.514378
1739	11803	W98956	amyloid beta (A4) precursor-like protein 1	Aplp1	1	1.09432	1.05974	1.02851	1.03166	0.90239	0.978974		0.989471	0.990077	-1.17452	-3.74087	0.996357	-3.74087
1740	20190	W97384	ryanodine receptor 1, skeletal muscle	Ryr1	1	0.939679	1.14873	1.03916	1.05569	0.949387	1.03852		-2.85222	0.824147	-3.61922	-3.98054	-3.41279	-3.27271
1741	22694	W97363	zinc finger protein 35	Zfp35	1	1.09247	1.01442	1.11574	0.965042	0.946249	1.0357		-1.8734	-1.63431	-2.14535	-2.23599	-3.9542	-3.99887
1742	18128	W98998	Notch gene homolog 1 (Drosophila)	Notch1	1	0.954251	1.2258	1.08792	1.04166	1.08545	1.0882		-3.99504	0.858278	0.68204	-0.583837	-3.72474	-2.38633
1743	97977	W97442	expressed sequence C81508	C81508	1	1.02408	1.11702	1.09185	1.02776	0.916173	0.990629		-3.541	0.996681	-0.728303	-3.86636	0.182904	-3.0962
1744	27632	W97403	RD RNA-binding protein	Rdbp	1	1.05248	1.07614	1.12389	1.03881	0.961445	0.909955		0.562291	0.999753	0.902236	-3.9102	0.787935	0.182904
1745	15417	W97853	homeo box B9	Hoxb9	1	1.09995	1.18115	1.13245	1.01907	0.957651	1.00644		-0.560475	0.847619	0.371959	-3.84163	-2.9354	-3.97471
1746	330260	W98586	paraoxonase 2	Pon2	1	1.05634	1.14569	1.04624	1.0633	0.988005	0.889002		0.815645	0.999887	-3.12219	-3.45691	0.996576	0.955355
1747		AI429818			1	1.15208	1.24875	1.1138	1.1452	1.06549	0.887915		-0.0823024	0.979472	-0.255736	-3.0962	-1.90353	-2.29627
1748	12015	W98547	Bcl-associated death promoter	Bad	1	1.11169	1.14683	1.19007	1.18342	1.05219	1.08663		0.999941	0.999643	0.998717	0.999736	-0.276098	0.715218
1749	18971	W91387	polymerase (DNA directed), delta 1, catalytic subunit	Pold1	1	1.13725	1.17625	1.13278	0.978043	0.877803	0.925093		0.987438	0.999999	0.969569	-1.69368	0.999502	0.899741
1750	11757	W91307	peroxiredoxin 3	Prdx3	1	1.08309	1.10525	0.899197	0.888016	0.829508	0.805772		0.865011	0.998445	0.997496	0.996468	1	0.999999
1751	15366	W98230	hyaluronan mediated motility receptor (RHAMM)	Hmmr	1	0.932054	1.0671	0.834822	0.793455	0.625076	0.721305		0.484512	0.334647	0.999999	1	1	1
1752	12444	W98440	cyclin D2	Ccnd2	1	1.0585	1.14594	1.00097	0.9547	0.793336	0.827707		-2.96274	0.4526	-3.96153	-3.63781	0.974975	0.78298
1753	18761	W98195	protein kinase C, theta	Prkcq	1	1.06112	1.03488	1.01842	1.05324	1.06245	1.05907		-0.17647	-3.72474	-3.541	-3.81507	-3.22362	-2.44606
1754	12831	W99856	procollagen, type V, alpha 1	Col5a1	1	1.09102	1.01004	1.18043	1.05546	0.967755	1.08027		0.407602	-3.75659	-0.728303	-3.60024	-4.01112	-3.99504
1755	13667	AA000219	eukaryotic translation initiation factor 2B, subunit 4 delta	Eif2b4	1	1.14533	1.10885	1.12821	1.17592	1.06271	1.13772		0.978271	0.847619	0.772766	0.911663	-2.68127	0.597395
1756	230654	AA000163	leucine rich repeat containing 41	Lrrc41	1	1.18103	1.05398	1.09916	1.10802	0.9875	1.07055		0.999308	-0.119315	0.240862	-0.0461589	-1.28645	-0.381175
1757	14533	AA000036	biogenesis of lysosome-related organelles complex-1, subunit 1	Bloc1s1	1	1.11554	1.18018	1.08286	1.1106	1.01974	1.18145		0.968714	0.998977	0.967836	0.993672	-4.01112	0.972778
1758	20020	AA000244	polymerase (RNA) II (DNA directed) polypeptide A	Polr2a	1	1.17536	1.07048	1.18018	1.14188	0.928349	1.10179		0.543813	0.952883	0.993071	0.614051	-0.703722	0.240862
1759	22416	AA000971	wingless-related MMTV integration site 3A	Wnt3a	1	1.08158	1.09406	1.10466	0.974123	0.945173	0.994405		0.999698	0.996576	-0.446815	-3.63781	0.772766	-3.98588
1760	14281	AA002910	FBJ osteosarcoma oncogene	Fos	1	1.0475	1.16146	1.34068	1.3511	1.16873	1.37115		0.70883	0.997929	0.999999	1	0.996882	1
1761	13360	AA003001	7-dehydrocholesterol reductase	Dhcr7	1	1.15932	1.19471	0.954036	0.9664	0.888715	0.930316		0.985882	0.993277	-0.63118	-0.703722	0.957706	0.5247
1762	213109	AA002376	PHD finger protein 3	Phf3	1	1.16753	1.16012	1.22186	0.965072	0.994087	1.0137		0.254849	0.997249	0.999394	-1.31478	0.226675	-1.45836
1763	11747	AA002439	annexin A5	Anxa5	1	1.10172	1.08613	1.07228	1.11004	0.988613	1.08039		0.904674	0.997993	-0.317477	0.982711	-4.00218	0.897189
1764	14049	AA002292	eyes absent 2 homolog (Drosophila)	Eya2	1	1.18334	1.10134	1.20935	1.08208	0.939743	1.02365		0.99989	0.978271	0.988497	0.851248	-0.931883	-0.42472
1765	17865	AA003042	myeloblastosis oncogene-like 2	Mybl2	1	1.12843	1.11334	0.818059	0.790064	0.713871	0.759392		0.998632	0.212287	0.993861	1	1	1
1766	12035	AA003372	branched chain aminotransferase 1, cytosolic	Bcat1	1	0.992973	1.24079	1.0196	0.997279	0.9243	1.03084		-3.96837	0.880613	-4.00499	-4.01035	-2.02434	-3.60024
1767	19342	AA003262	RAB4B, member RAS oncogene family	Rab4b	1	0.894868	1.1278	1.06559	1.00539	0.835654	1.04928		-3.12219	-2.41623	-3.36734	-3.99504	-1.78328	-3.63781
1768	21828	AA003452	thrombospondin 4	Thbs4	1	1.06933	1.07721	1.04402	0.931404	0.931988	0.880458		-0.537322	-1.37184	-2.82413	-4.01138	-0.17647	-0.296679
1769	22601	AA002763	yes-associated protein 1	Yap1	1	0.99197	1.22363	1.20003	1.08964	1.0108	1.03723		-3.80111	0.99983	0.994396	0.430456	-3.99504	-1.78328
1770	12140	AA002514	fatty acid binding protein 7, brain	Fabp7	1	1.11207	1.21345	0.972769	1.03327	0.889502	0.930171		-0.119315	0.929934	-2.79587	-0.0461589	0.580146	-1.57528
1771	17524	AA003740	membrane protein, palmitoylated	Mpp1	1	0.920498	1.09625	0.868097	0.974581	0.845521	0.857196		-0.828581	0.614051	0.637953	-1.37184	0.987065	0.969569
1772	19255	AA003599	protein tyrosine phosphatase, non-receptor type 2	Ptpn2	1	1.00815	1.06767	1.15159	0.902176	0.768357	0.775642		-3.97471	-0.98462	0.371959	-0.1007	0.997574	0.996783
1773	56258	AA003549	heterogeneous nuclear ribonucleoprotein H2	Hnrph2	1	1.16837	1.24446	1.20778	0.985111	0.985595	0.954393		0.334647	0.858278	0.733669	-3.63781	-3.22362	-0.931883
1774	321022	AA007791	carnitine deficiency-associated gene expressed in ventricle 3	Cdv3	1	0.92763	1.02747	1.03244	0.962092	0.864716	0.96152		-2.65226	0.4526	-3.81507	0.777924	0.999262	-0.655158
1775	16818	AA008016	lymphocyte protein tyrosine kinase	Lck	1	1.06728	1.11738	0.920425	0.961303	0.887931	1.02705		0.802214	0.999753	-4.00908	-2.73886	0.997993	0.68204
1776	18214	AA008069	discoidin domain receptor family, member 2	Ddr2	1	1.0838	1.17382	1.14925	1.06521	0.917108	0.928257		-0.828581	0.998117	0.940124	0.0898044	0.371959	0.182904
1777	15896	AA050972	intercellular adhesion molecule 2	Icam2	1	1.1132	1.02576	1.06774	1.06127	0.997585	1.03382		0.990924	-1.69368	0.308823	-1.93369	-3.36734	-2.08485
1778	19336	AA051083	RAB24, member RAS oncogene family	Rab24	1	1.07661	1.06336	1.11161	1.11197	1.07225	1.07324		0.802214	0.334647	0.987801	0.99119	-0.215666	0.840123
1779		AA051014			1	1.0367	1.03565	1.13682	0.90465	0.978905	0.904078		-0.255736	0.0898044	-1.31478	-0.583837	0.86827	0.933494
1780	22241	AA007768	Unc-51 like kinase 1 (C. elegans)	Ulk1	1	1.18069	1.16585	1.25929	1.26948	1.11321	1.11467		0.999961	0.62216	0.999996	0.999394	0.871458	0.999564
1781	12461	AA003927	chaperonin subunit 2 (beta)	Cct2	1	0.997933	1.13593	0.99765	0.931952	0.964319	1.052		-2.9354	0.993477	-3.32063	-1.63431	0.880613	-3.98588
1782	20187	AA004183	receptor-like tyrosine kinase	Ryk	1	1.18856	1.02134	1.13886	0.990034	0.911683	1.00082		0.967836	-0.195959	-2.82413	-2.08485	0.0570948	-2.47581
1783	18515	AA003969	pre B-cell leukemia transcription factor 2	Pbx2	1	1.14689	1.04333	1.12324	1.0314	0.926645	1.03343		0.998676	0.883532	-0.469124	-2.23599	0.226675	-1.84331
1784	11656	AA003951	aminolevulinic acid synthase 2, erythroid	Alas2	1	0.938031	1.12469	0.975616	0.969967	0.89961	1.10707		0.463409	0.865011	-2.9354	-3.39023	0.97353	-3.27271
1785	19411	AA014382	retinoic acid receptor, gamma	Rarg	1	1.13556	1.11443	1.14597	1.18328	1.00155	1.01578		0.995477	0.865011	0.990367	-0.17647	-0.703722	-3.56112
1786	12388	AA008582	catenin (cadherin associated protein), delta 1	Ctnnd1	1	1.0984	1.03159	1.20356	0.982652	0.907199	0.892533		-3.22362	0.597395	-3.75659	-2.53504	0.940124	0.514901
1787	18974	AA008627	polymerase (DNA directed), epsilon 2 (p59 subunit)	Pole2	1	1.05723	1.10581	1.03026	0.984312	0.980109	0.961331		0.739586	0.995877	-2.41623	-3.29682	0.828268	-3.77187
1788	21645	AI466661	t-complex-associated testis expressed 1	Tcte1	1	1.03962	1.14379	0.966267	1.0913	0.890771	1.05172		-2.2058	0.877628	-2.44606	-0.514378	0.240862	-2.50547
1789	14645	AA011759	glutamate-ammonia ligase (glutamine synthase)	Glul	1	1.10459	1.13774	1.21005	1.16617	1.02609	1.07586		-0.0823024	0.952883	0.828268	0.0570948	-3.92926	-0.958163
1790	23872	AA014761	E26 avian leukemia oncogene 2, 3' domain	Ets2	1	1.01496	1.18888	1.18385	1.32823	1.158	1.32159		-3.32063	0.999502	0.999185	0.999994	0.998632	0.999994
1791	55948	AA009229	stratifin	Sfn	1	1.09714	1.13954	1.11013	1.01877	0.89953	1.04553		0.918185	0.836254	-0.958163	-3.9542	0.792792	-0.958163
1792	17869	AA009268	myelocytomatosis oncogene	Myc	1	1.05949	1.06784	0.92577	0.880034	0.702699	0.824345		-4.01035	0.797551	0.999237	0.999688	1	0.999999
1793	17216	AA011839	minichromosome maintenance deficient 2 mitotin (S. cerevisiae)	Mcm2	1	1.08596	1.04981	0.824919	0.802722	0.704313	0.810031		0.996002	0.70232	0.999983	1	1	1
1794	20897	AA015434	stimulated by retinoic acid gene 6	Stra6	1	1.11384	1.06905	0.845874	0.775438	0.67431	0.83687		0.940124	-0.607406	0.951601	0.999992	1	0.999976
1795	18762	AA014771	protein kinase C, zeta	Prkcz	1	1.06724	1.0662	1.02292	0.963475	0.830169	0.810576		0.974975	0.580146	-1.51661	-1.28645	0.999901	0.992415
1796	14661	AA014196	glutamate dehydrogenase 1	Glud1	1	0.871857	1.09009	0.906465	0.998522	0.893359	0.868315		0.767505	0.308823	0.463409	-3.78671	0.534337	0.96409
1797	15526	AA014915	heat shock protein 9A	Hspa9a	1	0.961883	1.14472	0.924906	0.967156	0.821913	0.785969		-1.40056	0.727636	-0.42472	-2.02434	0.946143	0.999041
1798		AA014136			1	1.11997	1.36872	1.19001	1.1898	0.961191	0.948003		-1.37184	0.999999	0.938526	0.941684	-3.92926	-3.80111
1799	11350	AA014945	v-abl Abelson murine leukemia oncogene 1	Abl1	1	0.971945	1.17581	1.04255	1.12848	0.915089	1.02433		-0.514378	0.981689	-3.541	0.851248	0.970403	-2.05459
1800	17896	AA014929	myosin, light polypeptide 4	Myl4	1	1.17419	1.16226	1.23948	1.07698	0.832923	0.916607		-0.537322	0.999666	0.359709	-1.45836	-0.0284121	0.430456
1801	17702	AA016730	homeo box, msh-like 2	Msx2	1	1.14512	0.960334	1.01589	1.02561	0.923097	0.954697		0.999937	-3.99071	-2.44606	-2.79587	0.767505	-1.72348
1802	11804	AA016732	amyloid beta (A4) precursor-like protein 2	Aplp2	1	1.00245	1.09848	1.20185	1.36492	1.3174	1.32296		-1.11945	0.675024	0.998977	0.999999	1	1
1803	19173	AA016883	proteasome (prosome, macropain) subunit, beta type 5	Psmb5	1	1.23625	1.17974	1.14552	1.19341	1.02004	1.06954		0.999957	0.998117	0.966011	0.991701	-1.99411	0.985465
1804	19290	AA017896	purine rich element binding protein A	Pura	1	1.13821	1.20748	1.09369	1.13207	0.866533	0.991363		0.991449	0.999331	0.614051	0.840123	0.484512	-2.26615
1805	214639	AA017881	RIKEN cDNA 4930486L24 gene	4930486L24Rik	1	0.975911	1.0159	1.17379	0.929463	0.957756	0.997697		-3.27271	-2.56451	-1.96389	-1.69368	-1.34325	-3.06996
1806	22271	AA020155	uridine phosphorylase 1	Upp1	1	1.1634	1.13026	1.11895	0.974398	0.893889	0.947226		0.70232	0.929934	-0.98462	-3.32063	0.977646	-1.09216
1807	19352	AA020526	RAB geranylgeranyl transferase, b subunit	Rabggtb	1	1.08291	1.03267	1.00068	0.897423	0.829134	0.891807		-3.541	0.751083	-1.60475	0.935212	0.999824	0.997334
1808		AI508261			1	1.21296	1.0055	1.05863	0.845827	0.857094	0.992799		0.990649	0.695686	-3.99887	-3.541	0.970403	-3.41279
1809	16453	AA023670	Janus kinase 3	Jak3	1	1.05244	1.156	1.07421	0.961323	1.07441	0.932979		-3.0962	-2.71014	-3.97471	-0.803223	-4.01035	-2.14535
1810		AA022290			1	1.11068	1.11378	1.06374	1.00252	0.859014	0.997376		0.999158	0.996124	-0.446815	-1.20228	0.999995	-2.08485
1811	18132	AA022302	Notch gene homolog 4 (Drosophila)	Notch4	1	1.03542	1.13009	1.01094	1.14103	0.937781	0.976111		0.00643421	-3.04349	-1.66396	0.282228	0.308823	-3.29682
1812	13430	AA021681	dynamin 2	Dnm2	1	1.08639	1.16346	1.10245	1.09321	0.957394	1.07135		0.994044	0.984597	-0.338493	0.695686	0.787935	-1.03805
1813	20922	AA021916	suppressor of Ty 4 homolog 1 (S. cerevisiae)	Supt4h1	1	1.16129	1.13508	1.31011	1.33904	1.18816	1.28773		0.999943	0.998836	1	1	0.999949	1
1814	14884	AA024318	general transcription factor II H, polypeptide 1	Gtf2h1	1	0.995276	1.15539	1.08731	1.02129	0.951002	0.992011		-3.6912	0.996576	0.70883	-3.41279	-1.03805	-3.84163
1815	12916	AA030254	cAMP responsive element modulator	Crem	1	1.11603	1.11448	1.02902	1.00644	0.909491	0.969998		0.986681	0.909387	-0.0641222	-3.99887	0.81994	-3.75659
1816	12464	AA027583	chaperonin subunit 4 (delta)	Cct4	1	0.895181	1.05226	1.0119	0.979818	0.914466	0.894717		0.74539	0.0898044	-3.34414	-2.65226	0.928089	0.940124
1817	11821	AA030540	adenine phosphoribosyl transferase	Aprt	1	1.10438	1.18155	1.02691	0.966898	0.849698	0.883552		0.988831	0.993477	-3.24831	-1.45836	0.998117	0.889179
1818	15492	AA028760	hydroxysteroid dehydrogenase-1, delta<5>-3-beta	Hsd3b1	1	1.13945	1.09728	0.975639	0.913489	0.882177	0.918742		0.998342	0.913888	-3.96837	-0.276098	0.991449	0.359709
1819	381596	AA027522	gene model 1672, (NCBI)	Gm1672	1	0.864816	0.983493	0.883855	0.931121	0.887757	0.914232		-3.67381	-1.66396	-1.31478	0.167905	0.999894	0.984597
1820	17256	AA028786	male enhanced antigen 1	Mea1	1	1.08206	1.1528	1.12246	1.14202	0.958724	1.05357		0.997793	0.999564	0.997071	0.998233	-3.22362	-0.0284121
1821	12960	AA028309	crystallin, beta B1	Crybb1	1	1.0362	1.07169	1.00709	1.12047	0.925605	1.01552		-3.12219	0.899741	-4.00908	0.0235349	-0.0108812	-3.61922
1822		AA028475			1	0.912454	1.16738	1.0749	1.34401	1.05791	1.09244		-1.06502	0.976346	-1.11945	0.999976	-0.67934	0.105843
1823	15360	AA030116	3-hydroxy-3-methylglutaryl-Coenzyme A synthase 2	Hmgcs2	1	1.13273	1.22046	1.14023	1.15032	1.06008	1.119		0.972007	0.999413	0.990924	0.988831	-0.854129	0.948939
1824	20598	AA028477	sphingomyelin phosphodiesterase 2, neutral	Smpd2	1	0.988468	1.1875	1.10526	1.16442	1.02941	1.1006		-3.17343	0.988497	-1.42941	0.913888	-3.6912	-1.69368
1825	19132	AA030447	peripherin 1	Prph1	1	0.870052	1.00516	0.943208	1.00247	0.930001	0.971673		-3.9542	-1.48744	-2.73886	0.571295	0.877628	-0.67934
1826	16002	AA030546	insulin-like growth factor 2	Igf2	1	0.803531	1.04244	0.882453	0.93261	0.850476	0.82392		-2.76744	-2.32634	-0.42472	0.928089	0.99992	0.998717
1827	14272	AA032725	farnesyltransferase, CAAX box, alpha	Fnta	1	1.04378	1.11432	1.02366	1.10816	1.00596	1.0921		-3.9542	0.997862	-3.9542	0.913888	-3.58087	0.5247
1828	17096	AA032394	Yamaguchi sarcoma viral (v-yes-1) oncogene homolog	Lyn	1	0.940869	1.08363	0.971829	1.02846	0.931657	0.96416		-2.44606	0.916061	-1.81327	-3.63781	0.645639	0.282228
1829	11740	AA033138	solute carrier family 25 (mitochondrial carrier, adenine nucleotide translocator), member 5	Slc25a5	1	1.12106	1.14489	0.948313	1.0368	1.01629	1.04251		0.955355	0.999373	-1.31478	-1.23019	-1.31478	-3.99887
1830	20866	AA032834	stromal interaction molecule 1	Stim1	1	1.04852	1.08977	0.988475	1.00465	0.926033	0.976394		-0.276098	0.989156	0.81126	-3.97471	0.998873	0.721486
1831	14050	AA033245	eyes absent 3 homolog (Drosophila)	Eya3	1	1.00422	1.06875	0.968675	1.00967	1.00333	1.05254		-3.98588	0.836254	-0.381175	-2.90786	0.851248	-2.29627
1832	13680	AA033377	DEAD (Asp-Glu-Ala-Asp) box polypeptide 19a	Ddx19a	1	0.940157	1.00648	0.975278	0.985106	0.913831	0.953288		0.637953	-1.99411	-1.28645	-3.67381	0.952883	0.55313
1833	54130	AA034697	ARP1 actin-related protein 1 homolog A (yeast)	Actr1a	1	1.01416	1.09345	1.01573	0.985195	1.06461	1.04568		-3.84163	0.926201	-2.62313	0.384024	-3.541	-1.31478
1834	20183	AA033489	retinoid X receptor gamma	Rxrg	1	0.968172	1.06947	0.934455	1.00919	0.936287	1.00282		-3.61922	0.928089	-0.235592	-3.52051	0.268637	-3.89995
1835	17907	AA032362	myosin light chain, phosphorylatable, fast skeletal muscle	Mylpf	1	0.90757	1.07133	1.03709	1.19819	1.02241	1.02493		-1.45836	-3.24831	-1.90353	0.695686	-3.81507	-0.778055
1836	11545	AA032357	poly (ADP-ribose) polymerase family, member 1	Parp1	1	0.910968	0.951154	0.832336	0.881366	0.840856	0.851506		0.991701	-3.86636	1	0.999666	0.99993	0.994223
1837		AA030995			1	1.19342	1.1711	1.13853	1.0676	0.861402	0.936516		0.504938	0.990924	0.958838	0.995477	-3.45691	-0.317477
1838	12850	AA030846	demethyl-Q 7	Coq7	1	1.21248	1.13738	1.04731	1.00839	0.858498	0.856821		1	0.999999	-0.958163	-3.29682	0.990077	0.484512
1839	11423	AA030863	acetylcholinesterase	Ache	1	1.01525	1.21294	1.01092	1.04458	0.984807	0.995267		-3.19866	0.999922	-3.98054	-0.803223	-3.89995	-2.41623
1840	17128	AA030901	MAD homolog 4 (Drosophila)	Smad4	1	1.01518	1.10886	1.06895	0.984151	0.998347	0.914096		0.840123	0.999866	-3.41279	-3.52051	0.62216	0.865011
1841	19228	AA034782	parathyroid hormone receptor 1	Pthr1	1	1.01473	1.13625	0.959301	1.0853	0.896322	1.09828		-1.8734	0.902236	-2.85222	-1.48744	-0.276098	-1.42941
1842	12832	AA034564	procollagen, type V, alpha 2	Col5a2	1	1.08075	1.11934	0.979117	1.0696	0.972055	0.890992		0.00643421	0.999158	0.792792	0.824147	0.981689	0.958838
1843	14156	AA034561	flap structure specific endonuclease 1	Fen1	1	1.02285	1.15058	0.968418	0.992841	0.959498	0.912226		-3.19866	0.999549	-2.96274	-3.99887	0.959942	-1.42941
1844	19652	AA034857	RNA binding motif protein 3	Rbm3	1	0.91517	1.03188	0.947406	1.04973	0.985697	1.05497		0.721486	-0.1572	0.871458	0.828268	-4.00499	-2.65226
1845	13016	AA036604	C-terminal binding protein 1	Ctbp1	1	0.952725	1.0988	0.931954	1.08301	0.939353	1.07266		0.395904	0.998494	-3.63781	0.999618	0.105843	0.715218
1846	103988	AA014441	glucokinase	Gck	1	0.985331	1.13924	0.997801	1.08425	0.93447	0.95955		-2.41623	0.974975	-3.36734	0.105843	0.931735	-3.82858
1847	14254	AA014250	FMS-like tyrosine kinase 1	Flt1	1	0.930069	1.17542	0.933499	1.01618	0.957369	1.01012		-3.29682	0.990077	0.74539	-2.85222	0.756665	-2.82413
1848	53331	AA014394	syntaxin 7	Stx7	1	0.826951	0.982681	0.88436	0.959652	0.945841	0.872805		0.976346	-3.80111	0.971215	-0.138149	0.948939	0.998342
1849	12534	AA035888	cell division cycle 2 homolog A (S. pombe)	Cdc2a	1	0.989271	1.0057	0.885115	0.808321	0.784922	0.803603		-3.541	0.762138	0.999975	1	1	1
1850	14460	AA036275	GATA binding protein 1	Gata1	1	1.00409	1.12384	0.992962	1.10521	0.877137	0.987244		-1.90353	-0.778055	-3.99504	-1.17452	0.675024	-3.60024
1851	22057	AA036170	transducer of ErbB-2.1	Tob1	1	0.918518	1.02124	0.959399	1.02109	1.0067	0.997775		0.359709	-3.82858	0.0898044	-4.01112	-3.9542	-3.82858
1852	18391	AA036319	opioid receptor, sigma 1	Oprs1	1	1.14123	1.12007	1.0383	0.983239	0.92578	0.999851		0.979472	0.99264	-3.96153	-4.01112	0.55313	-3.36734
1853		AA038087			1	1.12974	1.08959	0.999289	1.04185	1.07705	1.08455		0.978879	0.86827	-3.78671	0.815645	-2.23599	-0.0461589
1854	66684	AA038416	transcription elongation factor A (SII)-like 8	Tceal8	1	1.00769	1.01959	0.689883	0.646418	0.592304	0.618609		-3.19866	-1.48744	1	1	1	1
1855	18563	AA038254	pyruvate carboxylase	Pcx	1	1.00268	1.08247	0.980544	1.07271	1.03629	1.12614		0.268637	0.463409	-3.49967	-1.96389	-1.75335	-1.09216
1856	13090	AA038397	cytochrome P450, family 2, subfamily b, polypeptide 19	Cyp2b19	1	0.956075	1.09369	0.906328	0.971002	1.02818	1.01925		-2.88013	0.254849	-0.537322	-3.88922	-3.78671	-3.99071
1857	20855	AA038788	stanniocalcin 1	Stc1	1	0.906576	0.975179	0.875015	0.936918	1.02444	0.992512		-3.19866	-3.98588	0.98061	0.762138	0.597395	-0.514378
1858	18797	AA041709	phospholipase C, beta 3	Plcb3	1	1.04763	1.05397	0.975443	0.968288	0.861251	0.929033		-3.01679	-0.215666	0.922287	-1.69368	0.999977	0.792792
1859	13000	AA041970	casein kinase II, alpha 2, polypeptide	Csnk2a2	1	1.05385	1.03455	1.0381	1.0488	0.998617	1.08283		-1.42941	0.851248	-3.98588	0.940124	-0.958163	0.967836
1860	13870	AA041710	excision repair cross-complementing rodent repair deficiency, complementation group 1	Ercc1	1	1.06468	1.09322	1.04896	1.10467	0.958046	1.11344		-3.22362	0.430456	-1.99411	0.614051	-3.04349	0.715218
1861		AA050086			1	1.08771	1.12337	1.07025	1.06421	0.920523	0.94353		0.986287	0.999911	0.419118	0.308823	0.926201	0.936889
1862	12386	AA049813	catenin (cadherin associated protein), alpha 2	Ctnna2	1	1.10979	1.10188	0.979021	0.951994	0.871106	0.943243		0.999984	0.999898	-3.32063	-2.62313	0.999925	0.967836
1863	16897	AA050402	lethal giant larvae homolog	Llglh	1	1.29266	1.12191	1.17304	1.0932	0.97607	1.06718		0.998977	0.966935	-0.560475	0.105843	-3.98588	-2.17558
1864	19401	AA049907	retinoic acid receptor, alpha	Rara	1	1.12661	1.12967	1.11823	1.08139	0.947825	0.982783		0.999973	0.999935	0.946143	0.944692	-0.98462	-2.53504
1865	21405	AA049898	transcription factor 1	Tcf1	1	1.07198	1.15796	1.02573	1.07574	0.976059	1.05759		0.688926	0.899741	0.395904	0.994223	-3.9542	0.254849
1866	20182	AA050298	retinoid X receptor beta	Rxrb	1	1.15483	1.17104	1.0525	1.09789	0.967244	0.965501		0.999958	0.999718	-2.38633	0.966011	-2.79587	-3.49967
1867		AA050300			1	0.966597	1.06852	0.964013	1.18553	1.03556	1.0737		-3.9542	0.874577	-1.09216	0.988497	-3.67381	-0.98462
1868		AA050765			1	0.979087	1.06033	1.10903	1.16643	1.12367	1.09065		-3.49967	0.197697	0.993477	0.999879	0.977005	-0.338493
1869	18933	AA050726	paired related homeobox 1	Prrx1	1	1.04057	1.19196	1.24592	1.03405	1.01032	1.04705		-2.23599	0.874577	0.695686	-3.85422	-4.01112	0.6606
1870	15463	AA049862	HIV-1 Rev binding protein	Hrb	1	0.952354	1.01078	0.78945	0.779648	0.696619	0.730572		-1.51661	-0.905782	1	0.999999	1	1
1871	20463	AA050684	cytochrome c oxidase subunit VIIa polypeptide 2-like	Cox7a2l	1	1.01131	1.12015	1.1072	1.23968	1.10317	1.14897		-4.00908	0.955355	0.359709	1	0.787935	0.999846
1872	52477	AA050900	angel homolog 2 (Drosophila)	Angel2	1	1.00682	1.06247	1.06959	1.0371	0.973446	0.935386		-2.9354	0.858278	-0.958163	-1.51661	-2.65226	-1.78328
1873	19763	AA050496	ring finger protein 1	Ring1	1	1.06272	1.03417	0.970032	1.00706	0.975758	0.968318		-3.80111	0.282228	-0.0461589	-4.00499	-1.34325	-2.73886
1874	14450	AA050540	phosphoribosylglycinamide formyltransferase	Gart	1	1.07356	1.13431	0.967778	0.922132	0.79594	0.857684		0.911663	0.999606	0.562291	0.981157	1	0.999995
1875		AA050328			1	1.1261	1.08953	1.01575	0.925006	0.910508	0.873198		0.929934	-1.23019	0.334647	0.956545	0.999996	0.5247
1876	51812	AA048134	microspherule protein 1	Mcrs1	1	1.11105	1.08432	1.02427	1.00591	0.855778	0.931483		0.78298	0.212287	-3.81507	-3.98588	0.977646	-0.0823024
1877	20926	AA048444	suppressor of Ty 6 homolog (S. cerevisiae)	Supt6h	1	1.01227	1.1265	1.01613	1.11961	1.12397	1.07974		-3.36734	0.614051	-3.99071	0.943206	0.167905	-2.56451
1878	23834	AA048426	cell division cycle 6 homolog (S. cerevisiae)	Cdc6	1	1.07991	1.09242	1.00001	0.981398	0.878232	0.942396		0.74539	0.933494	-3.541	-3.72474	0.995336	0.562291
1879	50708	AA049416	histone 1, H1c	Hist1h1c	1	0.940113	1.08019	1.01885	1.09057	1.01266	1.05738		-1.63431	-1.81327	-3.94638	-3.63781	-3.0962	-4.00499
1880	21945	AA049467	death effector domain-containing	Dedd	1	0.955004	1.12818	1.04427	1.06688	0.99801	1.04675		-3.70818	0.992415	-3.88922	0.240862	-3.84163	-0.469124
1881	16907	AA049647	lamin B2	Lmnb2	1	1.05143	1.12999	0.914106	0.882374	0.959601	0.962836		-2.85222	0.74539	0.86827	-0.119315	-0.317477	0.441616
1882	21750	AA049607	telomeric repeat binding factor 2	Terf2	1	0.92572	1.09269	1.03	1.02463	0.921874	0.981869		0.874577	0.832303	-2.90786	-3.32063	0.851248	-2.76744
1883	19242	AA049699	pleiotrophin	Ptn	1	0.980483	1.05609	0.995146	1.04883	0.950476	1.05263		-3.87803	0.308823	-0.195959	-1.93369	-0.0823024	-2.32634
1884		AA049744			1	0.993132	1.04082	0.879456	0.966501	0.872508	1.04594		-2.05459	0.990649	0.854801	-3.6912	0.988831	-3.49967
1885	18626	AA051328	period homolog 1 (Drosophila)	Per1	1	1.01596	1.03887	0.936062	0.943974	0.874526	0.911494		-0.40284	-1.28645	-2.35636	-0.359726	0.999908	0.999373
1886	12048	AA051441	Bcl2-like 1	Bcl2l1	1	1.06	1.03328	0.950924	1.0239	0.881952	0.884214		0.941684	0.308823	0.0404215	-3.56112	0.998233	0.999212
1887	20535	AA048952	solute carrier family 4 (anion exchanger), member 2	Slc4a2	1	1.06691	1.12365	1.13027	1.17172	1.09063	1.09726		0.913888	0.981157	0.96409	0.999904	0.226675	0.874577
1888	16776	AA049251	laminin, alpha 5	Lama5	1	1.12937	1.11094	1.08284	1.15301	0.987239	0.971791		0.957706	0.975669	-0.446815	0.997416	-3.52051	-3.99887
1889	20220	AA049308	Sin3-associated polypeptide 18	Sap18	1	1.09628	1.14423	1.06843	1.13174	1.00227	1.04369		0.983202	0.999939	0.97353	0.999468	-4.01035	-0.828581
1890	21846	AA049318	tyrosine kinase receptor 1	Tie1	1	1.12605	1.06702	0.868982	0.841825	0.790061	0.860113		0.998233	0.944692	0.99996	0.999769	1	1
1891	13079	AA058085	cytochrome P450, family 21, subfamily a, polypeptide 1	Cyp21a1	1	0.91642	1.08821	1.17735	1.32078	1.2819	1.28409		-3.86636	0.675024	0.998445	1	0.999666	0.999991
1892	17420	AA058165	menage a trois 1	Mnat1	1	0.918307	1.07497	0.957872	1.10347	0.920056	0.95288		-0.138149	0.419118	-1.8734	-1.11945	-0.655158	-0.828581
1893	11826	AA064011	aquaporin 1	Aqp1	1	0.963138	1.04384	1.02458	1.05289	0.992885	0.910722		-2.62313	0.929934	-3.72474	-2.41623	0.347272	-0.703722
1894	18102	AA058113	expressed in non-metastatic cells 1, protein	Nme1	1	1.05321	1.15047	0.954371	1.05194	0.934348	0.994127		0.935212	0.999185	-3.41279	0.0898044	0.943206	-3.99887
1895	12835	AA059524	procollagen, type VI, alpha 3	Col6a3	1	0.911062	1.08682	1.02797	0.984067	0.957225	1.037		-1.84331	0.571295	-3.43502	-3.78671	-0.560475	-3.85422
1896	12041	AA059497	branched chain ketoacid dehydrogenase kinase	Bckdk	1	1.09153	1.12085	1.07752	1.09424	1.00317	0.933607		0.4526	0.978879	-1.01125	0.739586	-3.99887	-4.01112
1897	20893	AA064241	basic helix-loop-helix domain containing, class B2	Bhlhb2	1	0.977576	1.03531	0.952113	1.00206	0.928815	1.12459		-3.52051	0.605796	0.308823	-4.00908	0.897189	-3.65601
1898	17196	AA059540	myelin basic protein	Mbp	1	0.97635	1.11945	1.08565	1.24397	1.0824	1.18178		-2.41623	0.997496	0.928089	1	0.992858	0.999631
1899	17939	AA060459	N-acetyl galactosaminidase, alpha	Naga	1	1.08298	1.07527	1.06345	1.13255	1.08178	1.13758		0.871458	0.484512	0.543813	0.334647	-0.446815	0.909387
1900	14718	AA060494	glutamate oxaloacetate transaminase 1, soluble	Got1	1	1.0747	1.11273	1.02634	1.03222	0.9231	1.00657		0.918185	0.997416	-0.828581	-0.905782	0.897189	-3.12219
1901	12839	AA060364	procollagen, type IX, alpha 1	Col9a1	1	0.952047	0.948518	0.946238	1.02679	1.00181	0.992387		-2.68127	-2.59388	-2.56451	-3.6912	-4.00729	-3.82858
1902	17187	AA060226	Max protein	Max	1	1.04677	1.07311	0.872398	0.94363	0.81062	0.879222		-2.17558	0.938526	0.999999	0.0235349	1	0.999986
1903	13119	AA060595	cytochrome P450, family 4, subfamily a, polypeptide 14	Cyp4a14	1	1.02389	1.07458	0.980626	0.96917	0.938672	1.07359		-0.537322	0.226675	-3.65601	-2.90786	0.645639	-2.79587
1904	20818	AA059893	signal recognition particle receptor, B subunit	Srprb	1	1.1164	1.1282	0.981243	1.07334	0.938942	1.00944		0.97353	0.999996	-1.20228	0.907057	0.924267	-3.99071
1905	14567	AA060905	guanosine diphosphate (GDP) dissociation inhibitor 1	Gdi1	1	1.05241	1.14283	1.04435	1.14352	1.08722	1.07615		-3.56112	0.999769	-4.01035	0.999212	-0.42472	0.727636
1906		AA060906			1	1.0552	1.08668	1.01004	1.11469	0.908015	1.02355		-3.19866	0.996783	0.268637	0.756665	0.965062	-1.72348
1907	11287	AA061055	pregnancy zone protein	Pzp	1	0.961334	1.07656	0.993625	1.14197	1.04006	1.17715		-3.81507	0.105843	-2.41623	0.951601	-2.29627	0.978271
1908		AA061838			1	1.0083	1.10144	0.9398	1.03051	0.943981	1.04456		-1.34325	0.997416	0.74539	-0.63118	0.880613	-0.63118
1909	16426	AA062129	inter-alpha trypsin inhibitor, heavy chain 3	Itih3	1	1.16071	1.24087	1.19132	1.21855	1.03999	1.05662		0.999965	0.999997	0.999999	1	-2.1151	0.926201
1910	22229	AA062091	uncoupling protein 3 (mitochondrial, proton carrier)	Ucp3	1	1.10058	1.08412	1.02179	1.07027	0.958469	0.94295		0.907057	0.762138	-2.44606	0.463409	-1.5459	-0.1572
1911	11364	AA061679	acetyl-Coenzyme A dehydrogenase, medium chain	Acadm	1	0.995361	1.08058	0.913548	0.976153	0.866833	0.864523		-2.56451	0.889179	0.419118	-0.0461589	0.999824	0.998494
1912	18479	AA061378	p21 (CDKN1A)-activated kinase 1	Pak1	1	1.11127	1.17764	0.996926	0.98495	0.945187	0.945855		0.897189	0.977646	-4.01138	-1.01125	0.727636	-0.753081
1913	19660	AA061550	retinol binding protein 2, cellular	Rbp2	1	1.06029	1.12272	0.931974	0.927359	0.876281	0.977637		0.861681	0.918185	-0.753081	-0.446815	0.99119	-2.38633
1914	22318	AA061343	vesicle-associated membrane protein 2	Vamp2	1	1.06934	1.11863	1.02814	1.06183	0.959221	0.997332		0.997574	0.999643	-1.25825	0.81126	0.4526	-3.93806
1915	17131	AA061644	MAD homolog 7 (Drosophila)	Smad7	1	1.03589	1.08438	0.999616	1.0735	0.964157	1.03261		-0.583837	0.484512	-3.93806	0.78298	-1.57528	-0.469124
1916	13805	AA080278	endoglin	Eng	1	1.12453	1.13718	1.06151	1.04776	0.969943	1.0284		0.994396	0.998394	-0.359726	0.894579	-2.02434	-0.0461589
1917	12748	AA097860	CDC-like kinase 2	Clk2	1	0.987135	1.12921	1.02474	1.2012	1.03574	1.1258		-0.235592	0.997071	0.504938	1	0.874577	0.998494
1918	12153	AA097223	bone morphogenetic protein 1	Bmp1	1	1.04183	1.12523	1.07975	1.1214	0.994362	1.07407		0.963092	0.997793	0.371959	0.999998	-4.01035	0.384024
1919	18654	AA098166	placental growth factor	Pgf	1	0.946875	1.16463	1.18179	1.26153	1.25951	1.35334		-3.47846	0.994396	0.999999	1	1	1
1920	17762	AI427767	microtubule-associated protein tau	Mapt	1	1.00817	1.06443	0.905038	1.00791	0.965004	0.898494		-3.74087	0.996783	0.68204	-1.42941	0.998233	0.974262
1921		AA061388			1	1.0767	0.978812	1.02147	1.00805	0.962887	1.0795		0.996002	0.474046	0.580146	-1.81327	-1.14691	-0.1572
1922	26369	AA061546	centrin 1	Cetn1	1	1.09827	1.03399	0.997284	0.977511	0.927358	1.00922		0.999997	0.667878	-1.14691	-0.560475	0.999413	-3.99071
1923	18598	AA061521	pyruvate dehydrogenase E1 alpha 2	Pdha2	1	1.01868	1.08799	0.992364	0.996402	0.947056	1.03197		0.121671	0.996576	-3.78671	-1.90353	0.891909	-2.17558
1924	21756	AA063894	testicular serine protease 2	Tesp2	1	1.08613	1.05234	1.11015	1.08147	1.01151	1.09198		0.5247	0.983679	0.843911	0.988831	-1.51661	0.543813
1925	15504	AA061150	DnaJ (Hsp40) homolog, subfamily B, member 3	Dnajb3	1	0.984613	1.05092	0.974384	1.02267	1.03762	1.07907		-4.01035	0.894579	-2.96274	-3.14794	-3.60024	-1.57528
1926	11451	AA065536	acrosomal vesicle protein 1	Acrv1	1	1.06373	1.00347	1.00365	0.989981	0.894621	0.955858		-3.67381	0.999432	-3.49967	-2.62313	0.997722	-1.34325
1927	11910	AA062231	activating transcription factor 3	Atf3	1	1.0403	1.12738	1.05705	1.01376	0.992847	1.02971		0.997993	0.999997	0.81994	0.802214	0.891909	-1.96389
1928	21461	AA118406	t-complex protein 10b	Tcp10b	1	0.932585	1.13346	0.92827	1.08105	0.936954	0.999642		-1.37184	0.899741	-3.61922	0.0570948	-3.36734	-3.99887
1929	19821	AA089102	ring finger protein 2	Rnf2	1	1.08098	1.01704	0.993669	1.01056	0.887886	0.991044		0.924267	0.797551	-1.37184	-1.78328	0.999998	0.889179
1930	16833	AA110449	lactate dehydrogenase 3, C chain, sperm specific	Ldh3	1	1.05593	1.10432	0.975597	1.03044	0.869263	0.984439		-0.655158	0.99901	-2.26615	-1.78328	0.371959	-1.63431
1931	18459	AA108977	poly A binding protein, cytoplasmic 2	Pabpc2	1	1.11843	1.06206	0.962708	1.05945	0.887019	0.981937		0.943206	0.985037	-3.85422	-1.78328	-0.67934	-3.85422
1932	13137	AI326546	decay accelerating factor 2	Daf2	1	1.06571	1.19398	1.07165	1.16516	0.946591	1.0891		0.787935	1	0.971215	0.999841	-2.53504	0.197697
1933	11495	AA108219	a disintegrin and metallopeptidase domain 2	Adam2	1	1.20167	1.0688	1.22828	1.14685	1.10256	1.1604		0.999727	0.957706	0.999932	0.996783	0.824147	0.987438
1934	269823	AA066640	paraoxonase 3	Pon3	1	1.08581	1.14545	1.24485	1.18406	1.0618	1.1187		0.974262	1	1	1	0.999451	0.999824
1935	12321	AA067258	calumenin	Calu	1	1.04866	1.10088	1.12859	1.10518	1.01538	1.08291		-2.65226	0.995747	0.966011	0.851248	-3.52051	0.474046
1936	17977	AA097341	nuclear receptor coactivator 1	Ncoa1	1	1.00729	1.11579	1.06912	1.06999	0.979364	1.04683		-2.53504	0.999874	0.947558	0.430456	-3.67381	-0.0823024
1937	17246	AA072086	transformed mouse 3T3 cell double minute 2	Mdm2	1	0.995948	1.13716	1.15574	1.0483	0.877717	0.860317		-3.01679	0.562291	-0.255736	-3.75659	0.947558	0.886387
1938	22235	AA067191	UDP-glucose dehydrogenase	Ugdh	1	0.913043	1.19843	1.4093	1.45198	1.33144	1.33429		0.152701	0.947558	0.999917	0.999996	0.999468	0.999185
1939	16905	AA066180	lamin A	Lmna	1	1.00299	1.238	1.2946	1.27828	1.13528	1.19063		-4.00908	0.997862	0.998873	0.999784	0.832303	0.962068
1940	22129	AA065714	tetratricopeptide repeat domain 3	Ttc3	1	1.14951	1.20667	1.16144	1.10381	0.965756	0.952864		0.99983	0.999994	0.999736	0.996468	-4.01112	-2.62313
1941	12013	AA088927	BTB and CNC homology 1	Bach1	1	1.06244	1.08551	1.14515	1.04207	0.854034	0.934585		-2.32634	0.97353	0.871458	-1.17452	0.991701	-0.255736
1942	20619	AA088934	synaptosomal-associated protein 23	Snap23	1	1.05621	1.20034	1.21843	1.14315	0.96945	1.018		0.911663	1	1	0.999331	-3.72474	-3.19866
1943	15254	AA068901	histidine triad nucleotide binding protein 1	Hint1	1	1.05432	1.19733	1.05832	1.06583	0.860439	0.945336		0.983679	0.999983	0.121671	0.295623	0.970403	-3.65601
1944	20315	AA068750	chemokine (C-X-C motif) ligand 12	Cxcl12	1	1.13396	1.10902	1.02045	0.982207	0.856819	0.961597		0.999262	0.899741	-0.338493	-3.541	0.998977	-1.09216
1945	20302	AA071899	chemokine (C-C motif) ligand 3	Ccl3	1	1.02236	1.07164	0.936121	0.996975	0.874845	0.95924		0.847619	0.254849	-2.08485	-3.36734	0.999952	0.907057
1946	12842	AA073604	procollagen, type I, alpha 1	Col1a1	1	1.02362	0.996892	0.955916	0.997823	0.926874	0.947988		0.78298	-3.65601	-3.74087	-3.52051	0.902236	-1.20228
1947	22627	AA080011	tyrosine 3-monooxygenase/tryptophan 5-monooxygenase activation protein, epsilon polypeptide	Ywhae	1	1.07562	1.0875	0.94827	0.911105	0.960302	1.02368		0.0735555	0.197697	-3.78671	0.182904	-2.2058	-3.58087
1948	27226	AA073963	phospholipase A2, group VII (platelet-activating factor acetylhydrolase, plasma)	Pla2g7	1	1.18006	1.04139	1.06493	0.938693	0.853967	0.926081		0.999917	0.806783	0.751083	-1.17452	0.999998	0.988497
1949	12362	AA098139	caspase 1	Casp1	1	1.04861	1.07243	1.11831	1.06414	0.9524	1.01912		-2.29627	-0.0823024	0.891909	-1.01125	-1.25825	-2.17558
1950	11798	AA097958	baculoviral IAP repeat-containing 4	Birc4	1	1.05769	1.12684	1.06723	1.02561	0.839418	0.937199		-1.20228	0.883532	-0.491645	-3.77187	0.992184	0.484512
1951	13117	AA097980	cytochrome P450, family 4, subfamily a, polypeptide 10	Cyp4a10	1	1.00884	1.05046	1.00445	1.00824	0.933073	1.01781		0.182904	0.836254	-3.541	-4.01112	0.928089	-3.92926
1952	17756	AA125125	microtubule-associated protein 2	Mtap2	1	1.2062	1.23109	1.24277	1.17361	1.07537	1.20234		0.999887	1	1	0.999991	0.802214	0.99997
1953	15369	AA183852	heme oxygenase (decycling) 2	Hmox2	1	1.14221	1.14862	1.18524	1.20507	1.03629	1.1774		1	0.999999	1	1	-1.14691	0.999999
1954	12971	AA108639	crystallin, mu	Crym	1	1.11384	1.08543	0.881684	0.886918	0.806738	0.893878		0.999777	0.997161	0.946143	0.984144	1	0.999999
1955	27367	AA108363	ribosomal protein L3	Rpl3	1	0.999884	0.999625	0.999425	1	0.999842	0.997397		-3.92926	-3.77187	-3.01679	-3.99071	-1.31478	-3.19866
1956	57320	AA108826	Parkinson disease (autosomal recessive, early onset) 7	Park7	1	1.04037	1.12581	0.918898	0.941586	0.882499	0.920124		-3.41279	0.997993	0.597395	-1.06502	0.999979	0.983679
1957	19265	AA108738	protein tyrosine phosphatase, receptor type, C polypeptide-associated protein	Ptprcap	1	1.05852	1.06867	1.01535	1.05565	0.941596	0.986185		-2.32634	0.70232	-1.20228	-0.381175	-2.53504	-2.14535
1958	19215	AA108857	prostaglandin D2 synthase (brain)	Ptgds	1	1.02974	1.08238	0.964541	0.965486	1.05563	1.02014		-2.32634	0.836254	-2.85222	-3.72474	-1.72348	-2.90786
1959	12176	AA105295	BCL2/adenovirus E1B 19kDa-interacting protein 1, NIP3	Bnip3	1	1.00438	1.18495	1.14973	1.07259	0.91438	0.898539		-3.39023	-0.803223	0.828268	-3.27271	-0.195959	-2.88013
1960	12747	AA108933	CDC-like kinase 1	Clk1	1	1.04898	1.15389	1.22892	1.15853	1.03211	1.01102		-3.9102	0.978879	0.986681	0.909387	-2.76744	-2.96274
1961	20750	AA108928	secreted phosphoprotein 1	Spp1	1	1.07019	1.13532	1.13233	1.02122	0.926775	1.01606		0.751083	0.998117	0.976346	0.4526	0.972778	-3.84163
1962	12315	AA109041	calmodulin 3	Calm3	1	1.14063	1.1423	1.10265	1.13191	0.965161	1.07014		0.999989	0.999992	0.991449	0.999618	-1.37184	-1.20228
1963	17874	AA110412	myeloid differentiation primary response gene 88	Myd88	1	1.12288	1.14212	1.18177	1.23355	1.13015	1.19259		0.715218	0.854801	0.999784	0.999992	0.990649	0.999432
1964	23857	AA111662	cyclin D binding myb-like transcription factor 1	Dmtf1	1	1.11456	1.17799	1.16083	1.22225	1.11036	1.13098		0.999846	0.999997	1	1	0.998233	0.999102
1965	12443	AA111722	cyclin D1	Ccnd1	1	1.03683	1.1116	0.668154	0.638946	0.551553	0.584698		0.588846	0.904674	1	1	1	1
1966	225363	AA111688	eukaryotic translation termination factor 1	Etf1	1	1.01152	1.08305	1.01073	0.859204	0.775489	0.721085		-3.82858	-0.195959	-3.9542	0.993861	0.999994	1
1967	15001	AA118886	histocompatibility 2, O region alpha locus	H2-Oa	1	0.975126	1.04844	1.01672	0.961688	0.830389	0.945594		-3.96153	-1.37184	-3.41279	-2.32634	0.992415	0.395904
1968		AA118721			1	1.05752	1.17225	1.12158	1.08367	0.967983	0.999466		0.997334	1	0.999698	0.667878	-1.25825	-2.38633
1969	22596	AA118775	X-ray repair complementing defective repair in Chinese hamster cells 5	Xrcc5	1	0.973127	0.982159	0.861458	0.913042	0.87835	0.907952		-3.29682	-3.56112	0.936889	0.645639	0.951601	0.777924
1970		AI530569			1	1.09379	1.07668	1.08781	1.08701	1.01404	1.0638		0.96409	0.946143	0.999835	0.999262	-3.19866	0.899741
1971	50497	AA119654	heat shock 70kDa protein 14	Hspa14	1	0.974416	1.05067	0.935501	0.956732	0.934174	1.04127		-3.14794	0.359709	0.977646	0.13729	0.998394	0.899741
1972	66447	AA120639	microsomal glutathione S-transferase 3	Mgst3	1	0.987776	1.16504	1.0006	0.917682	0.983282	1.05349		0.995614	0.933494	-2.02434	-2.23599	0.854801	-3.75659
1973	20841	AA118392	zinc finger protein 143	Zfp143	1	0.962928	1.09379	1.07103	0.967669	0.912831	0.960586		-1.75335	-0.359726	-0.98462	-2.50547	0.182904	-0.905782
1974	12499	AA120757	ectonucleoside triphosphate diphosphohydrolase 5	Entpd5	1	1.23438	1.0808	1.08739	0.97045	1.02101	1.05974		0.996978	0.966011	0.0735555	-1.81327	-0.338493	-3.9542
1975		AA125367			1	1.13031	1.08424	1.15637	1.09518	1.07497	1.09611		0.996124	0.941684	0.996882	0.984597	-0.63118	0.996468
1976		AI323634			1	1.00737	1.06912	1.11555	0.975045	1.04747	0.964345		0.891909	0.891909	-0.296679	-0.905782	0.97353	-2.47581
1977	12465	AA120241	chaperonin subunit 5 (epsilon)	Cct5	1	1.02558	1.00029	0.970641	0.95246	0.803496	0.871698		-1.81327	0.81126	-3.541	0.883532	0.987065	0.92026
1978	21841	AA117605	cytotoxic granule-associated RNA binding protein 1	Tia1	1	0.980561	1.13018	1.05604	0.994827	0.854468	0.893404		-3.27271	0.815645	-0.98462	-3.34414	0.946143	0.762138
1979	12429	AA124592	cyclin B1, related sequence 1	Ccnb1-rs1	1	1.06954	1.09152	1.04267	1.01746	0.889956	1.02544		0.988831	0.999212	-0.359726	-2.96274	0.999935	-2.65226
1980		AA120355			1	1.02644	1.15488	0.941903	1.01421	0.88594	0.87206		-2.32634	0.995877	-1.60475	-3.98054	0.99119	0.978879
1981		AA120351			1	1.06974	0.979184	1.03633	0.889396	0.89896	1.01767		0.62216	-1.01125	-3.93806	0.463409	0.999947	0.630127
1982	18201	AA122528	neutral sphingomyelinase (N-SMase) activation associated factor	Nsmaf	1	1.06833	1.02859	1.08045	1.06493	0.992176	0.963136		0.911663	0.999981	0.941684	-1.01125	-3.82858	-3.12219
1983	16963	AA120030	chemokine (C motif) ligand 1	Xcl1	1			1.01655	1.06059	1.11539	0.877321				-4.01112	-3.29682	-1.48744	-1.45836
1984	233833	AA116548	trinucleotide repeat containing 6a	Tnrc6a	1	1.04885	1.15305	1.13799	1.05367	0.943642	0.93187		0.675024	0.999718	0.998977	-0.514378	0.605796	0.182904
1985	20292	AA139170	small chemokine (C-C motif) ligand 11	Ccl11	1	0.982851	1.04821	0.949732	0.945978	0.903959	0.963545		0.990649	0.777924	-0.138149	0.268637	0.994887	-0.17647
1986	22019	AA139288	tripeptidyl peptidase II	Tpp2	1	1.09781	1.06078	1.04979	0.947156	0.864244	0.853899		0.966011	0.996681	-2.17558	0.922287	1	0.999939
1987	12460	AA123360	copper chaperone for superoxide dismutase	Ccs	1	1.01746	1.22573	0.982672	1.01455	0.830688	0.86969		-4.00218	0.854801	-3.92926	-3.80111	-1.01125	-3.06996
1988	14600	AA124236	growth hormone receptor	Ghr	1	1.03542	1.19368	0.985117	1.03821	0.875676	0.941018		-1.03805	0.999564	-3.34414	-4.00218	0.441616	-3.36734
1989	13850	AA124202	epoxide hydrolase 2, cytoplasmic	Ephx2	1	1.09216	1.07531	0.967824	0.976027	0.856809	0.931701		0.824147	0.441616	-3.29682	-3.29682	0.996124	0.494809
1990	14433	AA122891	similar to glyceraldehyde-3-phosphate dehydrogenase	LOC14433	1	0.999918	0.999919	0.999903	0.999476	0.999848	0.999834		-3.45691	0.68204	-3.72474	-1.93369	-1.20228	-1.11945
1991	21859	AA145784	tissue inhibitor of metalloproteinase 3	Timp3	1	1.11093	1.17697	0.964425	1.02233	1.02589	1.05603		0.854801	0.994887	-3.87803	0.441616	-2.76744	-2.76744
1992	110454	AA145865	lymphocyte antigen 6 complex, locus A	Ly6a	1	1.13295	1.17857	1.02984	1.05502	0.875885	0.968701		0.991701	0.996124	-1.31478	-0.854129	0.957706	-2.41623
1993	20517	AA140078	solute carrier family 22 (organic cation transporter), member 1	Slc22a1	1	1.06725	1.00304	1.01501	1.07763	0.981944	0.989903		0.928089	-2.88013	-2.9354	0.474046	-4.00499	-2.35636
1994	11501	AA154162	a disintegrin and metallopeptidase domain 8	Adam8	1	1.0693	0.996454	1.07735	1.06951	0.975189	1.0696		0.637953	-1.06502	0.946143	-4.00499	-3.91997	0.13729
1995	15482	AA154104	heat shock protein 1-like	Hspa1l	1	1.07358	1.05924	0.987036	0.988795	0.902563	0.996939		0.941684	0.993672	-2.29627	-3.6912	0.995614	0.321831
1996	20963	AA142676	spleen tyrosine kinase	Syk	1	1.09667	1.05606	1.08863	1.01091	0.886231	0.972446		0.152701	-0.0641222	0.282228	-3.06996	0.959942	-3.63781
1997	110460	AA143990	acetyl-Coenzyme A acetyltransferase 2	Acat2	1	1.00207	1.01592	1.05025	0.933116	0.956895	0.965839		-3.88922	-2.2058	-3.98054	-2.41623	0.13729	-4.00908
1998	20773	AA123420	serine palmitoyltransferase, long chain base subunit 2	Sptlc2	1	1.12045	1.09293	1.00376	0.91792	0.835416	0.899135		0.00643421	0.998494	-0.778055	0.13729	0.999968	0.996002
[truncated: 11,363 more rows]
