# Supplementary material for: In vivo – in vitro toxicogenomic comparison of TCDD-elicited gene expression in Hepa1c1c7 mouse hepatoma cells and C57BL/6 hepatic tissue
Source: BMC Genomics. 2006 Apr 12;7:80. doi: 10.1186/1471-2164-7-80 (PMC1513214; doi:10.1186/1471-2164-7-80)
Supplement: Additional File 5 — Untreated Hepalclc7 and C57BL/6 sample microarray data. Ratios represent basal expression of Hepalclc7 cells relative to hepatic tissue from C5VBL/6 mice. P1(t)-values represent posterior probabilities of activity on a per gene and dose basis using the model-based t-value. [file 1471-2164-7-80-S5.xls]

## Sheet: Sheet1
Additional File 5. Untreated Hepa1c1c7 and C57BL/6 sample microarray data. Ratios represent basal expression of Hepa1c1c7 cells relative to hepatic tissue from C57BL/6 mice. P1(t)-values represent posterior probabilities of activity on a per gene and dose basis using the model-based t-value. Blank values for ratios are due to filtered values during analysis while blank values for t-statistic are …
Clone ID	Entrez Gene ID	GenBank Accession	Gene Name	Gene Abbreviation	normalized in vitro signal intensity	normalized in vivo signal intensity	Ratio (in vitro/in vivo)	P1(t) (in vitro/in vivo)
1		AA466341			4021.98	2506.64	1.60453	0.965587
2	13030	AA510750	cathepsin B	Ctsb	3573.54	6768.24	0.527987	0.998017
3	15251	AA511100	hypoxia inducible factor 1, alpha subunit	Hif1a	2671.39	4920.34	0.542927	0.996945
4	17210	AA498218	myeloid cell leukemia sequence 1	Mcl1	11694.5	13688	0.854361	-0.506699
5	66256	AA498292	signal sequence receptor, beta	Ssr2	8973.78	4436.62	2.02266	0.997306
6	14073	AA498162	fatty acid amide hydrolase	Faah	13379.6	14791.7	0.904532	-29.9079
7	15945	AA510124	chemokine (C-X-C motif) ligand 10	Cxcl10	22018.8	10033.2	2.19459	0.999324
8	17191	AA510881	methyl-CpG binding domain protein 2	Mbd2	5689.97	8942.79	0.636264	0.918012
9	21413	AA518455	transcription factor 4	Tcf4	1059.98	1323.73	0.800751	-16.5191
10	17750	AA521728	metallothionein 2	Mt2	65505.9	65494.9	1.00017	-5104.48
11	78330	AA521758	RIKEN cDNA 1500032D16 gene	1500032D16Rik	749.256	861.094	0.870121	-85.4133
12	15979	AA541842	interferon gamma receptor 1	Ifngr1	1989.23	2148.93	0.925683	-78.0164
13	68011	AA530032	small nuclear ribonucleoprotein polypeptide G	Snrpg	8934.51	39657.9	0.22529	0.99963
14	17220	AA544948	minichromosome maintenance deficient 7 (S. cerevisiae)	Mcm7	21502.8	52684.7	0.408142	0.991797
15	20823	AA544321	Sjogren syndrome antigen B	Ssb	1091.29	1705.37	0.639914	-34.7751
16	15388	AA545633	heterogeneous nuclear ribonucleoprotein L	Hnrpl	25717.3	39594.8	0.649514	0.866857
17	20375	AA543251	SFFV proviral integration 1	Sfpi1	7898.21	6436.32	1.22713	0.884257
18	100563	AA546085	expressed sequence AF013969	AF013969	4968.69	2944.35	1.68753	0.985838
19	19184	AA546216	protease (prosome, macropain) 26S subunit, ATPase 5	Psmc5	10911.5	4250.66	2.567	0.999988
20	21928	AA537672	tumor necrosis factor, alpha-induced protein 2	Tnfaip2	1001.44	1365.82	0.733216	0.980832
21	22221	AA537117	upstream binding protein 1	Ubp1	60505.4	55153	1.09705	-4.28805
22	18667	NM_008829	progesterone receptor	Pgr	6323.35	4825.34	1.31045	0.984265
23	59050	AA638670	RIKEN cDNA 5730427N09 gene	5730427N09Rik	35637.2	58132.6	0.613033	0.987755
24	19124	AA672430	protein C receptor, endothelial	Procr	7795.76	8845.41	0.881334	-5.57346
25	21408	AA616580	zinc finger protein 354A	Zfp354a	44926.4	15573.6	2.88479	0.99858
26	53357	AA592727	phospholipase A2, group VI	Pla2g6	31333.5	15070.1	2.07918	0.999765
27		AA793036			16524	15388.5	1.07379	0.938123
28	12802	AA796154	cannabinoid receptor 2 (macrophage)	Cnr2	7633.86	8466.39	0.901667	0.500485
29	269682	AA619097	golgi autoantigen, golgin subfamily a, 3	Golga3	1815.55	57969.5	0.031319	1
30	18458	AA615571	poly A binding protein, cytoplasmic 1	Pabpc1	65492.6	28854.1	2.26979	0.999998
31	19223	AA616188	prostaglandin I2 (prostacyclin) synthase	Ptgis	18115.3	19590.1	0.92472	-3.80786
32	14688	AA647753	guanine nucleotide binding protein, beta 1	Gnb1	65524.4	64194.6	1.02072	-10.434
33	18674	AA869051	solute carrier family 25 (mitochondrial carrier, phosphate carrier), member 3	Slc25a3	10142.6	14763.3	0.687015	0.846679
34	15251	AA870338	hypoxia inducible factor 1, alpha subunit	Hif1a	13446.1	17713.2	0.759101	0.997439
35	22352	AA870527	vimentin	Vim	10568.7	54520.4	0.193849	0.999998
36	27354	AA674908	nibrin	Nbn	494.743	571.365	0.865897	-3.6143
37		AA636829			30725.8	17499.2	1.75584	0.997375
38	72993	AA637702	RIKEN cDNA 2900057D21 gene	2900057D21Rik	13744.2	10572.3	1.30002	0.834851
39	14923	AA929137	guanylate kinase 1	Guk1	15758	6924.47	2.2757	0.999748
40	19166	AA762631	proteasome (prosome, macropain) subunit, alpha type 2	Psma2	65354.1	57967.9	1.12742	0.796161
41	15569	AA636307	ELAV (embryonic lethal, abnormal vision, Drosophila)-like 2 (Hu antigen B)	Elavl2	5541.73	14385.4	0.385233	0.999486
42	15395	AA636231	homeo box A10	Hoxa10	15506.2	2020.96	7.67266	1
43	110198	AA636461	aldo-keto reductase family 7, member A5 (aflatoxin aldehyde reductase)	Akr7a5	6554.05	6172.37	1.06184	-7.62718
44	54152	AA681606	dynein, axonemal, light chain 4	Dnalc4	23328.3	35237.9	0.662022	0.983873
45		AA656606			6158.7	11863.5	0.519128	0.980325
46	14828	AA693136	heat shock 70kD protein 5 (glucose-regulated protein)	Hspa5	7940.93	7830.2	1.01414	-26.7277
47		AA693054			1254.68	1944.46	0.645259	0.995454
48	14422	AA823657	UDP-N-acetyl-alpha-D-galactosamine:(N-acetylneuraminyl)-galactosyl-N-acetylglucosaminylpolypeptide-beta-1, 4-N-acetylgalactosaminyltransferase	Galgt2	26574.1	11727.7	2.26592	0.999141
49	20813	AA691161	signal recognition particle 14	Srp14	36247.6	20709.4	1.7503	0.999231
50	12323	AA691743	calcium/calmodulin-dependent protein kinase II, beta	Camk2b	3712.07	4979.65	0.745448	0.452537
51	233575	AA759453	FGF receptor activating protein 1	MGI:2385286	16078.2	44990.1	0.357372	0.998844
52	57312	AA733327	mitochondrial ribosomal protein S31	Mrps31	39063.1	13534.1	2.88627	0.999924
53	66043	AA755526	ATP synthase, H+ transporting, mitochondrial F1 complex, delta subunit	Atp5d	3845.6	3227.37	1.19156	0.535584
54		AA645035			8489.06	48741.5	0.174165	1
55	22401	AA710789	wild-type p53-induced gene 1	Wig1	7710.58	5287.08	1.45838	-3.91157
56		AA712092			4124.91	9032.76	0.456661	0.999891
57	78891	AA726689	SCY1-like 1 (S. cerevisiae)	Scyl1	30186.2	22127	1.36423	0.851585
58	21917	AA734516	thymopoietin	Tmpo	18489.4	10043.1	1.841	0.999981
59	14998	AA717747	histocompatibility 2, class II, locus DMa	H2-DMa	13750.6	6099.55	2.25436	0.999961
60	66144	AA636882	ATPase, H+ transporting, V1 subunit F	Atp6v1f	65539.6	25579.6	2.56219	0.999549
61	13798	AA711901	engrailed 1	En1	1401.63	2724.66	0.514425	0.991546
62	11770	AA712099	fatty acid binding protein 4, adipocyte	Fabp4	65494.4	8388.15	7.80797	0.999999
63		AA739325			12874.2	5996.06	2.14712	0.999508
64	20184	AA739003	retinoid X receptor interacting protein 110	Rxrip110	65523.9	57264.3	1.14424	0.675881
65	22190	AA880165	ubiquitin C	Ubc	34220	10415	3.28563	1
66	16188	AA797533	interleukin 3 receptor, alpha chain	Il3ra	15924.6	3256.36	4.89031	1
67		AA880004			65519.2	22853	2.86698	1
68	19752	AA790398	ribonuclease, RNase A family, 1 (pancreatic)	Rnase1	17066.3	11112.7	1.53575	0.891531
69	18575	AA856411	phosphodiesterase 1C	Pde1c	10454	40750.8	0.256535	0.999918
70	16477	AA759387	Jun-B oncogene	Junb	8163.98	18039.6	0.452558	0.990551
71	14148	AA881439	ferredoxin 1	Fdx1	65522.5	39519.1	1.65799	0.999794
72	75705	AA867136	eukaryotic translation initiation factor 4B	Eif4b	4047.69	3220.49	1.25686	0.347052
73		AA867214			17366.1	3532.08	4.91667	0.999979
74	12568	AA881868	cyclin-dependent kinase 5	Cdk5	23057.5	22504.6	1.02457	-47.4128
75	71819	AA798124	kinesin family member 23	Kif23	16358.1	20098	0.813918	0.305448
76	110119	AA915049	mannose phosphate isomerase 1	Mpi1	19261.8	53552.3	0.359682	0.999982
77	12579	AA914666	cyclin-dependent kinase inhibitor 2B (p15, inhibits CDK4)	Cdkn2b	14337.4	20422.3	0.702047	0.389114
78	228836	AA874407	discs, large homolog-associated protein 4 (Drosophila)	Dlgap4	22821.2	28448.4	0.802197	-0.862873
79	12122	AA915729	BH3 interacting domain death agonist	Bid	2382.33	1878.08	1.2685	0.485602
80	74255	AA939752	smu-1 suppressor of mec-8 and unc-52 homolog (C. elegans)	Smu1	4842.97	7749.66	0.624927	0.990726
81	234734	AI154346	alanyl-tRNA synthetase	Aars	56833.4	18440.2	3.08203	0.999602
82	19217	AA958901	prostaglandin E receptor 2 (subtype EP2)	Ptger2	6443.13	9702.5	0.664069	0.833395
83	19293	AA980158	parvalbumin	Pvalb	4424.08	4495.8	0.984048	-112.984
84	14705	AA980499	Bernardinelli-Seip congenital lipodystrophy 2 homolog (human)	Bscl2	2270.52	2042.28	1.11176	-13.7336
85	21766	AI049437	testis expressed gene 261	Tex261	65411.9	44785.1	1.46057	0.62433
86	15401	AI006119	homeo box A4	Hoxa4	48843.3	39318.3	1.24225	-2.45077
87	16780	AI019837	laminin, beta 3	Lamb3	13863.8	38193.3	0.362992	-0.917411
88	19222	AI019668	prostaglandin I receptor (IP)	Ptgir	65523.9	30958.5	2.11651	0.99938
89	16590	AI020663	kit oncogene	Kit	15744.6	11268.8	1.39719	0.0411461
90	12315	AI020695	calmodulin 3	Calm3	5605.28	4979.48	1.12568	-4.1741
91		AI120868			14289.7	33031.7	0.432606	0.99937
92	14425	AI180761	UDP-N-acetyl-alpha-D-galactosamine:polypeptide N-acetylgalactosaminyltransferase 3	Galnt3	53916.7	43822.3	1.23035	-0.808452
93	66711	AI180905	Shwachman-Bodian-Diamond syndrome homolog (human)	Sbds	33731	40625.5	0.830291	-16.3147
94		AI036494			25738.8	62364.7	0.412714	0.999959
95	12750	AI120656	CDC like kinase 4	Clk4	24847	28725.1	0.864992	-17.2951
96	11605	AA832920	galactosidase, alpha	Gla	3570.84	3874.21	0.921696	-205.767
97	268977	AA833086	latent transforming growth factor beta binding protein 1	Ltbp1	5152.73	1002.29	5.14094	0.999662
98	14313	AA839542	follistatin	Fst	4062.48	851.625	4.77026	0.998765
99	56697	AI286847	A kinase (PRKA) anchor protein 10	Akap10	4599.21	2766.38	1.66254	0.378305
100	18749	AI159395	protein kinase, cAMP dependent, catalytic, beta	Prkacb	7554.95	14004.6	0.539462	0.998274
101	15109	AI154681	histidine ammonia lyase	Hal	15024.1	65524.1	0.229292	0.999874
102	20366	AI529008	small EDRK-rich factor 2 pseudogene	Serf2-ps	65531	52361.3	1.25151	-4.36784
103	217737	AA833239	AHA1, activator of heat shock 90kDa protein ATPase homolog 1 (yeast)	Ahsa1	21696.5	17637.7	1.23012	0.478755
104	13424	AA833263	dynein, cytoplasmic, heavy chain 1	Dnchc1	36578.4	14084.5	2.59707	0.999454
105	69019	AA833338	signal peptidase complex subunit 1 homolog (S. cerevisiae)	Spcs1	21251.4	21478.8	0.989413	-382.349
106	101568	AI152017	vaccinia related kinase 3	Vrk3	10332.8	7478.36	1.38169	0.981654
107	12912	AI158037	cAMP responsive element binding protein 1	Creb1	11396.3	12338.5	0.923641	-602.465
108	12483	AI159351	CD22 antigen	Cd22	322.373	312.535	1.03148	-203.716
109	11911	AI152301	activating transcription factor 4	Atf4	29196.4	11836	2.46674	0.752388
110	11486	AI152550	adenosine deaminase	Ada	944.819	1135.14	0.832338	-9.67422
111	12638	AI156185	cystic fibrosis transmembrane conductance regulator homolog	Cftr	640.029	683.403	0.936532	-296.124
112	15374	AI573524	hematological and neurological expressed sequence 1	Hn1	38484.6	5627.39	6.8388	0.999999
113	16601	AI153855	Kruppel-like factor 9	Klf9	5969.47	18360.3	0.325129	0.985777
114	17105	AI157812	lysozyme	Lyzs	2399.01	18782.8	0.127724	0.998589
115	18260	AI154892	occludin	Ocln	5074.54	6858.94	0.739843	0.752108
116	53599	AI155272	CD164 antigen	Cd164	8445.62	26289.7	0.321253	0.997735
117		AA981395			1524.64	5421.01	0.281247	0.998551
118	320873	AA982462	cadherin 10	Cdh10	244.443	358.227	0.68237	-22.4955
119	11964	AI195304	ATPase, H+ transporting, V1 subunit A, isoform 1	Atp6v1a1	4641	3301.36	1.40578	0.572751
120	59027	AI227311	pre-B-cell colony-enhancing factor 1	Pbef1	10849	20906.4	0.518929	-0.619147
121	13013	AI037715	cystatin 9	Cst9	768.241	997.544	0.770132	0.935748
122	22024	AI046576	cysteine-rich secretory protein 2	Crisp2	826.827	1297.09	0.637445	-3.0123
123	20877	AI048384	aurora kinase B	Aurkb	10756.1	6339.94	1.69655	-7.94571
124	102462	AI173034	IMP3, U3 small nucleolar ribonucleoprotein, homolog (yeast)	Imp3	10879.8	10276	1.05876	-34.8585
125	14260	AI173036	formin 1	Fmn1	1430.29	1549.78	0.922902	-12.4606
126		AI037693			2143.27	2652.89	0.807899	-32.0847
127	20671	AI048425	SRY-box containing gene 17	Sox17	936.219	527.401	1.77516	0.983126
128	11640	AI047078	A kinase (PRKA) anchor protein 1	Akap1	5751.06	14261.9	0.403247	0.999194
129	54137	AI047576	proacrosin binding protein	Acrbp	1650.47	1678.28	0.983428	-86.7913
130	15234	AI225823	hepatocyte growth factor	Hgf	311.552	1058.73	0.294271	0.999999
131	14211	AI255214	SMC2 structural maintenance of chromosomes 2-like 1 (yeast)	Smc2l1	2066.77	1137.96	1.8162	0.612282
132	11609	AI316812	angiotensin II receptor, type 2	Agtr2	202.107	253.955	0.795837	-47.3631
133	13039	AA174215	cathepsin L	Ctsl	57262.3	51636.5	1.10895	-9.16434
134	58810	AI605721	aldo-keto reductase family 1, member A4 (aldehyde reductase)	Akr1a4	54985.7	44509.8	1.23536	-1.13837
135	20090	W12819	ribosomal protein S29	Rps29	62182.1	38099.4	1.6321	0.874564
136	74617	W10703	serine carboxypeptidase 1	Scpep1	30879.1	5199.14	5.93927	1
137	11544	W10726	ADP-ribosylarginine hydrolase	Adprh	12057	5186.58	2.32466	1
138	16322	W10710	inhibin alpha	Inha	18836.9	13119.2	1.43583	0.97056
139		W12178			4561.53	3352.6	1.36059	0.993721
140	12581	W12208	cyclin-dependent kinase inhibitor 2D (p19, inhibits CDK4)	Cdkn2d	4941.94	1761.07	2.80622	0.999445
141	14451	W13049	growth arrest specific 1	Gas1				-40.7872
142		W13631			15007.8	21655.5	0.693027	0.876323
143	17158	W09023	mannosidase 2, alpha 1	Man2a1	1982.81	18035.2	0.109941	0.999999
144	20932	W12260	surfeit gene 4	Surf4	19165.9	40753.6	0.470288	0.999866
145	56334	W14393	RIKEN cDNA 1110032D12 gene	1110032D12Rik	65502.8	58353	1.12253	-3.00011
146	51793	W99217	dimethylarginine dimethylaminohydrolase 2	Ddah2	956.552	2145.37	0.445867	0.99985
147		W12121			10758.6	19229.4	0.559486	0.98653
148	18160	W13098	natriuretic peptide receptor 1	Npr1	2289.75	8951.71	0.255789	0.999962
149	20024	W11216	SUB1 homolog (S. cerevisia	Sub1	42377	16630.6	2.54814	0.998993
150		W13691			65531	23353.7	2.80602	0.999877
151	11792	W08299	apurinic/apyrimidinic endonuclease 1	Apex1	16848.1	7157.53	2.3539	0.999988
152	15902	W08387	inhibitor of DNA binding 2	Id2	1482.38	36546.7	0.0405613	0.999998
153	15203	W11571	hephaestin	Heph	65527.2	38531.4	1.70062	0.989275
154		W34460			44116.2	11845	3.72445	0.999965
155	66082	W34507	abhydrolase domain containing 6	Abhd6	36724.3	43081.9	0.85243	-2.27727
156		W14555			383.948	483.757	0.79368	-4.09769
157	23833	W15001	CD52 antigen	Cd52	555.941	2943.31	0.188883	0.998304
158	56040	W14267	ribosomal protein, large, P1	Rplp1	65508	60001.9	1.09177	-8.34295
159	12068	W18376	blocked early in transport 1 homolog (S. cerevisiae)	Bet1	3484.99	12450.5	0.279907	0.999966
160	27360	W18074	adducin 3 (gamma)	Add3	23762.2	14393.9	1.65085	0.996211
161	15399	AI324701	homeo box A2	Hoxa2	9733.07	6958.57	1.39872	0.997878
162	68198	AI391300	NADH dehydrogenase (ubiquinone) 1 beta subcomplex, 2	Ndufb2	2458.93	65518.8	0.0375301	1
163	28080	W36942	ATP synthase, H+ transporting, mitochondrial F1 complex, O subunit	Atp5o	34871.5	35451.2	0.983647	-24.205
164	20016	W20956	RNA polymerase 1-1	Rpo1-1	28783.5	8992.77	3.20074	0.999995
165		W34262			645.294	551.692	1.16966	-10.7574
166	19042	W18642	protein phosphatase 1A, magnesium dependent, alpha isoform	Ppm1a	8816.32	21566.5	0.408796	0.99801
167	13542	W29705	dishevelled, dsh homolog 1 (Drosophila)	Dvl1	1692.02	4385	0.385866	0.999978
168		W30430			65514.3	33926.3	1.93108	0.999955
169	14751	W29397	glucose phosphate isomerase 1	Gpi1	65502.8	34934.4	1.87502	0.999888
170	27053	W29492	asparagine synthetase	Asns	42051.7	5504.72	7.6392	0.999936
171	53323	W29921	huntingtin interacting protein 2	Hip2	13986.3	14850	0.941835	-10.6726
172	16619	W34620	kallikrein 27	Klk27	799.256	1809.01	0.44182	0.999948
173	13167	W33910	diazepam binding inhibitor	Dbi	35288.3	65524.1	0.538555	0.999645
174		AI430677			65531	32476.2	2.01782	0.999984
175	56443	W34547	actin related protein 2/3 complex, subunit 1A	Arpc1a	16211.3	10958.4	1.47935	0.99963
176	14325	W34689	ferritin light chain 1	Ftl1	65541.2	65534.1	1.00011	-20.4816
177	22784	W34988	solute carrier family 30 (zinc transporter), member 3	Slc30a3	51042.3	65536.3	0.778839	0.933752
178	22378	W41126	WW domain binding protein 2	Wbp2	27027.1	19265	1.40291	0.998527
179	107686	W41213	small nuclear ribonucleoprotein D2	Snrpd2	65531.4	32242.8	2.03243	0.999905
180	22174	W41438	TYRO3 protein tyrosine kinase 3	Tyro3	33604.6	14500.5	2.31748	0.999743
181	12812	W40627	coilin	Coil	3913.31	9660.5	0.405084	0.997298
182	15425	W33293	homeo box C6	Hoxc6	27001.4	19487.8	1.38556	0.905479
183	16158	W41820	interleukin 11 receptor, alpha chain 2	Il11ra2	4741.37	10976.8	0.431946	0.999657
184		W48168			12084.7	18822.8	0.642026	0.956836
185	19730	W48230	ral guanine nucleotide dissociation stimulator	Ralgds	15851.3	11359.9	1.39537	0.942698
186	26559	W41683	hormonally upregulated Neu-associated kinase	Hunk	2579.63	2220.65	1.16166	-0.86485
187	66913	W46090	KDEL (Lys-Asp-Glu-Leu) endoplasmic reticulum protein retention receptor 2	Kdelr2	23906.4	21439	1.11509	-1.51683
188	66420	W45751	polymerase (RNA) II (DNA directed) polypeptide E	Polr2e	41375.7	9364.42	4.41839	1
189	69955	W45807	phenylalanine-tRNA synthetase 2 (mitochondrial)	Fars2	5467.94	8697.2	0.628701	0.999325
190	18582	W45989	phosphodiesterase 6D, cGMP-specific, rod, delta	Pde6d	31520.9	13113.6	2.40368	0.999958
191	20692	W46030	secreted acidic cysteine rich glycoprotein	Sparc	36698.9	29018.9	1.26465	0.998956
192	21652	AI425579	PHD finger protein 1	Phf1	3370.71	3982.15	0.846455	0.519699
193	21428	W61621	transcription factor-like 4	Tcfl4	8598.92	6384.39	1.34687	0.568654
194	20525	W62486	solute carrier family 2 (facilitated glucose transporter), member 1	Slc2a1	23101.4	3071.47	7.52129	0.999988
195	13353	W54234	DiGeorge syndrome critical region gene 6	Dgcr6	10795.8	10948	0.986098	-19.4502
196	15193	W53883	hepatoma-derived growth factor, related protein 2	Hdgfrp2	25887.5	14216	1.82101	0.999916
197	21402	W53991	S-phase kinase-associated protein 1A	Skp1a	21840.9	34963.8	0.624671	0.986266
198		W61383			61600.5	9997.78	6.16142	1
199	14608	W62391	G protein-coupled receptor 83	Gpr83	7395.74	5938.27	1.24544	0.89222
200	14287	W59651	folylpolyglutamyl synthetase	Fpgs	40057.9	54565.8	0.734122	0.986137
201	23994	W64075	DAZ associated protein 2	Dazap2	64643.6	44850.6	1.44131	0.999644
202	15181	W62765	histone deacetylase 1 pseudogene	Hdac1-ps	15557.5	11213.6	1.38738	0.959343
203	18472	W61996	platelet-activating factor acetylhydrolase, isoform 1b, beta1 subunit	Pafah1b1	22828.4	8949.35	2.55084	0.999986
204		W62708			3758.46	4238.62	0.886718	-3.41748
205	109648	W70782	neuropeptide Y	Npy	1154.78	1125.92	1.02564	-20.5806
206	15427	W64848	homeo box C9	Hoxc9	50464	36314.4	1.38964	0.890938
207	17136	W76964	myelin-associated glycoprotein	Mag	15118.4	12749.8	1.18578	-1.02883
208	66416	W64426	NADH dehydrogenase (ubiquinone) 1 alpha subcomplex, 7 (B14.5a)	Ndufa7	57063	38690.7	1.47485	0.998438
209	14252	W66775	flotillin 2	Flot2	22650.7	12683.8	1.7858	0.999964
210	19725	W70909	regulatory factor X, 2 (influences HLA class II expression)	Rfx2	7792.89	3625.68	2.14936	0.999458
211		W70994			65519.2	42083.9	1.55687	0.999484
212	13057	W74825	cytochrome b-245, alpha polypeptide	Cyba	3429.6	5689.88	0.602754	0.909063
213	54006	W71604	deformed epidermal autoregulatory factor 1 (Drosophila)	Deaf1	13546.8	15289.6	0.886015	0.498082
214	23850	W81981	pappalysin 2	Pappa2	23332.4	36075.8	0.646761	0.994838
215	14131	W82159	Fc receptor, IgG, low affinity III	Fcgr3	5598.29	5278.52	1.06058	-12.8843
216	57423	W82194	ATP synthase, H+ transporting, mitochondrial F0 complex, subunit f, isoform 2	Atp5j2	36994.8	37799.5	0.978712	-12.7297
217	81489	W75670	DnaJ (Hsp40) homolog, subfamily B, member 1	Dnajb1	48709.2	34203.4	1.4241	0.992663
218	26362	W78330	AXL receptor tyrosine kinase	Axl	38691.1	5097.02	7.59093	0.999994
219	74173	W82973	RIKEN cDNA 1700012B15 gene	1700012B15Rik	2458.36	3828.63	0.642099	0.892274
220	26431	W80023	G protein-coupled receptor kinase-interactor 2	Git2	16099.1	13218.3	1.21794	0.994421
221	13010	W78651	cystatin C	Cst3	65485.2	45892.3	1.42693	0.944995
222	17955	W81759	nucleosome assembly protein 1-like 4	Nap1l4	43262.4	19212.1	2.25183	0.99977
223	109979	W82798	ADP-ribosyltransferase 3	Art3	1175.28	2705.48	0.434407	0.999767
224	15312	W83341	high mobility group nucleosomal binding domain 1	Hmgn1	44442.4	30676.7	1.44874	0.957515
225	105988	W83574	extra spindle poles-like 1 (S. cerevisiae)	Espl1	8825.42	11358.9	0.776961	0.992058
226	54405	W83104	NADH dehydrogenase (ubiquinone) 1 alpha subcomplex, 1	Ndufa1	7337.02	19889	0.368899	0.999993
227	20778	W82738	scavenger receptor class B, member 1	Scarb1	16351.7	44530.4	0.367204	0.999994
228	67264	W83085	NADH dehydrogenase (ubiquinone) 1 beta subcomplex 8	Ndufb8	29206	33629.3	0.86847	-0.594043
229	12257	W82946	benzodiazepine receptor, peripheral	Bzrp	31408.1	20794.8	1.51038	0.927731
230	26572	W83216	COP9 (constitutive photomorphogenic) homolog, subunit 3 (Arabidopsis thaliana)	Cops3	37541.8	44819.1	0.837629	-2.2604
231	14419	W83304	galanin	Gal	7118.32	5648.08	1.26031	-6.5216
232	14230	W84142	FK506 binding protein 10	Fkbp10	40855.8	35283.3	1.15794	0.979858
233	15437	AI430412	homeo box D8	Hoxd8	1472.2	2020.23	0.728731	0.702919
234	13136	W83988	decay accelerating factor 1	Daf1	1020.25	3649.75	0.27954	0.999629
235	16391	W84302	interferon dependent positive acting transcription factor 3 gamma	Isgf3g	7932.44	15611.3	0.508121	1
236		W87045			1466.23	1887.79	0.776692	0.824352
237	56612	W88132	prefoldin 5	Pfdn5	49173.6	19251.1	2.55432	0.999863
238	20643	W85296	small nuclear ribonucleoprotein E	Snrpe	17680.9	10568.9	1.67291	0.722141
239	30926	W85535	thioredoxin-like 2	Txnl2	33094.1	16142.6	2.05011	0.999323
240	17000	W89254	lymphotoxin B receptor	Ltbr	39677.8	31207.5	1.27142	0.810217
241	13043	W96939	cortactin	Cttn	55972.1	30881.1	1.8125	0.999915
242	56717	AI325857	FK506 binding protein 12-rapamycin associated protein 1	Frap1	14045.5	10837.1	1.29605	0.401859
243	18541	W89405	pericentrin 2	Pcnt2	6948.99	21211.2	0.327609	0.987873
244	11520	W89846	adipose differentiation related protein	Adfp	56541.3	43751.9	1.29232	0.872058
245	54364	W89823	ribonuclease P/MRP 30 subunit (human)	Rpp30	3941.49	3631.5	1.08536	-8.22366
246	12297	W90827	calcium channel, voltage-dependent, beta 3 subunit	Cacnb3	29230	12590.4	2.32161	0.999909
247	21807	W96821	transforming growth factor beta 1 induced transcript 4	Tgfb1i4	7572.54	12318.8	0.614715	0.884175
248	66596	W99934	general transcription factor III A	Gtf3a	54285.3	21329	2.54515	0.999991
249	15417	W97853	homeo box B9	Hoxb9	810.204	1021.92	0.792822	0.98305
250	12015	W98547	Bcl-associated death promoter	Bad	14786.3	8477.46	1.74419	0.999933
251	22419	W91468	wingless-related MMTV integration site 5B	Wnt5b	10527.9	27435.3	0.383734	0.999748
252	18971	W91387	polymerase (DNA directed), delta 1, catalytic subunit	Pold1	65539.6	12044.9	5.44127	1
253	11765	AA002389	adaptor protein complex AP-1, gamma 1 subunit	Ap1g1	8716.92	10218.7	0.853037	0.136824
254	18673	AA000102	prohibitin	Phb	11807.1	8506.9	1.38794	0.999603
255	140858	AA000181	WD repeat domain 5	Wdr5	17186.8	10719.6	1.6033	0.999927
256	20020	AA000244	polymerase (RNA) II (DNA directed) polypeptide A	Polr2a	19503.4	9895.71	1.9709	0.999726
257	11465	AA000327	actin, gamma, cytoplasmic 1	Actg1	65558.2	35621.1	1.84043	0.998984
258	18632	AA003271	peroxisomal biogenesis factor 11b	Pex11b	8293.77	6713.29	1.23542	0.998246
259		AA051014			3628.71	4599.25	0.788979	0.691287
260	17865	AA003042	myeloblastosis oncogene-like 2	Mybl2	14235.7	1413.89	10.0684	1
261	19255	AA003599	protein tyrosine phosphatase, non-receptor type 2	Ptpn2	7068.01	5053.49	1.39864	0.964988
262	245474	AA008051	cDNA sequence BC068171	BC068171	5137.3	3371.64	1.52368	-1.15282
263	15893	AA008044	islet cell autoantigen 1	Ica1	2680.97	2256.81	1.18794	-3.23671
264	56455	AA008134	dynein, cytoplasmic, light chain 1	Dnclc1	52998	9571.81	5.53688	0.999992
265	22210	AA003956	ubiquitin-conjugating enzyme E2B, RAD6 homology (S. cerevisiae)	Ube2b	8347.22	13239.4	0.630483	0.989802
266	20744	AA014532	spermatid perinuclear RNA binding protein	Strbp	4707.21	5165.56	0.911268	-1.06391
267	21645	AA008471	t-complex-associated testis expressed 1	Tcte1	895.976	1393.51	0.642961	0.997526
268	85305	AA004176	lysyl-tRNA synthetase	Kars	40347.8	15598	2.58673	0.999981
269	18991	AA014507	POU domain, class 3, transcription factor 1	Pou3f1	21516	30144.7	0.713759	0.979078
270	18762	AA014771	protein kinase C, zeta	Prkcz	1070.23	2815.23	0.380158	0.999976
271	14645	AA011759	glutamate-ammonia ligase (glutamine synthase)	Glul	9377.55	62413.4	0.150249	1
272	20115	AA014823	ribosomal protein S7	Rps7	65524.4	42790.4	1.53129	0.99009
273	110809	AA013943	splicing factor, arginine/serine-rich 1 (ASF/SF2)	Sfrs1	43213.5	13911.5	3.10631	0.999959
274	71904	AA015365	progestin and adipoQ receptor family member VII	Paqr7	28597.2	19969.8	1.43202	0.99107
275	14682	AA015478	guanine nucleotide binding protein, alpha q polypeptide	Gnaq	5317.98	6321.76	0.841218	-6.35912
276	12424	AA016824	cholecystokinin	Cck	6734.16	3948.53	1.70549	0.999887
277	16832	AA017955	lactate dehydrogenase 2, B chain	Ldh2	9002.37	4101.76	2.19476	0.990277
278	19988	AA014108	ribosomal protein L6	Rpl6	49506.6	14471.8	3.42089	0.999952
279	15526	AA014915	heat shock protein 9A	Hspa9a	33689.5	42575.8	0.791284	0.682804
280		AA015216			3508.12	2435.75	1.44026	0.998877
281	53611	AA016379	vesicle transport through interaction with t-SNAREs homolog 1A (yeast)	Vti1a	16893.6	15408.5	1.09639	-2.21197
282	17219	AA016759	minichromosome maintenance deficient 6 (MIS5 homolog, S. pombe) (S. cerevisiae)	Mcm6	13438.6	2430.79	5.52849	0.999992
283	17776	AA016762	microtubule associated serine/threonine kinase 2	Mast2	31548.7	4528.48	6.96673	1
284	15184	AA017742	histone deacetylase 5	Hdac5	43212.3	49177.4	0.878702	-6.05506
285		AA023906			5613.12	7124.44	0.787867	0.987864
286	22359	AA020307	very low density lipoprotein receptor	Vldlr	2596.08	3424.39	0.758114	0.890828
287		AA023082			65522.5	29172.9	2.24601	0.999998
288	22286	AA023614	undifferentiated embryonic cell transcription factor 1	Utf1	27848.8	7091.99	3.92679	0.999999
289	16453	AA023670	Janus kinase 3	Jak3	10464.1	7220.14	1.4493	0.982796
290	20364	AA023745	selenoprotein W, muscle 1	Sepw1	12695.7	28731.7	0.441872	0.999978
291	12916	AA030254	cAMP responsive element modulator	Crem	712.193	1495.73	0.47615	0.999802
292	22218	AA030059	SMT3 suppressor of mif two 3 homolog 1 (yeast)	Sumo1	14202.5	10855.2	1.30836	0.507398
293	12144	AA030433	Bloom syndrome homolog (human)	Blm	2024.38	2431.35	0.832617	-2.04261
294		AA032512			47134.4	24107.9	1.95514	0.999524
295	16000	AA027367	insulin-like growth factor 1	Igf1	11233.3	9684.67	1.15991	0.868252
296	12464	AA027583	chaperonin subunit 4 (delta)	Cct4	53138	38731.1	1.37197	0.781938
297	20085	AA030284	ribosomal protein S19	Rps19	65527.2	24935.6	2.62786	0.999983
298	17256	AA028786	male enhanced antigen 1	Mea1	38113.4	22742.1	1.6759	0.999556
299	16828	AA028349	lactate dehydrogenase 1, A chain	Ldh1	62215.3	60602.7	1.02661	-6.59038
300	59069	AA032933	tropomyosin 3, gamma	Tpm3	42581.6	20764.6	2.05069	0.999425
301	11545	AA032357	poly (ADP-ribose) polymerase family, member 1	Parp1	13931	6295.49	2.21286	0.999964
302	22117	AA032612	thiosulfate sulfurtransferase, mitochondrial	Tst	17343.2	51679	0.335594	0.999997
303	51810	AA032558	heterogeneous nuclear ribonucleoprotein U	Hnrpu	24871.3	23024.8	1.0802	-8.49139
304	17096	AA032394	Yamaguchi sarcoma viral (v-yes-1) oncogene homolog	Lyn	9375.6	9798.35	0.956855	-10.3661
305	12442	AA033463	cyclin B2	Ccnb2	5879.63	3349.43	1.75541	-0.135552
306	381799	AA033337	gene model 1900, (NCBI)	Gm1900	65528.2	61738.1	1.06139	-5.60965
307	229663	AA033352	cold shock domain containing E1, RNA binding	Csde1	49037.8	38997.4	1.25746	0.975505
308	12626	AA033392	centrin 3	Cetn3	9654.36	9200.22	1.04936	-10.434
309	69953	AA034754	RIKEN cDNA 2810025M15 gene	2810025M15Rik	13733.9	19828.6	0.692633	0.417354
310	18002	AA014342	neural precursor cell expressed, developmentally down-regulated gene 8	Nedd8	30441.3	26863.4	1.13319	0.631481
311	17128	AA030901	MAD homolog 4 (Drosophila)	Smad4	58204.1	35816.6	1.62506	0.993983
312	20832	AA030906	signal sequence receptor, delta	Ssr4	39988.6	34639.2	1.15443	-0.309953
313	68776	AA034616	TAF11 RNA polymerase II, TATA box binding protein (TBP)-associated factor	Taf11	35289.9	29099.6	1.21273	0.978859
314	20044	AA015188	ribosomal protein S14	Rps14	65528.4	18098.6	3.62063	0.99999
315	15191	AA015083	hepatoma-derived growth factor	Hdgf	40540.8	16028.2	2.52933	0.999485
316	14254	AA014250	FMS-like tyrosine kinase 1	Flt1	1451.88	2848.67	0.509668	0.999216
317	19921	AA035973	ribosomal protein L19	Rpl19	65526.6	46584.9	1.40661	0.999836
318	54401	AA039002	tyrosine 3-monooxygenase/tryptophan 5-monooxygenase activation protein, beta polypeptide	Ywhab	17742.5	15209.4	1.16655	0.0962861
319	13179	AA041636	decorin	Dcn	59367.8	25974.4	2.28563	0.998652
320	22057	AA036170	transducer of ErbB-2.1	Tob1	6155.06	14855.4	0.414331	0.988099
321	58803	AA038137	pepsinogen 5, group I	Pga5	44005.3	19211	2.29063	0.999988
322	12874	AA038455	carboxypeptidase D	Cpd	3911.76	3854.95	1.01474	-11.7816
323	19170	AA039189	proteasome (prosome, macropain) subunit, beta type 1	Psmb1				-0.328795
324	11758	AA039135	peroxiredoxin 6	Prdx6	65514	63368.3	1.03386	-9.69713
325	15463	AA049862	HIV-1 Rev binding protein	Hrb	17768.7	3544.5	5.01303	0.999964
326	70533	AA041651	basic transcription factor 3-like 4	Btf3l4	7774.39	11221.1	0.692837	0.998976
327	15893	AA041785	islet cell autoantigen 1	Ica1	1004.97	1013.72	0.991365	-11.3746
328		AA050086			60103.7	15020.6	4.00141	0.999998
329	19684	AA050683	radixin	Rdx	7026.26	24130.8	0.291174	0.999978
330		AA049474			5233.39	18148.7	0.288362	0.999998
331	19242	AA049699	pleiotrophin	Ptn	8272.06	4055.54	2.03969	0.976861
332	20463	AA050684	cytochrome c oxidase subunit VIIa polypeptide 2-like	Cox7a2l	65535.2	35861.4	1.82746	0.999813
333	15289	AA050755	high mobility group box 1	Hmgb1	39683.1	24866.9	1.59582	0.994127
334		AA050665			51331.9	25185.7	2.03814	0.999997
335	78038	AA050443	methylcrotonoyl-Coenzyme A carboxylase 2 (beta)	Mccc2	37134.3	22493.6	1.65088	0.999897
336	67186	AA047991	ribosomal protein, large P2	Rplp2	65514.3	31998.7	2.04741	0.999898
337	12585	AI385804	cerebellar degeneration-related 2	Cdr2	3188.94	1633.62	1.95207	0.999965
338	15211	AA050045	hexosaminidase A	Hexa	11976.6	5438.64	2.20212	0.999654
339	12859	AA049270	cytochrome c oxidase, subunit Vb	Cox5b	61919.3	56575.3	1.09446	-0.0652215
340	19942	AA049235	ribosomal protein L27	Rpl27	65553.7	27396.5	2.39278	0.999986
341	20422	AI323052	split hand/foot deleted gene 1	Shfdg1	35728.9	15367.1	2.32503	0.999435
342	22433	AA049245	X-box binding protein 1	Xbp1	17882	46732.7	0.382644	0.999997
343	14768	AA059861	LanC (bacterial lantibiotic synthetase component C)-like 1	Lancl1	18067.9	14546.5	1.24208	0.22171
344	84095	AA059952	phosphatidylinositol 4-kinase type 2 alpha	Pi4k2a	5746.28	12937.9	0.444142	0.99979
345	17748	AA051654	metallothionein 1	Mt1	17157.4	29745.4	0.576809	0.140119
346	14681	AA051709	guanine nucleotide binding protein, alpha o	Gnao1	1198.95	1950.58	0.614663	0.916068
347	114896	AI385819	AFG3(ATPase family gene 3)-like 1 (yeast)	Afg3l1	27731.1	17785.5	1.55919	0.999951
348	76709	AA064058	actin related protein 2/3 complex, subunit 2	Arpc2	7299.77	2272.78	3.21183	1
349	26457	AA059983	solute carrier family 27 (fatty acid transporter), member 1	Slc27a1	2606.56	2765.83	0.942413	-10.2661
350		AA087137			34378.1	31758	1.0825	-4.14528
351		AA060906			29134.1	18147	1.60545	0.999673
352	14595	AA079961	UDP-Gal:betaGlcNAc beta 1,4- galactosyltransferase, polypeptide 1	B4galt1	30724.7	17868.3	1.71951	0.999938
353	22388	AA097808	WD repeat domain 1	Wdr1	48339.1	21198.6	2.28029	0.999998
354	14077	AA098541	fatty acid binding protein 3, muscle and heart	Fabp3	10454.8	21322	0.490328	0.816076
355	50878	AA097991	stromal antigen 3	Stag3	19985.5	8949.58	2.23312	1
356	56012	AA063766	phosphoglycerate mutase 2	Pgam2	19774.2	13322.9	1.48423	0.999862
357	108143	AA108210	TAF9 RNA polymerase II, TATA box binding protein (TBP)-associated factor	Taf9	6841.91	7524.23	0.909317	-5.6642
358		AI325672			55599.7	65522.4	0.848561	0.702663
359	19941	AA089242	ribosomal protein L26	Rpl26	62330.8	26953.8	2.3125	0.999782
360	320184	AI325749	RIKEN cDNA C330018J07 gene	C330018J07Rik	65514.3	55905.8	1.17187	0.2751
361	18263	AA117848	ornithine decarboxylase, structural 1	Odc1	14769.4	10156.6	1.45417	0.998931
362	22187	AA117928	ubiquitin B	Ubb	65528.4	59000.5	1.11064	-0.211388
363	21778	AA119696	testis expressed gene 9	Tex9	2341.5	1891.13	1.23815	-3.22881
364	66105	AA123113	ubiquitin-conjugating enzyme E2D 3 (UBC4/5 homolog, yeast)	Ube2d3	52490	43851.1	1.19701	0.550763
365	19164	AA162310	presenilin 1	Psen1	14510.8	14481.3	1.00203	-11.3984
366	73834	AA109695	ATPase, H+ transporting, V1 subunit D	Atp6v1d	3842.85	8097.4	0.474578	0.999971
367	57320	AA108826	Parkinson disease (autosomal recessive, early onset) 7	Park7	60978.8	65452.5	0.931649	-1.81368
368	22340	AI326671	vascular endothelial growth factor B	Vegfb	37171.6	12835.6	2.89598	0.999986
369	11677	AA108357	aldo-keto reductase family 1, member B3 (aldose reductase)	Akr1b3	55866.6	41452.5	1.34772	0.971921
370	103694	AA109932	transmembrane emp24 protein transport domain containing 4	Tmed4	25963.9	31226.9	0.831458	0.982007
371	76281	AA111643	Tax1 (human T-cell leukemia virus type I) binding protein 3	Tax1bp3	31593.2	9834.51	3.21248	1
372	16201	AA108959	interleukin enhancer binding factor 3	Ilf3	35082.5	9510.55	3.6888	0.999958
373	67003	AA108590	ubiquinol cytochrome c reductase core protein 2	Uqcrc2	30062.6	50849.2	0.591212	0.999181
374	26442	AA110250	proteasome (prosome, macropain) subunit, alpha type 5	Psma5	50868	26648.2	1.90887	0.997706
375	67680	AA108475	succinate dehydrogenase complex, subunit B, iron sulfur (Ip)	Sdhb	19263.7	61039.7	0.315592	0.999999
376		AA111722			63347.2	27382.4	2.31343	0.998748
377	56752	AA109914	aldehyde dehydrogenase 9, subfamily A1	Aldh9a1	25819.6	54366.3	0.474918	0.999983
378	13427	AA118591	dynein, cytoplasmic, intermediate chain 2	Dncic2	9268.71	7630.71	1.21466	0.805743
379	84092	AA119665	ubiquitin specific peptidase 8	Usp8	6224.58	7479.12	0.832261	0.758135
380	19286	AA117045	6-pyruvoyl-tetrahydropterin synthase	Pts	4176.07	8578.09	0.48683	0.999843
381	18813	AA110641	proliferation-associated 2G4	Pa2g4	48095.9	14620.7	3.28958	0.999989
382	67870	AA119312	RIKEN cDNA 2310057D15 gene	2310057D15Rik	8699.18	4455.31	1.95254	0.999983
383	12660	AI510635	choline kinase alpha	Chka	38624.2	6327.82	6.10387	0.999952
384	69192	AA119035	DEAH (Asp-Glu-Ala-His) box polypeptide 16	Dhx16	12500.7	8691.51	1.43826	0.998514
385	27406	AA125260	ATP-binding cassette, sub-family F (GCN20), member 3	Abcf3	7815.12	6951.16	1.12429	-0.134701
386		AI530746			4664.15	7093.89	0.657489	0.995692
387	16842	AA119479	lymphoid enhancer binding factor 1	Lef1	4137	2391.74	1.7297	0.999998
388	14651	AA125236	hydroxyacyl glutathione hydrolase	Hagh	22359	55712.5	0.401329	1
389	50995	AA123862	ubiquitin-like 1 (sentrin) activating enzyme E1B	Uble1b	18907.6	8883.87	2.12831	0.999939
390	229906	AA120690	general transcription factor IIB	Gtf2b	12317.2	6910.34	1.78243	0.999969
391		TRZ502			25431.5	20811.8	1.22197	0.986135
392	66419	AA125287	mitochondrial ribosomal protein L11	Mrpl11	21723.2	10948.6	1.9841	1
393	22272	AA125131	RIKEN cDNA 1500040F11 gene	1500040F11Rik	37182.2	62924.4	0.590903	0.997117
394	15356	AA125224	3-hydroxy-3-methylglutaryl-Coenzyme A lyase	Hmgcl	4128.36	26035.5	0.158566	1
395	21841	AA117605	cytotoxic granule-associated RNA binding protein 1	Tia1	4877.38	3502.39	1.39259	0.998538
396	18607	AA117492	3-phosphoinositide dependent protein kinase-1	Pdpk1	9022.73	6992.35	1.29037	0.926579
397	12465	AA120241	chaperonin subunit 5 (epsilon)	Cct5	53327.7	20552.3	2.59474	0.999858
398		AI386097			46605.5	35717.9	1.30482	0.695982
399	21672	AA117023	peroxiredoxin 2	Prdx2	62697.2	34239.6	1.83113	0.999055
400		AA137762			50071	59300.2	0.844365	0.877354
401	20924	AA137833	suppressor of Ty 5 homolog (S. cerevisiae)	Supt5h	22679.2	14861	1.52609	0.99996
402	12301	AA123692	calcyclin binding protein	Cacybp	27508.9	19704.6	1.39606	0.915027
403	21767	AA122430	testis expressed gene 264	Tex264	13962.1	22088.3	0.632106	0.99967
404	68067	AA123801	RIKEN cDNA 3010026O09 gene	3010026O09Rik	65471.2	56227.9	1.16439	0.809136
405	12349	AA122925	carbonic anhydrase 2	Car2	43109.6	8730.93	4.93758	0.999995
406	14433	AA122891	similar to glyceraldehyde-3-phosphate dehydrogenase	LOC14433	65503.1	60379.6	1.08486	-1.39626
407	56434	AA153003	tetraspanin 3	Tspan3	15383	13338	1.15333	-5.27816
408	21917	AI386176	thymopoietin	Tmpo	9724.07	7546.76	1.28851	0.978881
409	56398	AA137748	RIKEN cDNA 1500003O03 gene	1500003O03Rik	54236.2	65208.2	0.831739	0.553344
410	12215	AA145723	basigin	Bsg	65770	56331.9	1.16755	-2.08437
411	11951	AA139793	ATP synthase, H+ transporting, mitochondrial F0 complex, subunit c (subunit 9), isoform 1	Atp5g1	40842	65467.1	0.623854	0.999442
412	67857	AA146157	protein phosphatase 6, catalytic subunit	Ppp6c	5156.94	8294.84	0.621704	0.999839
413		AA152636			65531.4	15687.7	4.17724	1
414	17344	AA142756	Msx-interacting-zinc finger	Miz1	7221.4	3820.28	1.89028	0.994413
415		AA154420			31154.2	13677.8	2.27772	0.999995
416	12774	AA144482	chemokine (C-C motif) receptor 5	Ccr5	426.803	469.253	0.909537	-3.39247
417	17184	AA138194	matrin 3	Matr3	4613.79	6833.28	0.675194	0.510598
418	18854	AI324338	promyelocytic leukemia	Pml	2115.68	1660.26	1.27431	0.42076
419	67345	AA146534	hect domain and RLD 4	Herc4	9264.83	7640.64	1.21257	0.932469
420	14268	AA145458	fibronectin 1	Fn1	49464.2	33085.2	1.49506	0.997929
421	21917	AA138415	thymopoietin	Tmpo	8916.35	5154.28	1.72989	0.999867
422	13000	AA155019	casein kinase II, alpha 2, polypeptide	Csnk2a2	10485.7	14106.2	0.743339	0.861977
423	12517	AA163997	CD72 antigen	Cd72	2717.23	44241.1	0.0614186	1
424	22041	AA172830	transferrin	Trf	36162.6	65518.6	0.551944	0.977718
425	22222	AA154379	ubiquitin protein ligase E3 component n-recognin 1	Ubr1	2833.34	5001.56	0.566492	0.999767
426	269523	AA168189	valosin containing protein	Vcp	28511.5	33134	0.86049	-0.720654
427	19118	AI322783	protamine 1	Prm1	545.086	987.163	0.552175	0.977088
428	21954	AI324533	troponin I, cardiac	Tnni3	42157.3	17550.4	2.40208	0.999811
429		AA178349			3843.84	10730.2	0.358225	0.999984
430		AA178369			39657.7	19390.8	2.04518	0.999981
431		AA174585			840.517	3189.74	0.263507	0.999998
432	11819	AA170421	nuclear receptor subfamily 2, group F, member 2	Nr2f2	28948.7	6613.06	4.37751	0.999993
433	14489	AA175524	myotrophin	Mtpn	11994.6	12101.5	0.991171	-19.0404
434	53334	AA178009	golgi SNAP receptor complex member 1	Gosr1	14391.7	6972.2	2.06415	0.999886
435	18127	AA177240	nitric oxide synthase 3, endothelial cell	Nos3	7322.89	9773.86	0.749232	0.999426
436	20511	AA177545	solute carrier family 1 (glial high affinity glutamate transporter), member 2	Slc1a2	25381.7	6700.48	3.78805	0.999985
437	54138	AA186130	spinocerebellar ataxia 10 homolog (human)	Sca10	40585.5	13645.8	2.97421	0.99997
438	68028	AA174807	ribosomal protein L22 like 1	Rpl22l1	13230.2	9021.73	1.46648	0.978304
439	14102	AA178126	Fas (TNF receptor superfamily member)	Fas	1161.03	1434.2	0.809533	-1.35413
440	16452	AA178495	Janus kinase 2	Jak2	2813.45	10559.9	0.266427	0.99971
441	231329	AA178762	polymerase (RNA) II (DNA directed) polypeptide B	Polr2b	9669.95	30383.6	0.318262	0.9998
442	22411	AA183414	wingless-related MMTV integration site 11	Wnt11	1260.73	896.61	1.4061	0.865243
443	16177	AA177717	interleukin 1 receptor, type I	Il1r1	1683.14	4209.73	0.399821	0.998073
444	12540	AA177796	cell division cycle 42 homolog (S. cerevisiae)	Cdc42	3644.16	5436.39	0.670328	0.956441
445	14069	AA184901	coagulation factor VIII	F8	2845.04	5132.09	0.554363	0.986947
446	13163	AA184772	Fas death domain-associated protein	Daxx	32650.3	26348.6	1.23917	0.833358
447	433693	AA186138	RIKEN cDNA 2700059D21 gene	2700059D21Rik	25481	23769	1.07203	-8.17049
448	20022	AA182240	polymerase (RNA) II (DNA directed) polypeptide J	Polr2j	23695	14286.7	1.65854	0.999834
449	12343	AA185066	capping protein (actin filament) muscle Z-line, alpha 2	Capza2	10496.8	11688.3	0.898055	-3.63334
450	12331	AA189995	CAP, adenylate cyclase-associated protein 1 (yeast)	Cap1	13896.7	5472.31	2.53946	0.999886
451	110074	AA204226	deoxyuridine triphosphatase	Dut	11986.4	9852.22	1.21662	0.855432
452	12530	AA204385	cell division cycle 25 homolog A (S. cerevisiae)	Cdc25a	2290.56	1380.86	1.65879	0.993284
453	68275	AA200638	replication protein A1	Rpa1	3995.39	3575.07	1.11757	-1.93961
454	12366	AA200808	caspase 2	Casp2	26967	41806.8	0.645038	0.999972
455	21390	AA198565	thromboxane A2 receptor	Tbxa2r	1016.23	1581.74	0.642476	0.447565
456	14678	AA197631	guanine nucleotide binding protein, alpha inhibiting 2	Gnai2	21223.7	12414.8	1.70954	0.999985
457	66832	AA197708	radial spokehead-like 2	Rshl2	29123	13984.4	2.08253	0.999978
458	15369	AA204279	heme oxygenase (decycling) 2	Hmox2	57363.2	51842.6	1.10649	-4.71633
459	12336	AA221288	calpain, small subunit 1	Capns1	62261.4	22799.8	2.73078	0.999993
460	13018	AA185183	CCCTC-binding factor	Ctcf	8046.47	9675.45	0.831637	-2.85426
461	55989	AA186002	nucleolar protein 5	Nol5	8765.22	23191.8	0.377945	0.999798
462	20687	AA204627	trans-acting transcription factor 3	Sp3	10538.1	12265.8	0.859147	-15.4651
463		AA265430			3121.08	2676.7	1.16602	-5.83696
464	70099	AA212292	SMC4 structural maintenance of chromosomes 4-like 1 (yeast)	Smc4l1	6434.16	7124.59	0.903093	-0.943367
465	15216	AA217236	hemochromatosis	Hfe	1693.59	4646.97	0.364451	0.999936
466	57808	AA221110	ribosomal protein L35a	Rpl35a	30911.2	10420.9	2.96627	0.999986
467	12843	AA222683	procollagen, type I, alpha 2	Col1a2	40172	8361.67	4.8043	1
468	20588	AA221079	SWI/SNF related, matrix associated, actin dependent regulator of chromatin, subfamily c, member 1	Smarcc1	4789.45	2813.34	1.70241	0.987513
469	17069	AA221666	lymphocyte antigen 6 complex, locus E	Ly6e	65411.9	63499.7	1.03011	-24.4368
470	12824	AA221672	procollagen, type II, alpha 1	Col2a1	14835.3	7770.39	1.9092	0.997934
471	17938	AA230684	nascent polypeptide-associated complex alpha polypeptide	Naca	65525.5	51776.9	1.26554	0.946351
472	12870	AA230354	ceruloplasmin	Cp	52562.2	65518.6	0.802249	0.760104
473	23897	AA253722	HCLS1 associated X-1	Hax1	18869.1	11358	1.6613	0.987946
474	21371	AA222795	tubulin cofactor a	Tbca	27535.7	15194.3	1.81224	0.995856
475	14872	AA230348	glutathione S-transferase, theta 2	Gstt2	644.228	11204.6	0.0574967	0.999998
476		AA222128			2721.33	2991.57	0.909667	-3.2567
477	15077	AA231572	histone 2, H3c1	Hist2h3c1	16188.8	7842.05	2.06435	0.999999
478	20181	AA209592	retinoid X receptor alpha	Rxra	8858.28	24875.8	0.3561	0.999962
479	67160	AA240994	eukaryotic translation elongation factor 1 gamma	Eef1g	65376.1	21357.6	3.06102	0.999807
480	66046	AA222463	NADH dehydrogenase (ubiquinone) 1 beta subcomplex, 5	Ndufb5	26362.2	32139.2	0.82025	0.747913
481	50912	AA231279	exosome component 10	Exosc10	8224.4	6243.97	1.31718	0.929121
482	19186	AA239485	proteasome (prosome, macropain) 28 subunit, alpha	Psme1	29475.3	36668.2	0.803839	0.886702
483	30939	AA250500	pituitary tumor-transforming 1	Pttg1	16138.4	10784.9	1.49639	0.966193
484	19177	AA212838	proteasome (prosome, macropain) subunit, beta type 7	Psmb7	31296.7	35182.3	0.889559	-5.40534
485	12175	AA212780	BCL2/adenovirus E1B 19kDa-interacting protein 1, NIP2	Bnip2	9754.25	13997.8	0.696841	0.322085
486	15368	AA213167	heme oxygenase (decycling) 1	Hmox1	14376.1	6253.54	2.29887	0.994559
487	12007	AA213011	alpha-2-glycoprotein 1, zinc	Azgp1	15385.6	65527.1	0.234798	0.999423
488	15439	AA237115	haptoglobin	Hp	7486.14	65534.1	0.114233	0.999999
489	11651	AA237366	thymoma viral proto-oncogene 1	Akt1	58327.9	57759.2	1.00984	-29.9889
490		AA244638			21807.1	13191.2	1.65316	0.976625
491	68117	AA250107	RIKEN cDNA 9430083G14 gene	9430083G14Rik	3514.02	7209.1	0.487442	0.999579
492	16325	AA242421	inhibin beta-C	Inhbc	579.158	11818	0.0490063	1
493	229905	AA245984	cysteine conjugate-beta lyase 2	Ccbl2	6379.26	49067.8	0.130009	1
494	73078	AA244687	peptidase (mitochondrial processing) beta	Pmpcb	14234.8	32327.5	0.440332	0.999942
495	234664	AA250151	amyloid beta precursor protein binding protein 1	Appbp1	4751.8	6348.74	0.748463	0.928477
496	12116	AA241859	betaine-homocysteine methyltransferase	Bhmt	1016.99	65586	0.0155062	1
497	11632	AA245324	aryl-hydrocarbon receptor-interacting protein	Aip	29623.2	10050.9	2.94731	1
498	11972	AA239242	ATPase, H+ transporting, V0 subunit D isoform 1	Atp6v0d1	49362.3	41853	1.17942	0.951709
499	19364	AA237779	RAD51-like 3 (S. cerevisiae)	Rad51l3	4338.77	16306.4	0.266078	0.999999
500	20656	AA237953	superoxide dismutase 2, mitochondrial	Sod2	37422.9	44101.5	0.848563	0.391053
501	22627	AA250612	tyrosine 3-monooxygenase/tryptophan 5-monooxygenase activation protein, epsilon polypeptide	Ywhae	50444.9	49669.5	1.01561	-28.5296
502	18669	AA239727	ATP-binding cassette, sub-family B (MDR/TAP), member 1B	Abcb1b	9916.36	17599.5	0.563446	0.998497
503	109900	AA239933	argininosuccinate lyase	Asl	26870.1	62076.5	0.432854	0.999951
504	218490	AA238461	basic transcription factor 3	Btf3	65514.3	34626	1.89206	0.996329
505	16418	AA253664	integrin beta 4 binding protein	Itgb4bp	57844.5	15573.8	3.71423	0.999981
506	11468	AA220739	actin, gamma 2, smooth muscle, enteric	Actg2	1964.54	1407.24	1.39602	-8.33461
507	16976	AA253890	low density lipoprotein receptor-related protein associated protein 1	Lrpap1	6121.54	8425.6	0.72654	0.961839
508		AA220113			23777.9	15609.1	1.52334	0.998989
509	11522	AA221141	alcohol dehydrogenase 1 (class I)	Adh1	4846.79	65524.1	0.0739696	0.999999
510	16404	AA222315	integrin alpha 7	Itga7	1229.24	3022.78	0.40666	0.995919
511	20103	AA240279	ribosomal protein S5	Rps5	65520.5	38223.9	1.71413	0.997125
512	12018	AA220617	BCL2-antagonist/killer 1	Bak1	5134.79	3352.29	1.53173	0.562079
513		AA230924			60294.8	29104.2	2.07169	1
514	21917	AA266119	thymopoietin	Tmpo	3889.37	3093.16	1.25741	0.64827
515	74108	AA238652	poly(A)-specific ribonuclease (deadenylation nuclease)	Parn	9831.48	7998.19	1.22921	0.422675
516	67942	AA239148	ATP synthase, H+ transporting, mitochondrial F0 complex, subunit c (subunit 9), isoform 2	Atp5g2	64032.8	33612.8	1.90501	0.960664
517	23991	AA245436	calcium and integrin binding 1 (calmyrin)	Cib1	6701.79	12753.1	0.525503	0.999399
518	214552	AA245628	cDNA sequence BC027092	BC027092	9635.94	10826.6	0.890028	-1.59059
519	16765	AA265396	stathmin 1	Stmn1	13313.5	4073.82	3.26807	0.987786
520		AA403437			4842.15	26667.1	0.181577	1
521		AA261528			11810.2	7850.33	1.50442	0.794131
522	21926	AA261175	tumor necrosis factor	Tnf	7706.18	9835.25	0.783527	-5.50599
523	56692	AA266352	mitogen-activated protein kinase kinase 1 interacting protein 1	Map2k1ip1	14087.3	6964.82	2.02264	0.999612
524	93765	AA261605	ubiquitin-conjugating enzyme E2N	Ube2n	17747.4	9707.6	1.8282	0.999947
525		AA266335			1746.66	5647.48	0.309282	0.999998
526	18128	AA265694	Notch gene homolog 1 (Drosophila)	Notch1	4161	4543.26	0.915861	-0.0230148
527	269846	AA265714	T-cell receptor beta, variable 13	Tcrb-V13	436.547	913.366	0.477954	0.998631
528	18044	AA261057	nuclear transcription factor-Y alpha	Nfya	29034.5	10133.1	2.86533	0.999992
529	19158	AA267598	pleckstrin homology, Sec7 and coiled-coil domains 2	Pscd2	10007.7	2982.94	3.35499	0.999998
530	18005	AA268349	NIMA (never in mitosis gene a)-related expressed kinase 2	Nek2	4720.62	1190.76	3.96438	0.999818
531	11841	AA266938	ADP-ribosylation factor 2	Arf2	8656.19	7495.2	1.1549	-4.90145
532	12211	AA260747	baculoviral IAP repeat-containing 6	Birc6	12404	3350.58	3.70206	0.999996
533	14163	AA272942	FYVE, RhoGEF and PH domain containing 1	Fgd1	19641.8	6626.02	2.96435	0.999992
534	19699	AA268883	reelin	Reln	25196.6	11147.2	2.26035	0.995558
535	16403	AA270921	integrin alpha 6	Itga6	4366.68	1875.51	2.32827	0.964253
536	59043	AA259925	WD repeat and SOCS box-containing 2	Wsb2	11545.7	7131.42	1.61899	0.999236
537	16324	AA269776	inhibin beta-B	Inhbb	14297	16658.7	0.858229	-20.5044
538	19766	AA269857	receptor (TNFRSF)-interacting serine-threonine kinase 1	Ripk1	28819.9	3981.91	7.23772	0.999995
539	107513	AA270017	signal sequence receptor, alpha	Ssr1	26059.8	29201.7	0.892408	-4.7385
540	69742	AA269940	TM2 domain containing 2	Tm2d2	4912.38	11109	0.442197	1
541	26417	AA270930	mitogen activated protein kinase 3	Mapk3	36726.4	9185.13	3.99846	0.999993
542	19275	AA260000	protein tyrosine phosphatase, receptor type, N	Ptprn	4351.71	3061.02	1.42165	0.99925
543	17762	AA274904	microtubule-associated protein tau	Mapt	16603.7	4755.7	3.49134	0.999978
544	66706	AA274987	RIKEN cDNA 4733401H18 gene	4733401H18Rik	4574.68	6248.57	0.732116	0.979117
545	14208	AA271895	protein phosphatase 1G (formerly 2C), magnesium-dependent, gamma isoform	Ppm1g	9723.18	9429.06	1.03119	-30.2764
546	73274	AA272124	GC-rich promoter binding protein 1	Gpbp1	7548.45	13165.8	0.573339	0.990166
547	68292	AA277846	RIKEN cDNA 1300006C19 gene	1300006C19Rik	4932.93	8646.55	0.570509	0.978922
548	17995	AA277555	NADH dehydrogenase (ubiquinone) flavoprotein 1	Ndufv1	22782.8	23758.2	0.958946	-24.6209
549	192159	AA277696	pre-mRNA processing factor 8	Prpf8	9347.15	13860	0.6744	0.946526
550	12894	AA277495	carnitine palmitoyltransferase 1a, liver	Cpt1a	7528.62	39887.4	0.188747	0.999974
551	26443	AA271066	proteasome (prosome, macropain) subunit, alpha type 6	Psma6	10805.9	11261.5	0.959543	-17.0018
552	97165	AA275111	high mobility group box 2	Hmgb2	5388.25	1765.15	3.05257	0.9695
553	12772	AA289476	chemokine (C-C motif) receptor 2	Ccr2	3000.98	1382.42	2.17081	0.999185
554	16792	AA288513	lysosomal-associated protein transmembrane 5	Laptm5	2094.03	4947.9	0.423216	0.987145
555	18082	AA261261	4-nitrophenylphosphatase domain and non-neuronal SNAP25-like protein homolog 1 (C. elegans)	Nipsnap1	4758.02	27999.3	0.169933	0.999999
556	11430	AA261287	acyl-Coenzyme A oxidase 1, palmitoyl	Acox1	4769.47	64932.4	0.0734529	1
557	15369	AA274811	heme oxygenase (decycling) 2	Hmox2	17370.1	40125.1	0.432899	0.999911
558	17966	AA270187	neighbor of Brca1 gene 1	Nbr1	9853.89	28393.2	0.347051	0.999996
559	53328	AA288129	progesterone receptor membrane component 1	Pgrmc1	9041.58	65385.8	0.138281	0.999998
560	27632	AA290538	RD RNA-binding protein	Rdbp	19033.9	8637.64	2.20359	0.999989
561	14663	AA288467	glycosylation dependent cell adhesion molecule 1	Glycam1	718.796	1063.42	0.675927	0.985464
562	19216	AA396341	prostaglandin E receptor 1 (subtype EP1)	Ptger1	20651.8	7829.03	2.63785	0.999986
563	11566	AA388461	adenylosuccinate synthetase, non muscle	Adss	8803.6	5933.19	1.48379	0.818821
564	14210	AA388985	fibroblast growth factor inducible 15	Fin15	957.992	1610.97	0.594669	0.998088
565	12494	AA472876	CD38 antigen	Cd38	17900.5	11349.6	1.57719	0.998787
566	20182	AA289135	retinoid X receptor beta	Rxrb	8582.82	8763.19	0.979417	-28.7286
567	26411	AA288220	mitogen activated protein kinase kinase kinase kinase 1	Map4k1	32220.4	21829.6	1.47599	0.935424
568	15247	AA389935	hippocampus abundant gene transcript 1	Hiat1	11916.7	15167.6	0.785665	0.972303
569	19362	AA386769	RAD51 associated protein 1	Rad51ap1	2380.54	2136.69	1.11413	-15.0897
570	57294	AA274176	ribosomal protein S27	Rps27	65394.6	34328.4	1.90497	0.995433
571	19384	AA271948	RAN, member RAS oncogene family	Ran	46271.7	15014.2	3.08186	0.999941
572	13688	AA272186	eukaryotic translation initiation factor 4E binding protein 2	Eif4ebp2	18684.1	37092.2	0.503721	0.999884
573	268656	AA386799	serine palmitoyltransferase, long chain base subunit 1	Sptlc1	13762.6	12542.5	1.09728	-19.4302
574		AA386718			5992.83	5088.07	1.17782	0.143336
575	14177	AA387563	fibroblast growth factor 6	Fgf6	15602	13740.4	1.13549	-23.4411
576		AA387675			4480.5	5595.05	0.800798	0.606455
577	18764	AA275686	polycystic kidney disease 2	Pkd2	10487.1	28850.4	0.3635	0.999708
578	56550	AA276008	ubiquitin-conjugating enzyme E2D 2	Ube2d2	18602.9	15665	1.18755	-2.24955
579	16186	AA274104	interleukin 2 receptor, gamma chain	Il2rg	1228.41	2328.59	0.527534	0.981303
580	12505	AA273296	CD44 antigen	Cd44	26624.5	2432.48	10.9454	0.999985
581	14933	AA275564	glycerol kinase	Gyk	4101.77	18377.1	0.2232	0.999954
582	20657	AA276287	superoxide dismutase 3, extracellular	Sod3	2021.35	1785.89	1.13184	-12.2944
583	21802	AA276915	transforming growth factor alpha	Tgfa	6874.51	4517.43	1.52177	0.994631
584		AA276721			742.254	1599.09	0.464172	0.999623
585	12550	AA276110	cadherin 1	Cdh1	817.851	7848.18	0.104209	1
586	105638	AA276213	zinc finger, CSL domain containing 2	Zcsl2	4892.1	6023.33	0.812192	0.994055
587	19701	AA276457	renin 1 structural	Ren1	991.242	1304.34	0.759959	-4.89902
588	231086	AA286024	hydroxyacyl-Coenzyme A dehydrogenase/3-ketoacyl-Coenzyme A thiolase/enoyl-Coenzyme A hydratase (trifunctional protein), beta subunit	Hadhb	4180.34	30182.6	0.138502	1
589	15078	AA275906	H3 histone, family 3A	H3f3a	47005.9	36864.8	1.27509	-1.58572
590		AA419665			17983.9	65450.4	0.274771	0.999938
591	20873	AA276998	polo-like kinase 4 (Drosophila)	Plk4	4369.06	3491.43	1.25137	-6.10953
592	20768	AA414662	selenophosphate synthetase 2	Sephs2	4776.91	51920.1	0.092005	0.999996
593	27058	AA413739	signal recognition particle 9	Srp9	5824.42	11429.2	0.509608	0.988641
594	13663	AA413622	etoposide induced 2.4 mRNA	Ei24	8415.69	26184	0.321405	0.999999
595	12402	AA414809	Casitas B-lineage lymphoma	Cbl	1292.7	975.034	1.3258	0.289902
596	27054	AA290021	SEC23B (S. cerevisiae)	Sec23b	7255.63	8540.24	0.849582	-24.4783
597	15404	AA388599	homeo box A7	Hoxa7	611.746	870.083	0.703089	0.0853289
598	68145	AA473938	RIKEN cDNA 5730466H23 gene	5730466H23Rik	619.099	798.066	0.775749	-1.55264
599	11927	AA416325	ATX1 (antioxidant protein 1) homolog 1 (yeast)	Atox1	7865.52	10813	0.727415	0.996715
600	15194	AA437749	Huntington disease gene homolog	Hdh	1357.62	1150.49	1.18003	-0.0613547
601	51788	AA466087	H2A histone family, member Z	H2afz	59695.6	20917	2.85392	0.999871
602	66878	AA444950	RIO kinase 3 (yeast)	Riok3	2900.43	5477.63	0.529504	0.996068
603	68024	AA444660	histone 1, H2bc	Hist1h2bc	2033.71	21207.8	0.0958946	0.999999
604	17311	AA403846	kit ligand	Kitl	2979.16	1001.93	2.97341	0.996668
605	83397	AA403828	A kinase (PRKA) anchor protein (gravin) 12	Akap12	8936.21	34361.1	0.260068	0.999997
606		AA433053			9338.33	29221.7	0.319568	0.998635
607	20449	AA423143	ST8 alpha-N-acetyl-neuraminide alpha-2,8-sialyltransferase 1	St8sia1	551.695	820.59	0.672315	0.602206
608	280668	AA647124	a disintegrin and metallopeptidase domain 1a	Adam1a	550.478	979.273	0.56213	0.957673
609	20224	AA444425	SAR1a gene homolog 1 (S. cerevisiae)	Sara1	7222.76	6797.84	1.06251	-25.2457
610		AA444533			8029.97	7627.8	1.05273	-31.6979
611	71955	AA427055	RIKEN cDNA 2400003C14 gene	2400003C14Rik	13653.3	7463.3	1.8294	0.999988
612	69077	AA465980	proteasome (prosome, macropain) 26S subunit, non-ATPase, 11	Psmd11	3450.34	4643.95	0.742977	-0.979065
613		AA465987			4145.48	9062.26	0.457444	0.999981
614	66218	AA415725	NADH dehydrogenase (ubiquinone) 1 beta subcomplex, 9	Ndufb9	36634.2	47609.6	0.76947	0.937291
615	26400	AA451434	mitogen activated protein kinase kinase 7	Map2k7	8352.12	10044.8	0.831484	0.121452
616	56615	AA433516	microsomal glutathione S-transferase 1	Mgst1	32807.7	65518.6	0.500739	0.994245
617	68349	AA422241	NADH dehydrogenase (ubiquinone) Fe-S protein 3	Ndufs3	15573.6	38589.9	0.403568	0.999994
618	16149	AA419750	Ia-associated invariant chain	Ii	739.322	13254.8	0.0557777	0.999968
619	30963	AA419741	protein tyrosine phosphatase-like (proline instead of catalytic arginine), member a	Ptpla	4173.78	12376.2	0.337241	0.999935
620	19228	AA575668	parathyroid hormone receptor 1	Pthr1	306.79	2129.51	0.144065	0.999886
621	18399	AA575680	solute carrier family 22 (organic anion transporter), member 6	Slc22a6	506.751	787.241	0.643705	0.986199
622	12450	AA458196	cyclin G1	Ccng1	4729.13	2951.1	1.6025	0.775916
623	16923	AA451423	linker of T-cell receptor pathways	Lnk	1278.73	1858	0.688228	0.882139
624	13645	AI098350	epidermal growth factor	Egf	471.995	743.266	0.635028	0.925134
625	20686	AA444790	sperm autoantigenic protein 17	Spa17	30540.3	26021.8	1.17364	-1.94286
626	13723	AA450836	embigin	Emb	1853.35	2478.79	0.747685	-0.720052
627	67130	AA462323	NADH dehydrogenase (ubiquinone) 1 alpha subcomplex, 6 (B14)	Ndufa6	12812	38348	0.334099	1
628	54381	AA475930	plasma glutamate carboxypeptidase	MGI:1889205	1563.09	11035.4	0.141644	0.999999
629	24128	AA475568	5'-3' exoribonuclease 2	Xrn2	5725.95	5261.63	1.08825	-21.7294
630	11804	AA475422	amyloid beta (A4) precursor-like protein 2	Aplp2	18637.8	18911.9	0.985511	-41.5944
631	69263	AA607457	replication factor C (activator 1) 3	Rfc3	8044.08	2259.32	3.5604	0.979132
632	22687	AA051554	zinc finger protein 259	Zfp259	22205.1	8721.42	2.54604	0.999832
633	11951	AA139793	ATP synthase, H+ transporting, mitochondrial F0 complex, subunit c (subunit 9), isoform 1	Atp5g1	32019	61422	0.521295	0.999987
634		AA271505			3569.49	6812.85	0.523935	0.999999
635	22702	AA607102	zinc finger protein 42	Zfp42	464.628	412.517	1.12633	-5.3216
636	17393	AI316399	matrix metallopeptidase 7	Mmp7	1605.92	932.393	1.72237	0.133243
637	21333	AA982788	tachykinin 1	Tac1	1574.78	2241.41	0.702585	-4.25459
638	14202	AI173197	four and a half LIM domains 4	Fhl4	847.728	1133.62	0.747807	0.869452
639	21884	AI173214	fatty acid binding protein 9, testis	Fabp9	8568.4	11840.1	0.723678	-7.85537
640	13430	AI156587	dynamin 2	Dnm2	18164.5	17862.3	1.01692	-45.8781
641	11723	AI037706	amylase 2, pancreatic	Amy2	593.787	5725.62	0.103707	0.999257
642	12585	AI385804	cerebellar degeneration-related 2	Cdr2	1382.86	866.972	1.59504	0.976346
643	16330	AA289577	inositol polyphosphate-5-phosphatase B	Inpp5b	2614.21	4230.05	0.618009	0.958422
644		3xSSC			524.453	651.651	0.804807	-4.33003
645		3xSSC			1048.71	996.82	1.05205	-33.0414
646		3xSSC			1796.12	2507.79	0.716214	0.511062
647		AU050846			36985.5	6611.62	5.59401	0.999992
648	20755	AI596101	small proline-rich protein 2A	Sprr2a	14906.1	9396.33	1.58637	0.988294
649	15135	AV005302	hemoglobin Y, beta-like embryonic chain	Hbb-y	6356.26	65512.8	0.0970232	0.999942
650	17283	AW321532	multiple endocrine neoplasia 1	Men1	9080.13	13737.2	0.660987	0.957188
651	51798	AA667410	enoyl coenzyme A hydratase 1, peroxisomal	Ech1	596.703	1214.82	0.491188	0.996844
652	15135	W29631	hemoglobin Y, beta-like embryonic chain	Hbb-y	2027.69	65611.9	0.0309043	1
653	28077	AL034823	DNA segment, Chr 13, Wayne State University 50, expressed	D13Wsu50e	10621.7	6020.15	1.76435	0.999814
654	381356	AA143951	RIKEN cDNA 5930434B04 gene	5930434B04Rik	43579.6	11920	3.656	0.999997
655	66616	AI155753	sorting nexin 9	Snx9	19645.5	56591.2	0.347148	0.999999
656	66616	AI155753	sorting nexin 9	Snx9	5435.63	8106.64	0.670515	0.929926
657	68052	AA051755	ribosomal protein S13	Rps13	65515.9	29548.2	2.21725	0.999926
658	12317	W44140	calreticulin	Calr	20521.1	29793.7	0.688772	0.558087
659	15904	AA008963	inhibitor of DNA binding 4	Id4	717.447	1376.81	0.521095	0.99337
660	66481	AA832666	ribosomal protein S21	Rps21	43658.6	14572.6	2.99594	0.998695
661		W83976			6442.57	10692.9	0.60251	0.961149
662		W64037			10972.2	6743.96	1.62697	0.999377
663	20377	AW011917	secreted frizzled-related sequence protein 1	Sfrp1	2138.24	2620.71	0.815901	0.935471
664		AA607397			65523.9	34772.8	1.88434	0.936128
665	60409	AA250067	trafficking protein particle complex 4	Trappc4	15298.1	11206.4	1.36512	0.994683
666	53319	AA125156	nuclear RNA export factor 1 homolog (S. cerevisiae)	Nxf1	14638.5	8188.22	1.78775	0.999856
667	69871	AA041846	RIKEN cDNA 2010007H12 gene	2010007H12Rik	25513.3	16200.6	1.57483	0.978772
668		T43360			2686.94	2281.24	1.17784	-2.52279
669		T21166			898.342	878.816	1.02222	-44.785
670		AF124205			666.705	5982.53	0.111442	0.99996
671		M33419			2064.84	5710.24	0.361602	0.999927
672		M36771			7122.53	3357.16	2.12159	0.99994
673	19084	AA537355	protein kinase, cAMP dependent regulatory, type I, alpha	Prkar1a	27003.9	20954.4	1.2887	-0.872298
674	19124	AA672430	protein C receptor, endothelial	Procr	23943.8	4419.48	5.41779	0.999998
675	18746	AA636642	pyruvate kinase, muscle	Pkm2	65534.4	10914.3	6.00446	0.999992
676	67117	AA636653	t-complex-associated-testis-expressed 1-like	Tcte1l	2912.58	9160.66	0.317944	1
677	14105	AA823833	FUS interacting protein (serine-arginine rich) 1	Fusip1	4485.78	6112.37	0.733885	0.984668
678	20068	AI225433	ribosomal protein S17	Rps17	65531	33041.9	1.98327	0.999657
679	15425	W33293	homeo box C6	Hoxc6	6214.29	4996.01	1.24385	-0.0502744
680	18582	W45989	phosphodiesterase 6D, cGMP-specific, rod, delta	Pde6d	8839.63	2856.2	3.09489	0.999998
681		W48168			11358.8	20715.3	0.548327	0.982227
682	19730	W48230	ral guanine nucleotide dissociation stimulator	Ralgds	2595.58	2779.65	0.933779	-35.9665
683	12867	W48245	cytochrome c oxidase, subunit VIIc	Cox7c	30941.9	45303.1	0.682997	0.247771
684	321022	AA007791	carnitine deficiency-associated gene expressed in ventricle 3	Cdv3	6821.7	16623.2	0.410372	0.999438
685	12461	AA003927	chaperonin subunit 2 (beta)	Cct2	65539.6	24350.6	2.69149	0.999368
686	67281	AA008895	ribosomal protein L37	Rpl37	63288.3	18234.9	3.47072	0.983135
687	69225	AA032328	RIKEN cDNA 0710008K08 gene	0710008K08Rik	9937.79	14387.6	0.690719	0.992262
688	67281	AA008895	ribosomal protein L37	Rpl37	63494.4	20860.9	3.0437	0.959202
689	14548	AA018028	mitochondrial ribosomal protein S33	Mrps33	9033.29	10303.6	0.876712	-0.980211
690	14972	AA017870	histocompatibility 2, K1, K region	H2-K1	38719.4	65518.8	0.590966	0.998829
691	18626	AA051328	period homolog 1 (Drosophila)	Per1	11697	15157.2	0.77171	-13.6198
692	23988	AA051390	protein (peptidyl-prolyl cis/trans isomerase) NIMA-interacting 1	Pin1	22042	7048.57	3.12716	0.999999
693	17714	AI385511	GrpE-like 2, mitochondrial	Grpel2	12331.8	7841.33	1.57267	0.999237
694		AA073887			7959.19	2766.38	2.87711	0.999755
695	12895	AA061685	carnitine palmitoyltransferase 1b, muscle	Cpt1b	1182.14	2085.32	0.566888	0.999988
696	100972	AI427886	RAB28, member RAS oncogene family	Rab28	3193.58	2457.96	1.29928	0.509353
697	56691	AA066043	DnaJ (Hsp40) homolog, subfamily B, member 8	Dnajb8	1118.02	744.516	1.50168	0.947791
698	77605	AA039028	H2A histone family, member V	H2afv	13731.3	12700.4	1.08116	-32.7291
699	17896	AA051123	myosin, light polypeptide 4	Myl4	5444.21	2187.43	2.48886	0.995748
700	319475	AA031146	zinc finger protein 672	Zfp672	2263.73	3854.37	0.587313	0.994571
701	18081	AA016456	ninjurin 1	Ninj1	16731.3	44488.6	0.37608	0.999999
702	19943	AA049167	ribosomal protein L28	Rpl28	65531	52212.6	1.25508	0.545268
703	16923	AI429186	linker of T-cell receptor pathways	Lnk	17475.9	17991.9	0.971321	-31.6214
704		AA108260			9540.74	51154.4	0.186509	0.99928
705	26446	AA108678	proteasome (prosome, macropain) subunit, beta type 3	Psmb3	45869.3	29525.9	1.55353	0.996449
706	22335	AA042052	voltage-dependent anion channel 3	Vdac3	30934.3	25655.9	1.20574	-7.65315
707	14718	AA060494	glutamate oxaloacetate transaminase 1, soluble	Got1	17586.3	58478.9	0.30073	0.999508
708	20525	AA050085	solute carrier family 2 (facilitated glucose transporter), member 1	Slc2a1	25181.1	3255.65	7.73458	0.999999
709	22365	AA060373	vacuolar protein sorting 45 (yeast)	Vps45	5196.58	3995.34	1.30066	-2.04754
710	66704	AA139442	RIKEN cDNA 4921506I22 gene	4921506I22Rik	13830.1	18226.7	0.758781	0.982195
711		AA152754			14540.9	11999.2	1.21182	0.966873
712	22144	AA144835	tubulin, alpha 3	Tuba3	11744.4	25206.3	0.46593	0.0319853
713	19224	AA152754	prostaglandin-endoperoxide synthase 1	Ptgs1	8378.05	6087.87	1.37619	0.911555
714	28113	AA209987	Terf1 (TRF1)-interacting nuclear factor 2	Tinf2	5071.46	7669.42	0.661258	0.00580104
715	12482	AA174292	membrane-spanning 4-domains, subfamily A, member 1	Ms4a1	1431.82	2219.12	0.645219	-2.272
716	66254	AA199274	RIKEN cDNA 1500031M22 gene	1500031M22Rik	20787.5	24740	0.840239	-26.4283
717	14083	AA146243	PTK2 protein tyrosine kinase 2	Ptk2	4576.34	1904.41	2.40302	0.999816
718	18578	AA209984	phosphodiesterase 4B, cAMP specific	Pde4b	17087.2	22977.7	0.743645	-0.21657
719	18039	AA253725	neurofilament, light polypeptide	Nefl	7103.34	8791.61	0.807968	-17.4603
720	242721	AA139621	RIKEN cDNA B230308G19 gene	B230308G19Rik	30490.7	36074.3	0.845217	-19.8689
721	18039	AA253725	neurofilament, light polypeptide	Nefl	11127.8	14124.3	0.787847	-23.8518
722		AA124030			22448.4	11525.4	1.94772	0.999117
723	110379	AA137370	SEC13-like 1 (S. cerevisiae)	Sec13l1	35167.6	20655	1.70262	0.997999
724		AA242680			5148.87	14366.2	0.358401	0.999996
725		AA242192			13690	17648	0.775721	-7.97678
726	14431	AA222404	guanidinoacetate methyltransferase	Gamt	4474.13	7909.07	0.565696	0.993077
727	20851	AA212445	signal transducer and activator of transcription 5B	Stat5b	35732.3	16099.2	2.21951	0.999854
728	74104	AA212806	ATP-binding cassette, sub-family B (MDR/TAP), member 6	Abcb6	37243.6	41051	0.907251	-21.9407
729	110323	AA139624	cytochrome c oxidase, subunit VIb polypeptide 1	Cox6b1	48886.1	56161.3	0.870458	-0.534522
730	18663	AA145650	phosphoglycerate kinase 2	Pgk2	1170.04	1240.45	0.943236	-29.7225
731	15194	AA250402	Huntington disease gene homolog	Hdh	5554.36	7149.96	0.776837	0.947432
732	12234	AA230588	beta-transducin repeat containing protein	Btrc	3339.31	2799.01	1.19303	0.642808
733	252870	AA242262	ubiquitin specific peptidase 7	Usp7	4275.95	5733.91	0.745731	0.659805
734	110323	AA139624	cytochrome c oxidase, subunit VIb polypeptide 1	Cox6b1	37400.1	41960.9	0.891307	-10.0487
735	56296	AA144949	DMRT-like family B with proline-rich C-terminal, 1	Dmrtb1	719.68	1026.92	0.700815	0.901682
736		AA237207			36945.2	57795.7	0.639239	0.813559
737	14824	AA242654	granulin	Grn	59150.4	41406.3	1.42854	0.906764
738	56296	AA144949	DMRT-like family B with proline-rich C-terminal, 1	Dmrtb1	1131.14	1155.97	0.978515	-49.1665
739	18286	AA140320	outer dense fiber of sperm tails 2	Odf2	1786.36	1006.25	1.77526	0.99998
740	67444	AA231522	integrin-linked kinase-associated serine/threonine phosphatase 2C	Ilkap	6856	5435.49	1.26134	0.917807
741		AA237290			4796.55	15222	0.315107	0.999994
742	114143	AA238482	ATPase, H+ transporting, V0 subunit B	Atp6v0b	27087.3	14441.7	1.87563	0.999602
743		AA217989			3426.78	4577.65	0.748589	0.321216
744	11629	AA245272	allograft inflammatory factor 1	Aif1	21970.6	31368.9	0.700393	-0.657187
745	14964	AA221044	histocompatibility 2, D region locus 1	H2-D1	61032.6	65514.7	0.931586	-9.80279
746	26425	AA220463	nucleotide binding protein 1	Nubp1	10910.7	18061.5	0.604086	0.99428
747		AA217989			7648.2	9662.21	0.791559	-8.38332
748	16478	AA241105	Jun proto-oncogene related gene d1	Jund1	3869.29	65541.2	0.059036	0.999997
749	17149	AA254528	mago-nashi homolog, proliferation-associated (Drosophila)	Magoh	8265.55	6048.86	1.36646	0.814846
750	15115	AI608026	histidyl-tRNA synthetase	Hars	8969.05	6739.02	1.33091	0.356288
751	13627	AA259551	eukaryotic translation elongation factor 1 alpha 1	Eef1a1	65323.3	59851.1	1.09143	-15.9965
752	76238	AA276224	glyoxylate reductase/hydroxypyruvate reductase	Grhpr	16601.1	58929.3	0.281712	0.999986
753	56486	AA272212	gamma-aminobutyric acid receptor associated protein	Gabarap	61334	62291.1	0.984635	-56.561
754	12745	AA285509	calmegin	Clgn	36156	48680.4	0.742722	0.917429
755	12745	AA285509	calmegin	Clgn	11948.1	51998.9	0.229776	0.999997
756	68961	AA266813	phosphorylase kinase, gamma 2 (testis)	Phkg2	13882.1	10497.4	1.32243	0.00290289
757	110954	AA286316	ribosomal protein 10	Rpl10	60874	30018.6	2.02788	0.985609
758	13194	AA266564	damage specific DNA binding protein 1	Ddb1	61842.7	39280	1.57441	-0.29964
759	13047	AA261063	cut-like 1 (Drosophila)	Cutl1	25226.1	18017.5	1.40008	-6.47588
760	19085	AA270948	protein kinase, cAMP dependent regulatory, type I beta	Prkar1b	35133.8	7325.79	4.7959	0.99998
761	20775	AA268608	squalene epoxidase	Sqle	27178.9	29832.7	0.911044	-35.0348
762	27425	AA269701	ATP synthase, H+ transporting, mitochondrial F0 complex, subunit g	Atp5l	29661.3	52601.8	0.563884	0.999891
763	66475	AA270534	ribosomal protein S23	Rps23	56295.4	14202.8	3.96367	0.999845
764	19085	AA270948	protein kinase, cAMP dependent regulatory, type I beta	Prkar1b	1484.45	937.256	1.58383	0.974619
765	66171	AA276345	6-phosphogluconolactonase	Pgls	6065.45	5019.63	1.20835	-5.03487
766		TRZ503			1007.21	850.87	1.18375	-3.16436
767	21945	AA471746	death effector domain-containing	Dedd	13580.5	7654.78	1.77412	0.997228
768	14866	AA461810	glutathione S-transferase, mu 5	Gstm5	4628.97	4349.19	1.06433	-61.0611
769	11832	AA500661	aquaporin 7	Aqp7	13817.7	13347	1.03527	-77.053
770	21945	AA471746	death effector domain-containing	Dedd	13586.5	11898.9	1.14183	-22.952
771		AA426845			13870.1	14102.1	0.983553	-78.222
772	15275	AA451263	hexokinase 1	Hk1	14281	13927.3	1.02539	-65.004
773		AI508884			2960.12	2353.88	1.25755	0.905556
774	268449	AA473164	ribosomal protein L23a	Rpl23a	65492.6	62033.3	1.05577	-20.2823
775	73545	AA465846	RIKEN cDNA 1700094D03 gene	1700094D03Rik	1633.32	1177.1	1.38758	0.839483
776	68153	AA412879	general transcription factor II E, polypeptide 2 (beta subunit)	Gtf2e2	39832.6	46790.3	0.851301	-17.3607
777	13494	AA275913	developmentally regulated GTP binding protein 1	Drg1	28556.3	14309	1.99569	0.999287
778	17002	AA474964	lactotransferrin	Ltf	6209.92	4360.53	1.42412	0.982544
779	23897	AA472437	HCLS1 associated X-1	Hax1	28052	16845	1.6653	0.907439
780	26441	AA277958	proteasome (prosome, macropain) subunit, alpha type 4	Psma4	24097.2	32662	0.737772	0.15367
781	56772	AA275865	myeloid/lymphoid or mixed-lineage leukemia (trithorax homolog, Drosophila); translocated to, 11	Mllt11	5250.52	2524.99	2.07942	0.908365
782		AA498356			38654.9	15636.3	2.47213	0.994122
783	20166	AI098267	rhotekin	Rtkn	13730.2	4384.98	3.13118	0.999891
784	12516	AA475638	CD7 antigen	Cd7	18075.7	18603.3	0.97164	-75.8174
785		AA497590			20175.8	14885.3	1.35542	0.991161
786	59008	AA498565	anaphase-promoting complex subunit 5	Anapc5	38786	29246.9	1.32616	-5.38463
787	16195	AA543149	interleukin 6 signal transducer	Il6st	39996.4	23917.5	1.67226	0.93251
788	59008	AA498565	anaphase-promoting complex subunit 5	Anapc5	6558.4	13002.7	0.504388	0.939843
789	103067	AA522020	expressed sequence AA522020	AA522020	38569.8	24464.2	1.57658	0.38234
790	21858	AA518165	tissue inhibitor of metalloproteinase 2	Timp2	26070.1	1834.47	14.2112	0.999899
791	22027	AA498066	tumor rejection antigen gp96	Tra1	20594.3	18278.5	1.1267	-47.3802
792		AA537645			12148.9	8865.85	1.37031	-14.8973
793	23960	AA290052	2'-5' oligoadenylate synthetase 1G	Oas1g	2348.85	1479.65	1.58743	0.984547
794	234847	AI507593	spastic paraplegia 7 homolog (human)	Spg7	3838.94	2417.03	1.58828	0.660055
795	23960	AA290052	2'-5' oligoadenylate synthetase 1G	Oas1g	19746.3	34351.5	0.57483	0.978213
796	55978	AA274119	RIKEN cDNA 0610009H04 gene	0610009H04Rik	8325.97	9196.5	0.905342	-71.6589
797	50911	AA217904	exosome component 9	Exosc9	65531.4	29169.4	2.24658	0.993876
798	50911	AA217904	exosome component 9	Exosc9	30086	19408.2	1.55016	0.985269
799	11450	AA493090	adiponectin, C1Q and collagen domain containing	Adipoq	7239.95	9622.26	0.752417	0.951507
800	234847	AI507593	spastic paraplegia 7 homolog (human)	Spg7	624.726	889.101	0.702649	0.13434
801	71902	AA611688	cullin associated and neddylation disassociated 1	Cand1	20574.1	38748.9	0.53096	0.991392
802	20677	AA612510	SRY-box containing gene 4	Sox4	4666.98	3321.75	1.40498	0.565064
803	433256	AA521959	acyl-CoA synthetase long-chain family member 5	Acsl5	8244.94	1181.93	6.9758	0.999998
804		AA615692			30726.9	23338.8	1.31656	0.896823
805		AA501244			11202.2	12863	0.87088	-61.7156
806		AA517991			9690.18	11997.1	0.807711	-12.0736
807	13506	AA500580	desmocollin 2	Dsc2	39477.8	16710.8	2.36241	0.999829
808	20255	AA543702	secretogranin III	Scg3	20840.8	8361.14	2.49258	0.99874
809		AA794084			683.891	914.512	0.74782	-0.354057
810	11650	AA561933	alkaline phosphatase 5	Akp5	4063.52	4534.6	0.896115	-36.7953
811	78294	AA727759	ribosomal protein S27a	Rps27a	7765.5	9539.61	0.814026	0.998926
812		AA734806			51982.2	33207.7	1.56536	0.931438
813		AA794084			18358.9	12026.1	1.52659	0.994236
814	18750	AA590683	protein kinase C, alpha	Prkca	1540.27	1121.44	1.37347	0.783527
815	22629	AA879811	tyrosine 3-monooxygenase/tryptophan 5-monooxygenase activation protein, eta polypeptide	Ywhah	2388.88	3408.39	0.70088	0.483507
816	66286	AA592658	Sec11-like 3 (S. cerevisiae)	Sec11l3	19004.3	7146.64	2.6592	0.998932
817		AA638454			4732.94	4377.7	1.08115	-51.1007
818	54188	AA616057	cleavage and polyadenylation specific factor 4	Cpsf4	12570.4	9538.29	1.31788	0.542177
819	13001	AA681604	casein kinase II, beta subunit	Csnk2b	4248.98	3811.96	1.11464	-45.3733
820	19179	AA645829	protease (prosome, macropain) 26S subunit, ATPase 1	Psmc1	55910.6	33978.9	1.64545	0.991788
821	12525	AA839138	CD8 antigen, alpha chain	Cd8a	38598.3	30301.4	1.27381	0.699845
822	16542	AA871757	kinase insert domain protein receptor	Kdr	772.569	1002.29	0.770808	0.964573
823		AA681604			3176.14	12006.2	0.264542	0.969519
824	18203	AA763991	N-terminal Asn amidase	Ntan1	49680.9	32895.9	1.51024	0.994702
825	67115	AA798998	ribosomal protein L14	Rpl14	57042.1	52606.9	1.08431	-41.0722
826	18203	AA763991	N-terminal Asn amidase	Ntan1	57875.8	56470.5	1.02489	-78.868
827	23880	AI049453	FYN binding protein	Fyb	1469.11	2758.59	0.532559	0.43205
828	14229	AI180957	FK506 binding protein 5	Fkbp5	873.142	2858.02	0.305506	0.966664
829	57431	AI180850	DnaJ (Hsp40) homolog, subfamily C, member 4	Dnajc4	13372.4	6929.1	1.92989	0.992398
830		AA798637			17349.7	13692.5	1.26709	-0.608417
831	23880	AI049453	FYN binding protein	Fyb	63266.8	21947.6	2.88263	0.999948
832	20677	W14398	SRY-box containing gene 4	Sox4	54663.8	34814.9	1.57013	0.995914
833	57431	AI180850	DnaJ (Hsp40) homolog, subfamily C, member 4	Dnajc4	4144.68	5674.43	0.730414	0.205562
834	20462	AA881641	splicing factor, arginine/serine-rich 10 (transformer 2 homolog, Drosophila)	Sfrs10	8226.29	3761.39	2.18703	0.99891
835	22248	AA833322	unc-119 homolog (C. elegans)	Unc119	9714.57	3544.8	2.74051	0.997654
836	1509	AA770764	cathepsin D (lysosomal aspartyl peptidase)	CTSD	65471.2	65694	0.996609	-117.794
837		AA882121			6401.86	6569.76	0.974444	-104.322
838	27176	AA795887	ribosomal protein L7a	Rpl7a	18666.3	34465.2	0.5416	0.99914
839	270106	AA896365	ribosomal protein L13	Rpl13	1224.98	1261.6	0.97097	-97.7578
840	19983	AA896773	ribosomal protein L5	Rpl5	1084.5	2989.2	0.362805	0.994064
841	12857	AA711266	cytochrome c oxidase subunit IV isoform 1	Cox4i1	58162.4	40839.1	1.42418	0.982054
842	19357	AA546839	RAD21 homolog (S. pombe)	Rad21	36460.2	21201.2	1.71973	0.984042
843	57296	AA596572	proteasome (prosome, macropain) 26S subunit, non-ATPase, 8	Psmd8	16600.9	12176.6	1.36334	0.996965
844	68222	AA760262	4931415M17	4931415M17	62360.2	62236.7	1.00199	-107.76
845	57296	AA596572	proteasome (prosome, macropain) 26S subunit, non-ATPase, 8	Psmd8	31056.4	18656.1	1.66468	0.996189
846	105892	AI060382	LY antigen-like	LOC105892	2824.04	3499.81	0.806912	0.35611
847	18624	AI120460	peptidase 4	Pep4	11826.9	12636.1	0.935961	-37.9743
848	19718	AA896210	replication factor C (activator 1) 2	Rfc2	11342.1	6093.56	1.86132	0.99956
849	102247	AA967122	expressed sequence AU041707	AU041707	17846.8	25977.9	0.687	0.845496
850	53415	AI020875	HIV-1 tat interactive protein 2, homolog (human)	Htatip2	21075.6	28514.3	0.739125	0.70333
851	12055	AI118629	B-cell CLL/lymphoma 7C	Bcl7c	5664.31	10739	0.527452	0.999167
852	22789	AA874235	zona pellucida 3 receptor	Zp3r	1371.05	1260.33	1.08785	-46.2798
853	12326	AI153488	calcium/calmodulin-dependent protein kinase IV	Camk4	4579.21	3642.65	1.25711	0.91243
854		AI158410			30434.3	17224.6	1.76691	0.997595
855		AI156457			4448.83	5129.61	0.867284	-4.75408
856	13032	AA939414	cathepsin C	Ctsc	23475.9	28729.6	0.817132	-21.8293
857	21833	AA644914	thyroid hormone receptor alpha	Thra	14622.9	13889.3	1.05281	-36.2947
858	14204	AA967055	interleukin 4 induced 1	Il4i1	2821.24	2406.3	1.17244	-0.122157
859	16882	AA967089	ligase III, DNA, ATP-dependent	Lig3	6683.42	4153.54	1.60909	0.993499
860	21833	AA644914	thyroid hormone receptor alpha	Thra	35083.4	32647.7	1.0746	-12.906
861	16430	AI195962	intergral membrane protein 1	Itm1	37938.8	48793.3	0.777541	-2.74588
862	13081	AI226268	cytochrome P450, family 24, subfamily a, polypeptide 1	Cyp24a1	12851.2	13624.8	0.943219	-14.1485
863	14667	AI227393	GM2 ganglioside activator protein	Gm2a	7647.76	5465.9	1.39918	-0.599323
864	17888	AA655446	myosin, heavy polypeptide 6, cardiac muscle, alpha	Myh6	18142.6	14651.2	1.2383	0.899685
865		W62757			24865.1	39168.4	0.634824	0.996223
866	14287	W59651	folylpolyglutamyl synthetase	Fpgs	9138	27696.8	0.32993	0.999976
867	18472	W61996	platelet-activating factor acetylhydrolase, isoform 1b, beta1 subunit	Pafah1b1	11332.8	6400.34	1.77066	0.990839
868	54369	AA000602	expressed in non-metastatic cells 6, protein	Nme6	4704.57	9557.06	0.492261	-0.00379006
869	54369	AA000602	expressed in non-metastatic cells 6, protein	Nme6	4897.9	8556.03	0.57245	-2.9034
870	13202	W75660	D-dopachrome tautomerase	Ddt	9395.85	65303.6	0.143879	0.999999
871		W70994			65520.5	27344.6	2.39611	0.999827
872	56464	AI325870	cathepsin F	Ctsf	3412.26	9772.49	0.34917	0.999644
873	19047	W76723	protein phosphatase 1, catalytic subunit, gamma isoform	Ppp1cc	25970.9	15630.7	1.66154	0.992514
874	81489	W75670	DnaJ (Hsp40) homolog, subfamily B, member 1	Dnajb1	17628.8	15381.7	1.14609	-108.582
875	12257	W82946	benzodiazepine receptor, peripheral	Bzrp	19827	11537.8	1.71844	0.99796
876	69024	AI430334	sorting nexin 15	Snx15	2581.7	3306.71	0.780745	0.901623
877	15417	W97853	homeo box B9	Hoxb9	2358.95	1276.79	1.84757	0.998093
878	19899	AA000133	ribosomal protein L18	Rpl18	65508	28397.7	2.30681	0.999989
879	56397	W83303	mortality factor 4 like 2	Morf4l2	36574.5	27033	1.35296	-7.1952
880	12226	W83255	B-cell translocation gene 1, anti-proliferative	Btg1	25611.5	9178.58	2.79035	0.999986
881	27407	W83271	ATP-binding cassette, sub-family F (GCN20), member 2	Abcf2	12676.1	9718.05	1.30439	0.976735
882	22059	W87149	transformation related protein 53	Trp53	18101.4	10312	1.75538	0.990758
883	67861	AI325329	RIKEN cDNA 2310005E10 gene	2310005E10Rik	9872.42	7516.89	1.31337	-18.8267
884	12444	W98440	cyclin D2	Ccnd2	3070.29	3914.92	0.784255	-3.43677
885	12444	W98440	cyclin D2	Ccnd2	957.467	3697.86	0.258925	0.999836
886	20698	AA000819	sphingosine kinase 1	Sphk1	1548.95	913.679	1.69528	0.993165
887	276756	W12289	gene model 1860, (NCBI)	Gm1860	21152.9	17716.2	1.19399	-27.941
888	19155	W10179	aminopeptidase puromycin sensitive	Npepps	7772.59	4325.52	1.79691	0.970392
889	19155	W10179	aminopeptidase puromycin sensitive	Npepps	16562.5	6417.17	2.58096	0.999947
890	59013	AA003085	heterogeneous nuclear ribonucleoprotein H1	Hnrph1	15667.3	15348.6	1.02076	-271.295
891	20090	W12819	ribosomal protein S29	Rps29	65534.4	44910.6	1.45922	-0.660636
892		W12121			62086.1	42665.6	1.45518	0.951779
893		W12121			11908.7	26439.5	0.450411	0.999528
894	14751	W29397	glucose phosphate isomerase 1	Gpi1	64822	23797.1	2.72394	0.998014
895	15203	W11571	hephaestin	Heph	65520.5	32429.3	2.02041	0.999389
896	15203	W11571	hephaestin	Heph	65541.2	29574.4	2.21615	0.994159
897	20090	W12819	ribosomal protein S29	Rps29	32642.7	17113.7	1.9074	0.989973
898	74617	W10703	serine carboxypeptidase 1	Scpep1	65529.1	17458.1	3.7535	0.999993
899	74617	W10703	serine carboxypeptidase 1	Scpep1	63899.1	16503	3.87198	0.99997
900	74617	W10703	serine carboxypeptidase 1	Scpep1	26928.6	4532.09	5.94176	0.99999
901	66082	W34507	abhydrolase domain containing 6	Abhd6	2443.59	13187.1	0.185302	0.999557
902	22697	W12178	zinc finger proliferation 1	Zipro1	14259.2	12164.4	1.1722	-0.291729
903	14751	W29397	glucose phosphate isomerase 1	Gpi1	65537.2	23553.3	2.7825	0.997505
904	56040	W14267	ribosomal protein, large, P1	Rplp1	65180.8	49777.1	1.30945	0.0404742
905	20016	W20956	RNA polymerase 1-1	Rpo1-1	34087.9	11634.3	2.92994	0.996877
906	22378	W41126	WW domain binding protein 2	Wbp2	29731	18608	1.59776	0.99976
907	22378	W41126	WW domain binding protein 2	Wbp2	27853.4	18640.3	1.49425	0.99985
908	22378	W41126	WW domain binding protein 2	Wbp2	19496.8	12496.6	1.56018	0.996895
909	22697	W12178	zinc finger proliferation 1	Zipro1	4950.57	3421.42	1.44694	-0.0668118
910	67279	W30130	mediator of RNA polymerase II transcription, subunit 31 homolog (yeast)	Med31	3906.75	2255.5	1.7321	0.995896
911	15425	W33293	homeo box C6	Hoxc6	4685.84	5716.79	0.819663	-73.4425
912	20024	W11216	SUB1 homolog (S. cerevisia	Sub1	32938.8	13892.3	2.37101	0.958115
913	56040	W14267	ribosomal protein, large, P1	Rplp1	65502.8	47207.6	1.38755	0.28086
914	73025	W96827	RIKEN cDNA 2900070H08 gene	2900070H08Rik	9326.8	5354.06	1.742	0.990561
915	67966	AA123204	zinc finger, CCHC domain containing 10	Zcchc10	11424.4	11355.8	1.00604	-211.035
916	12010	AA048817	beta-2 microglobulin	B2m	53075.5	65541.2	0.809803	-14.1883
917	230648	AA119086	RIKEN cDNA 4732418C07 gene	4732418C07Rik	2709.66	3702.25	0.731895	0.970727
918	14287	W59651	folylpolyglutamyl synthetase	Fpgs	32437.8	41400	0.783524	0.462992
919		AA690074			2311.57	1399.62	1.65158	0.908006
920	66622	W70991	RIKEN cDNA 5730410I19 gene	5730410I19Rik	5914.48	4979.59	1.18774	-29.1077
921	18521	AA057997	poly(rC) binding protein 2	Pcbp2	55386.9	17436.3	3.17653	0.999974
922	66679	AA543515	RAE1 RNA export 1 homolog (S. pombe)	Rae1	26916.2	5989.02	4.49426	0.999996
923	11459	AA066878	actin, alpha 1, skeletal muscle	Acta1	23779	12748.6	1.86523	-1.67657
924	67087	AA014587	catenin beta interacting protein 1	Ctnnbip1	873.485	2208.66	0.395482	0.999986
925		AW111317			11351.3	38996.1	0.291087	0.998926
926	56452	W84173	origin recognition complex, subunit 6-like (S. cerevisiae)	Orc6l	29635.9	22684.1	1.30646	-1.45932
927		W98166			11193.9	11688.5	0.957687	-222.853
928	65116	W62792	proline-rich Gla (G-carboxyglutamic acid) polypeptide 2	Prrg2	2702.43	7038.22	0.383966	0.999999
929	67615	AI893737	ubiquitin-conjugating enzyme E2R 2	Ube2r2	7191.13	9594.68	0.749491	-1.45932
930	229007	AI430503	zinc finger, CCCH-type with G patch domain	Zgpat	4864.23	3658.47	1.32958	0.983516
931	11746	AA929367	annexin A4	Anxa4	17397.8	5803.06	2.99803	0.999844
932	68203	AA000136	DIRAS family, GTP-binding RAS-like 2	Diras2	1182.11	1374.82	0.859833	-126.684
933	11843	W98112	ADP-ribosylation factor 4	Arf4	43195.5	40716.1	1.06089	-242.647
934	110058	W75713	synaptotagmin XVII	Syt17	661.119	571.988	1.15583	-132.789
935	78903	AA142678	Werner helicase interacting protein 1	Wrnip1	6583.66	10123.2	0.650355	0.644446
936	66052	W65755	succinate dehydrogenase complex, subunit C, integral membrane protein	Sdhc	39418.5	52578.3	0.749711	0.96934
937	76740	AA709662	RIKEN cDNA C920006C10 gene	C920006C10Rik	5889.28	9933.48	0.592872	-43.3407
938		AA003195			12560.1	6124.66	2.05075	0.668581
939	67785	AI853513	zinc finger protein 262	Zfp262	1292.69	1365.04	0.946994	-147.134
940	28146	W65555	DNA segment, Chr 3, University of California at Los Angeles 1	D3Ucla1	10869.3	51900.6	0.209425	0.999859
941	22059	AA272516	transformation related protein 53	Trp53	27417.8	22655.6	1.2102	-21.7018
942		AA139324			65531	37235	1.75993	0.0297348
943	380843	W36651	similar to OTTHUMP00000016066	LOC380843	756.237	671.316	1.1265	-81.2718
944	18597	W41118	pyruvate dehydrogenase E1 alpha 1	Pdha1	7919.94	18373.3	0.431058	0.995806
945		W85203			729.241	644.684	1.13116	-98.3344
946	19730	W40905	ral guanine nucleotide dissociation stimulator	Ralgds	1744.11	1760.05	0.990941	-382.349
947	68209	AW107630	RIKEN cDNA 1500026D16 gene	1500026D16Rik	8043.4	7713.06	1.04283	-308.95
948		W82759			1786.49	1624.98	1.09939	-131.339
949	66039	W48339	DNA segment, Chr 14, ERATO Doi 449, expressed	D14Ertd449e	7951.92	21325.5	0.372883	0.999945
950	14955	W78370	H19 fetal liver mRNA	H19	5955.82	8793.57	0.677292	-37.2235
951		AA638422			1440.52	1142.38	1.26098	-4.24859
952		AI785658			33529.3	17266.9	1.94183	0.802453
953	12826	W33832	procollagen, type IV, alpha 1	Col4a1	15208.2	10450.1	1.45532	0.728373
954	68545	W48242	RIKEN cDNA 1110006O17 gene	1110006O17Rik	10755.7	7287.01	1.47601	0.934363
955	11864	AW488277	aryl hydrocarbon receptor nuclear translocator 2	Arnt2	9624.53	8711.85	1.10476	-537.039
956	110323	AA521700	cytochrome c oxidase, subunit VIb polypeptide 1	Cox6b1	37845.6	46287.7	0.817617	-36.3104
957		AI528851			65517	56223.6	1.16529	-1.38473
958	98529	AA103412	RIKEN cDNA C230066K19 gene	C230066K19Rik	6322.6	9554.68	0.661729	-3.06195
959	19737	W65084	regulator of G-protein signaling 5	Rgs5	918.313	3134.97	0.292926	0.99649
960	217410	AA004106	tribbles homolog 2 (Drosophila)	Trib2	4660.08	2204.04	2.11434	0.999801
961	244757	AA008684	cDNA sequence BC038479	BC038479	1236.67	1277.29	0.968197	-343.707
962	52615	AA465867	suppressor of zeste 12 homolog (Drosophila)	Suz12	1998.32	13778.9	0.145028	0.999702
963	14433	AI838143	similar to glyceraldehyde-3-phosphate dehydrogenase	LOC14433	65257.4	35544.1	1.83595	0.908982
964	12306	AI182836	annexin A2	Anxa2	61167.8	10628.3	5.7552	0.998252
965	17859	AA013767	Max interacting protein 1	Mxi1	4507.83	9098.84	0.49543	-0.150625
966		AW113080			2058.15	4941.8	0.416478	0.999602
967	14972	AA017870	histocompatibility 2, K1, K region	H2-K1	3503.69	2198.35	1.59378	0.649683
968		AA473524			36801.4	65488	0.561957	-1.45083
969	67469	AW208577	abhydrolase domain containing 5	Abhd5	3747.2	4553.18	0.822985	0.98342
970	67023	AW556272	RIKEN cDNA 2010315L10 gene	2010315L10Rik	14386.4	11151.9	1.29004	-0.685967
971		AA051402			1153.24	1588.59	0.725951	-15.3912
972	269037	AA051395	gene model 672, (NCBI)	Gm672	4058.77	7321.78	0.554342	0.988256
973	72503	AI509955	RIKEN cDNA 2610507B11 gene	2610507B11Rik	7446.35	10257.9	0.725917	0.869965
974		AV040099			45986.5	12645.9	3.63648	0.999034
975	18245	AI876540	ornithine decarboxylase antizyme	Oaz1	18414.6	23168.4	0.794818	-0.649995
976	28135	AA138615	DNA segment, Chr 9, MRC UK Mouse Genome Centre 48 expressed	D9Mgc48e	6186.61	6695.59	0.923984	-237.538
977	235293	AA039148	sterol-C5-desaturase (fungal ERG3, delta-5-desaturase) homolog (S. cerevisae)	Sc5d	1522.06	17803	0.0854943	0.999621
978	12406	AI838326	serine (or cysteine) peptidase inhibitor, clade H, member 1	Serpinh1	1306.53	5115.85	0.255389	0.999647
979	209361	AA176054	TAF3 RNA polymerase II, TATA box binding protein (TBP)-associated factor	Taf3	1425.6	1725.58	0.826155	-187.016
980	11848	AA619989	ras homolog gene family, member A	Rhoa	33403.5	22734.7	1.46927	0.966988
981	66902	AI322646	methylthioadenosine phosphorylase	Mtap	10970.3	5623.77	1.95071	0.912873
982		AI786105			2982.89	6530.81	0.456742	0.992728
983		AA048374			27768.7	27422.9	1.01261	-552.727
984		AI747776			39641.7	32000.4	1.23879	-41.0641
985	54124	W80209	CDC28 protein kinase 1b	Cks1b	10554.8	1621.99	6.5073	1
986	321022	AI845410	carnitine deficiency-associated gene expressed in ventricle 3	Cdv3	4356.06	4463.45	0.97594	-2341
987	12313	W89749	calmodulin 1	Calm1	47260.7	28274.8	1.67147	0.99977
988	15939	AI608314	immediate early response 5	Ier5	19368.8	14838.1	1.30534	-34.1958
989	67023	W20833	RIKEN cDNA 2010315L10 gene	2010315L10Rik	15018.4	12217.4	1.22926	-13.9416
990		AA016454			18482	8216.09	2.24949	-7.62969
991	30926	W36243	thioredoxin-like 2	Txnl2	33914	16284	2.08266	0.771741
992	14793	AW061348	cell division cycle associated 3	Cdca3	65524.4	32433.9	2.02024	0.995619
993	19193	AA388435	pipecolic acid oxidase	Pipox	5071.36	52680.5	0.0962664	0.999612
994	14870	AA710940	glutathione S-transferase, pi 1	Gstp1	55088	59845	0.920512	-2715.75
995		AI662549			32105.2	53570.2	0.599311	0.999956
996	11951	AA000254	ATP synthase, H+ transporting, mitochondrial F0 complex, subunit c (subunit 9), isoform 1	Atp5g1	36587.9	57997	0.630859	0.796559
997	16011	AW414054	insulin-like growth factor binding protein 5	Igfbp5	4117.85	6763.43	0.608841	-2.70655
998	11739	AI272544	solute carrier family 25 (mitochondrial carrier, adenine nucleotide translocator), member 4	Slc25a4	1389.65	6712.1	0.207036	0.907144
999	20425	AA110410	serine hydroxymethyl transferase 1 (soluble)	Shmt1	65116.1	35981.2	1.80973	0.96541
1000		AA238899			37321.1	48407.7	0.770975	-37.6171
1001		AA396041			6483.97	2828.66	2.29224	0.773473
1002	52468	AA028511	CTD (carboxy-terminal domain, RNA polymerase II, polypeptide A) small phosphatase 2	Ctdsp2	20992.6	6512.72	3.22332	0.976814
1003	55951	AI876247	brain protein 44-like	Brp44l	6071.18	55334.5	0.109718	0.999978
1004	106931	AA050271	potassium channel tetramerisation domain containing 1	Kctd1	65471.2	35778.6	1.8299	0.986083
1005	68262	AA033390	1-acylglycerol-3-phosphate O-acyltransferase 1 (lysophosphatidic acid acyltransferase, delta)	Agpat4	1368.98	1453.12	0.942095	-4141
1006	108679	AA435079	COP9 (constitutive photomorphogenic) homolog, subunit 8 (Arabidopsis thaliana)	Cops8	17421.8	6023.33	2.89239	0.999995
1007	14077	AI327465	fatty acid binding protein 3, muscle and heart	Fabp3	3074.4	4630.47	0.66395	-274.769
1008	14359	AW322547	fragile X mental retardation gene 1, autosomal homolog	Fxr1h	21423.5	24610	0.870518	-132.321
1009	50868	AA175476	kelch-like ECH-associated protein 1	Keap1	9453.77	9710.81	0.973531	-4957.23
1010	16571	AI323080	kinesin family member 4	Kif4	45360.5	3635.38	12.4775	0.999958
1011	66163	AI325513	mitochondrial ribosomal protein L4	Mrpl4	7958.93	5634.12	1.41263	-1.81706
1012		AI845093			43340.2	65611.9	0.660554	-7.85356
1013	66480	W33336	ribosomal protein L15	Rpl15	51230.8	17380.4	2.94763	0.999688
1014	56409	AA068786	nudix (nucleotide diphosphate linked moiety X)-type motif 3	Nudt3	15059.2	11651.9	1.29242	0.821699
1015	67828	AI594901	RIKEN cDNA 1110055J05 gene	1110055J05Rik	3452.03	2122.75	1.6262	0.0808847
1016	20104	AW556869	ribosomal protein S6	Rps6	65524.4	41730.5	1.57018	0.879197
1017	12455	AW146398	cyclin T1	Ccnt1	3577.55	2716.72	1.31686	0.581875
1018	227094	AA138012	RIKEN cDNA 5330401P04 gene	5330401P04Rik	16068.9	17071.8	0.941254	-698.511
1019		AW046042			1176.29	2030.82	0.579222	0.752871
1020		AA108842			2723.74	10108.7	0.269444	0.931661
1021	69274	AA178118	CTD (carboxy-terminal domain, RNA polymerase II, polypeptide A) small phosphatase-like	Ctdspl	1826.86	3201.09	0.570699	0.78578
1022	235459	AA098360	general transcription factor II A, 2	Gtf2a2	4466.71	6923.95	0.64511	-4.25568
1023		AI316008			59439.6	65522.2	0.907167	-149.771
1024		AA517885			63308	65518.6	0.966261	-285.734
1025	20345	AI530577	selectin, platelet (p-selectin) ligand	Selpl	21086.6	15718.7	1.3415	-7.94949
1026	54214	AI607869	golgi autoantigen, golgin subfamily a, 4	Golga4	1802.89	4079.12	0.44198	0.763168
1027	16997	AW230323	latent transforming growth factor beta binding protein 2	Ltbp2	725.285	1153.12	0.628976	0.99116
1028	67248	AA098569	ribosomal protein L39	Rpl39	15558.6	6070.33	2.56306	0.976845
1029	319604	AA968029	RIKEN cDNA B930006L02 gene	B930006L02Rik	2345.68	3084.47	0.760482	-94.9405
1030	230765	AW061243	similar to Histone deacetylase 1 (HD1)	LOC230765	13529.9	11720.6	1.15436	-133.797
1031	212880	AA198943	DEAD (Asp-Glu-Ala-Asp) box polypeptide 46	Ddx46	2111.24	2934.71	0.719405	0.898501
1032	67869	AW209010	polyadenylate-binding protein-interacting protein 2	Paip2	40367.9	52276.9	0.772195	0.600343
1033	14231	AI182368	FK506 binding protein 7	Fkbp7	2339.74	8695.62	0.269071	0.999761
1034		AA469690			28273.1	63957.6	0.44206	0.884776
1035		AA178547			572.563	942.561	0.607455	0.580562
1036	67760	AA209976	solute carrier family 38, member 2	Slc38a2	23472.9	17161.1	1.3678	-1.46562
1037	20185	AW319455	nuclear receptor co-repressor 1	Ncor1	4948.58	9139.28	0.541463	0.961049
1038		AI386138			16678.7	4000.15	4.16951	0.999991
1039	20249	AA124027	stearoyl-Coenzyme A desaturase 1	Scd1	14173.1	65506.2	0.216363	0.999943
1040		AI530358			65524.4	65488	1.00056	-851.105
1041	13645	AI326499	epidermal growth factor	Egf	617.068	1167.62	0.528485	-0.235516
1042	56727	AA139428	myo-inositol oxygenase	Miox	942.458	1551.9	0.607293	0.438251
1043	66427	AA276490	RIKEN cDNA 1810044O22 gene	1810044O22Rik	14495	23789.9	0.609292	-1.63862
1044	67890	AI528546	ubiquitin-fold modifier 1	Ufm1	1341.26	1982.07	0.676696	-1.28872
1045	13361	AI152401	dihydrofolate reductase	Dhfr	4956.55	8686.19	0.570624	-0.656364
1046	30946	AA009183	activator of basal transcription	Abt1	7951.49	4620.21	1.72102	0.991624
1047	18584	AI551852	phosphodiesterase 8A	Pde8a	3607.37	8689.02	0.415164	0.999676
1048	14433	AW549806	similar to glyceraldehyde-3-phosphate dehydrogenase	LOC14433	65523.9	51091.5	1.28248	-3.49835
1049		AA218406			23936.9	15976.6	1.49825	0.986222
1050	14319	AW322317	ferritin heavy chain 1	Fth1	61721.4	53533.7	1.15295	-84.6006
1051	14268	AA145458	fibronectin 1	Fn1	65519.2	65489.2	1.00046	-392.21
1052	20678	AI528773	SRY-box containing gene 5	Sox5	35083.4	36463.8	0.962143	-454.912
1053	234199	AW111160	fibrinogen-like protein 1	Fgl1	5011.02	33749.6	0.148477	0.999987
1054	51960	AI464681	hypothetical protein 6530404F10Rik	6530404F10Rik	1481.57	2072.01	0.715039	0.975997
1055		AA272208			38579	65525.8	0.58876	-0.103794
1056	51788	AA239740	H2A histone family, member Z	H2afz	32340.5	8510.52	3.80007	0.99982
1057	69870	AI131619	polymerase (RNA) III (DNA directed) polypeptide G like	Polr3gl	2038.87	1869.43	1.09064	-83.6116
1058		AW061031			729.151	962.788	0.757333	-50.3369
1059	67684	AI447315	RIKEN cDNA 3300001P08 gene	3300001P08Rik	1415.72	2448.86	0.578115	0.195125
1060	67988	AA266610	thioredoxin domain containing 10	Txndc10	1280.41	1347.18	0.950435	-586.734
1061		AA276433			60315.6	65524.1	0.920511	-18.6221
1062	71994	W91223	calponin 3, acidic	Cnn3	44846.7	32022.3	1.40048	-14.2675
1063	56358	AA222096	coatomer protein complex, subunit zeta 2	Copz2	8464.48	6837.06	1.23803	-6.07185
1064		AA498478			24246.4	61233.9	0.395964	0.975978
1065	68545	AA267694	RIKEN cDNA 1110006O17 gene	1110006O17Rik	10153.7	4624.09	2.19582	0.319533
1066		AA530536			39786.7	65539.7	0.607063	-1.6679
1067	99237	AA184663	transmembrane 9 superfamily protein member 4	Tm9sf4	7072.65	5390.9	1.31196	0.991792
1068	59057	AA269823	zinc finger protein 191	Zfp191	1225.99	1988.5	0.61654	0.860735
1069	18619	AI836387	preproenkephalin 1	Penk1	521.699	609.51	0.855932	-32.5685
1070		AA434866			9682.72	31097.6	0.311365	0.990054
1071	107350	AA260226	expressed sequence AW112010	AW112010	479.712	12288.4	0.0390379	0.999999
1072	20848	W62227	signal transducer and activator of transcription 3	Stat3	14424.4	13021.5	1.10774	-37.5931
1073	19737	AA198048	regulator of G-protein signaling 5	Rgs5	604.521	2745.37	0.220197	0.998189
1074	83435	AA467382	pleckstrin homology domain-containing, family A (phosphoinositide binding specific) member 3	Plekha3	5291.01	3876.91	1.36475	-0.04961
1075		AW413231			1428.73	1317.34	1.08456	-357.6
1076	227197	AI595947	NADH dehydrogenase (ubiquinone) Fe-S protein 1	Ndufs1	7863.35	18726.7	0.419901	0.994334
1077	105559	AA472152	muscleblind-like 2	Mbnl2	2501.66	2673.46	0.935736	-129.873
1078	56386	AA444448	UDP-Gal:betaGlcNAc beta 1,4-galactosyltransferase, polypeptide 6	B4galt6	4147.73	8635.17	0.48033	0.965433
1079		AA404201			19389.7	63860.3	0.303627	0.997362
1080		AA683961			11476.7	36507.1	0.314369	0.998916
1081	231086	AW107943	hydroxyacyl-Coenzyme A dehydrogenase/3-ketoacyl-Coenzyme A thiolase/enoyl-Coenzyme A hydratase (trifunctional protein), beta subunit	Hadhb	3655.41	24836.1	0.147181	0.999994
1082		AA444288			20148.2	53758.9	0.374789	0.862972
1083	16211	AA451240	karyopherin (importin) beta 1	Kpnb1	4003.87	3562.39	1.12393	-204.146
1084	30045	AA473149	DnaJ (Hsp40) homolog, subfamily C, member 12	Dnajc12	899.02	3254.87	0.276208	0.999652
1085	50493	AA473156	thioredoxin reductase 1	Txnrd1	21055.9	14710	1.43141	-1.35483
1086	24128	AA472293	5'-3' exoribonuclease 2	Xrn2	1698.29	1275.48	1.33149	-0.54447
1087		AA275912			42177.1	63240.9	0.666929	0.343994
1088	66641	AI839862	RIKEN cDNA 5730470L24 gene	5730470L24Rik	2037.64	3937.85	0.517451	0.989186
1089	14593	AI604259	geranylgeranyl diphosphate synthase 1	Ggps1	1668.44	4429.84	0.376638	0.999806
1090	60527	AA444721	fatty acid desaturase 3	Fads3	2942.38	3424.01	0.859336	-46.819
1091	67268	AA498585	RIKEN cDNA 2900073G15 gene	2900073G15Rik	41620.4	4386.05	9.48928	1
1092		AW558713			18074.1	64569.3	0.279917	0.999702
1093		AA471826			37223.8	62654.7	0.594111	0.706769
1094	15212	AW212513	hexosaminidase B	Hexb	4297.91	2462.31	1.74548	0.992115
1095	54138	W97905	spinocerebellar ataxia 10 homolog (human)	Sca10	435.069	576.515	0.754654	-26.308
1096		AA763800			23881.2	27535.2	0.8673	-7.06921
1097	12955	AA032699	crystallin, alpha B	Cryab	10651.9	2147.15	4.96095	0.997903
1098	11642	AV255496	A kinase (PRKA) anchor protein 3	Akap3	4827.81	2851.66	1.69299	0.998345
1099	78757	AA265143	RIKEN cDNA 4921505C17 gene	4921505C17Rik	1453.63	971.27	1.49663	-2.26896
1100	67439	AI132344	XPA binding protein 2	Xab2	26306.6	25673.7	1.02465	-226.577
1101	16010	AI648975	insulin-like growth factor binding protein 4	Igfbp4	22111.4	63452.8	0.34847	0.998873
1102	381141	AI317560	gene model 1884, (NCBI)	Gm1884	25845.8	12765.7	2.02462	0.999851
1103	54401	AI747607	tyrosine 3-monooxygenase/tryptophan 5-monooxygenase activation protein, beta polypeptide	Ywhab	8658.35	7735.06	1.11936	-83.0163
1104	19242	AI035723	pleiotrophin	Ptn	2309.22	3401.2	0.678943	-14.0537
1105	16502	W85433	potassium voltage gated channel, Shaw-related subfamily, member 1	Kcnc1	1499.74	1675.46	0.895123	-42.6818
1106	320871	AI042819	RIKEN cDNA B230206H07 gene	B230206H07Rik	7838.88	2992.62	2.6194	0.996866
1107	64143	AI605906	v-ral simian leukemia viral oncogene homolog B (ras related)	Ralb	11994.2	4333.59	2.76774	0.985967
1108		AA980470			6455.53	2975.57	2.16951	0.999992
1109	27224	AA544002	transcription elongation factor B (SIII), polypeptide 3	Tceb3	4743.68	7587.06	0.625233	-2.43217
1110	56419	AI645426	diaphanous homolog 3 (Drosophila)	Diap3	8301.57	4256.22	1.95046	0.999957
1111	17235	AI482284	mitochondrial capsule selenoprotein	Mcsp	546.122	575.008	0.949765	-276.976
1112	56016	AI853496	heme binding protein 2	Hebp2	3333.16	2813.62	1.18465	-11.1685
1113	282619	AV211018	suprabasin	MGI:2446326	1405.13	1590.73	0.883326	-106.612
1114	12350	AA250061	carbonic anhydrase 3	Car3	402.124	47676	0.00843451	1
1115		AA611756			42341.9	65536.1	0.646086	-1.01146
1116		AW550046			204.55	669.491	0.305531	-9.16739
1117		AI323712			5982.14	4865.94	1.22939	-92.4807
1118		AA499647			1374.32	1052.11	1.30625	-71.2012
1119	109624	AA510479	caldesmon 1	Cald1	4453.09	4766.82	0.934185	-274.369
1120		AW412946			18439.3	44685.1	0.412651	0.9997
1121	17344	AA547266	Msx-interacting-zinc finger	Miz1	1347.36	3272.66	0.411703	0.998314
1122	20692	AI593343	secreted acidic cysteine rich glycoprotein	Sparc	10721.8	19409.7	0.552396	0.999322
1123	17191	AA386999	methyl-CpG binding domain protein 2	Mbd2	6403	4688.61	1.36565	0.799949
1124	12632	AA512729	cofilin 2, muscle	Cfl2	5884.37	11516.3	0.510958	0.986925
1125	11429	W97350	aconitase 2, mitochondrial	Aco2	24300.7	23192.1	1.0478	-108.826
1126	67484	AI558193	RIKEN cDNA 2310005P05 gene	2310005P05Rik	587.521	4617.18	0.127247	0.999993
1127		AI558197			2644.18	1990.64	1.32831	-15.5959
1128		AW558401			6602.68	20209.9	0.326706	0.999977
1129	17841	AW110038	major urinary protein 2	Mup2	578.971	54120.4	0.0106978	1
1130	13074	AI561913	cytochrome P450, family 17, subfamily a, polypeptide 1	Cyp17a1	1553.29	16742.6	0.0927748	0.999961
1131	20103	AW123651	ribosomal protein S5	Rps5	65534.4	32617.6	2.00917	0.996289
1132	66440	AA590680	cell division cycle 26	Cdc26	5578.03	6392.74	0.872557	-38.7431
1133	19241	AW106872	thymosin, beta 4, X chromosome	Tmsb4x	1135.95	35988.8	0.0315639	0.999995
1134	20363	AW208804	selenoprotein P, plasma, 1	Sepp1	5325.7	65541.6	0.0812568	0.999948
1135	15505	AW049097	heat shock protein 105	Hsp105	4002.8	4565.49	0.876752	-48.2944
1136	64602	AA590687	iron responsive element binding protein 2	Ireb2	706.263	4062.08	0.173867	1
1137	13417	AI121650	dynein, axonemal, heavy chain 8	Dnahc8	1182.29	882.423	1.33983	-1.85371
1138		AA611210			41574.6	60192.7	0.690691	0.151939
1139		AA616058			524.342	4055.64	0.129287	0.999981
1140		AI173369			2351.93	63834.6	0.0368441	1
1141		AW258347			11215.7	21342.6	0.525507	0.999816
1142	26360	AI573606	angiopoietin-like 2	Angptl2	954.36	4042.03	0.236109	0.99948
1143	14081	AI195250	acyl-CoA synthetase long-chain family member 1	Acsl1	2248.62	3037.62	0.740259	0.517329
1144		AA286093			4618.52	16936.6	0.272695	0.988764
1145	12166	AW260128	bone morphogenetic protein receptor, type 1A	Bmpr1a	26908.8	12173.7	2.2104	0.986622
1146	94185	AI850244	tumor necrosis factor receptor superfamily, member 21	Tnfrsf21	3156.05	3618.3	0.872248	-2.59273
1147	19385	AI836209	RAN binding protein 1	Ranbp1	27419.6	7257.8	3.77795	0.999897
1148	14030	AI465022	Ewing sarcoma breakpoint region 1	Ewsr1	1136.61	7218.63	0.157455	0.999981
1149	26943	AI226304	tumor differentially expressed 1	Tde1	8739.35	10928.4	0.799691	0.738427
1150		AW682577			389.853	1142.68	0.341173	0.99936
1151	16956	AA821652	lipoprotein lipase	Lpl	708.11	981.813	0.721227	0.404345
1152	54338	AA821651	solute carrier family 23 (nucleobase transporters), member 2	Slc23a2	6895.7	7718.49	0.8934	-3.70703
1153	51886	AA797522	far upstream element (FUSE) binding protein 1	Fubp1	14964.7	17095.2	0.875375	0.3529
1154		AA275311			46667.1	51627.8	0.903915	-19.2882
1155	11947	AI840187	ATP synthase, H+ transporting mitochondrial F1 complex, beta subunit	Atp5b	61870.3	17824.9	3.471	0.99998
1156	22631	AA267309	tyrosine 3-monooxygenase/tryptophan 5-monooxygenase activation protein, zeta polypeptide	Ywhaz	1466.11	2050.7	0.714931	0.522607
1157	320914	AA881631	RIKEN cDNA A630044M17 gene	A630044M17Rik	65531.4	65511	1.00031	-123.698
1158	22070	AI097696	tumor protein, translationally-controlled 1	Tpt1	59875.9	58742	1.0193	-97.2767
1159		AW553683			20139.4	28011.8	0.718959	0.9493
1160	78920	AI326055	dihydrolipoamide S-succinyltransferase (E2 component of 2-oxo-glutarate complex)	Dlst	18262.7	46972.2	0.388798	0.985458
1161	23881	AI851553	RIKEN cDNA E430034L04 gene	E430034L04Rik	4070.58	6742.93	0.603681	-0.082009
1162	12494	AA929177	CD38 antigen	Cd38	33827.6	10733.8	3.15149	0.999874
1163		AA656606			2973.53	2115.19	1.4058	0.970915
1164	20250	AA024368	stearoyl-Coenzyme A desaturase 2	Scd2	1998	2155.59	0.926891	-91.6889
1165		AV240878			9922.92	19058.8	0.520647	0.99998
1166	27045	AW045778	nitrilase 1	Nit1	66286.3	39152.7	1.69302	0.912703
1167		AA920176			23850.2	37661.7	0.633274	0.985031
1168	66890	AI788956	lectin, mannose-binding 2	Lman2	65523.9	58515.6	1.11977	-8.86935
1169	20054	AI836869	ribosomal protein S15	Rps15	1213.4	22293	0.0544299	0.999998
1170	11433	AL024388	acid phosphatase 5, tartrate resistant	Acp5	16337	2007.53	8.13785	0.99997
1171	226519	AA690187	laminin, gamma 1	Lamc1	9339.45	8283.38	1.12749	-3.51943
1172	225131	W97169	WW domain containing adaptor with coiled-coil	Wac	2888.24	8134.26	0.355071	0.996243
1173	14180	AA623627	fibroblast growth factor 9	Fgf9	1419.35	1033.04	1.37395	-1.70088
1174	106869	AW107967	tumor necrosis factor, alpha-induced protein 8	Tnfaip8	16485	46476.6	0.354694	0.989064
1175		AA682023			4345.02	6506.67	0.66778	0.999228
1176	12607	AW107708	CCAAT/enhancer binding protein zeta	Cebpz	5149.7	11382.4	0.452425	0.996999
1177	66889	AA655932	ring finger protein 128	Rnf128	557.423	810.675	0.687604	0.939767
1178		AI020715			17118.5	14860.4	1.15196	-63.7057
1179	54673	AI020999	SH3-domain GRB2-like B1 (endophilin)	Sh3glb1	966.208	1699.14	0.568644	0.995281
1180	252876	AA162090	RIKEN cDNA 4930429M06Rik	4930429M06Rik	1402.53	1414.01	0.991882	-153.937
1181		AA874621			3150.2	12075.6	0.260873	0.999963
1182	66588	AA881645	cytidylate kinase	Cmpk	588.971	2073.45	0.284054	0.999873
1183	12843	AI849281	procollagen, type I, alpha 2	Col1a2	3705.37	3966.03	0.934276	-38.6585
1184	100226	AA199550	syntaxin 12	Stx12	59472.1	9140.49	6.50645	1
1185	16480	AA989766	junction plakoglobin	Jup	2801.8	5401.66	0.518692	0.998255
1186	233490	AA939474	HCF-binding transcription factor Zhangfei	MGI:2675296	3258.26	4534.63	0.718527	-18.2713
1187	17178	AA592604	FXYD domain-containing ion transport regulator 3	Fxyd3	5951.51	992.937	5.99384	0.99993
1188		AA145226			330	984.566	0.335173	0.999161
1189	56048	AI987967	lectin, galactose binding, soluble 8	Lgals8	46859.7	62971.3	0.744143	0.251166
1190	27981	AW213538	DNA segment, Chr 4, Wayne State University 53, expressed	D4Wsu53e	4853.14	14678.8	0.330623	0.998082
1191	192193	AA920260	ER degradation enhancer, mannosidase alpha-like 1	Edem1	3872.99	20320.1	0.190598	0.999914
1192	18777	AI510294	lysophospholipase 1	Lypla1	986.628	1484.35	0.664689	0.968414
1193	13996	AI563639	ethanol decreased 2	Etohd2	525.319	953.61	0.550874	0.999378
1194	13996	AI563639	ethanol decreased 2	Etohd2	3261.03	3267.6	0.997988	-112.382
1195	18700	AA189964	phosphatidylinositol glycan, class A	Piga	4040.63	850.468	4.75107	0.99988
1196		AI563656			36673.5	64183.8	0.571383	-1.57863
1197		AA105218			9324.32	40998.4	0.227431	0.999966
1198		AI313904			2854.49	7154.98	0.398952	0.999477
1199	12848	AW146432	COP9 (constitutive photomorphogenic) homolog, subunit 2 (Arabidopsis thaliana)	Cops2	3892.51	4347.86	0.895269	-25.113
1200	55980	AW321594	inositol (myo)-1(or 4)-monophosphatase 1	Impa1	1647.08	1317.21	1.25043	-7.95159
1201	11877	AA498261	armadillo repeat gene deleted in velo-cardio-facial syndrome	Arvcf	3630.29	8355.85	0.434461	0.997473
1202	19766	AA967070	receptor (TNFRSF)-interacting serine-threonine kinase 1	Ripk1	16107.2	17336.2	0.929109	-47.8065
1203	218236	AA967108	cDNA sequence BC010304	BC010304	47931.5	50087.9	0.956948	-110.009
1204	22003	AA266471	tropomyosin 1, alpha	Tpm1	9222.59	22323.5	0.413133	0.999607
1205		AW211695			827.094	1245.41	0.664113	0.873538
1206	18976	AW047262	pro-opiomelanocortin-alpha	Pomc1	1014.17	13937.4	0.0727656	0.999998
1207	14705	AA980499	Bernardinelli-Seip congenital lipodystrophy 2 homolog (human)	Bscl2	1469.42	1354.16	1.08511	-51.9134
1208	21917	AI195756	thymopoietin	Tmpo	3027.13	14271.6	0.212109	0.999999
1209	12499	AA467416	ectonucleoside triphosphate diphosphohydrolase 5	Entpd5	28015.2	55521.4	0.504584	0.799089
1210		AA462408			13634.4	4495.13	3.03315	0.616367
1211	78070	AI036804	carnitine palmitoyltransferase 1c	Cpt1c	7325.22	6062.42	1.2083	-1.85438
1212		AI851638			4921.74	21202.9	0.232126	0.999963
1213	19240	AI157351	thymosin, beta 10	Tmsb10	16669.5	5358.04	3.11112	0.999913
1214	11883	AI006214	arylsulfatase A	Arsa	38522.8	3471.43	11.0971	0.999587
1215	20778	AI037085	scavenger receptor class B, member 1	Scarb1	17570.9	8974.48	1.95788	0.99955
1216	17283	AA000099	multiple endocrine neoplasia 1	Men1	42158.8	14811.3	2.84639	0.999532
1217	76709	AA881633	actin related protein 2/3 complex, subunit 2	Arpc2	65558.2	65526	1.00049	-133.551
1218	13627	AA869506	eukaryotic translation elongation factor 1 alpha 1	Eef1a1	6163.53	8638.39	0.713505	0.977628
1219	67095	AW259587	RIKEN cDNA 2310001H13 gene	2310001H13Rik	34822.6	6080.43	5.72701	0.999698
1220	56455	AU080559	dynein, cytoplasmic, light chain 1	Dnclc1	15715.3	14087.6	1.11554	-11.583
1221	12827	AA041615	procollagen, type IV, alpha 2	Col4a2	41922.8	16003.9	2.61954	0.999994
1222	21766	AI843892	testis expressed gene 261	Tex261	4124.58	4451.02	0.92666	-65.2704
1223		AA002947			2045.52	15427.5	0.132589	0.999999
1224	14705	AI047345	Bernardinelli-Seip congenital lipodystrophy 2 homolog (human)	Bscl2	5401.56	4535.56	1.19094	-3.67165
1225	13717	AI385539	elastin	Eln	8472.97	25623.5	0.330671	0.99222
1226	27981	AA939583	DNA segment, Chr 4, Wayne State University 53, expressed	D4Wsu53e	26200.1	21215.9	1.23493	0.605043
1227	13418	AI508253	DnaJ (Hsp40) homolog, subfamily C, member 1	Dnajc1				-79.5854
1228	22287	W13046	secretoglobin, family 1A, member 1 (uteroglobin)	Scgb1a1	21379.5	16846.7	1.26906	0.974374
1229	19309	W78550	muscle glycogen phosphorylase	Pygm	38435	13126.2	2.92812	0.999994
1230		W76735			2785.65	3420.33	0.814439	0.185005
1231	12874	AA198901	carboxypeptidase D	Cpd	21343.5	4388.34	4.86369	0.99999
1232	15463	AA049862	HIV-1 Rev binding protein	Hrb	15693.8	22744	0.69002	0.893371
1233	20405	AI315075	SH3-domain GRB2-like 1	Sh3gl1	31449.6	31374.7	1.00239	-91.6161
1234		AI593980			65457.8	60395.7	1.08382	-12.7053
1235	11947	AI845222	ATP synthase, H+ transporting mitochondrial F1 complex, beta subunit	Atp5b	54078.6	21084.6	2.56483	0.99977
1236	18521	AW412548	poly(rC) binding protein 2	Pcbp2	15462.1	43305.7	0.357046	0.999997
1237	12314	AA087146	calmodulin 2	Calm2	17391.5	24170.7	0.719528	0.904459
1238	21959	AA144925	transition protein 2	Tnp2	33736	30186.9	1.11757	-0.747987
1239		AA033187			10482.4	6358.72	1.64851	0.999915
1240		AV047620			14812	13558.2	1.09248	-1.51811
1241	11434	AI644079	preproacrosin	Acr	10062.4	9402.62	1.07017	-53.1992
1242	20916	AI527924	succinate-Coenzyme A ligase, ADP-forming, beta subunit	Sucla2	23915	19399.4	1.23277	0.998614
1243	17246	AI596041	transformed mouse 3T3 cell double minute 2	Mdm2	24318.6	9662.26	2.51687	0.999966
1244	78294	AI156833	ribosomal protein S27a	Rps27a	12950.7	14052.2	0.921616	-25.6703
1245	114863	AL034666	proline synthetase co-transcribed	Prosc	55137.9	18694.6	2.94941	0.998654
1246	57294	AA597118	ribosomal protein S27	Rps27	8872.01	9453.67	0.938472	-33.7912
1247	12785	AV017620	cellular nucleic acid binding protein 1	Cnbp1	3266.47	3448.46	0.947228	-27.4565
1248	27360	AA267347	adducin 3 (gamma)	Add3	24707.2	18599.8	1.32836	0.998983
1249	24018	AI931926	RNA guanylyltransferase and 5'-phosphatase	Rngtt	1753.04	2227.41	0.78703	-4.40948
1250	110323	AW045905	cytochrome c oxidase, subunit VIb polypeptide 1	Cox6b1	35706	37723.7	0.946513	-49.0683
1251	57319	AA538329	sphingomyelin phosphodiesterase, acid-like 3A	Smpdl3a	3378.02	3843.74	0.878839	-3.96806
1252		AA473030			41212.5	58913.8	0.699539	0.859128
1253	14057	AA111089	sideroflexin 1	Sfxn1	16209.8	30330.2	0.534446	0.90138
1254	16783	AA896274	lysosomal membrane glycoprotein 1	Lamp1	46904.4	58130.4	0.806881	-4.25802
1255		AW106850			27437	54067.9	0.507454	0.86345
1256	231329	AW260260	polymerase (RNA) II (DNA directed) polypeptide B	Polr2b	8657.56	26565	0.3259	0.999189
1257	68028	AV005103	ribosomal protein L22 like 1	Rpl22l1	10720.9	12292.2	0.872169	-13.8538
1258	20462	AW413176	splicing factor, arginine/serine-rich 10 (transformer 2 homolog, Drosophila)	Sfrs10	4252.57	6012.7	0.707265	0.95262
1259	22668	AW209166	zinc finger protein 162	Zfp162	24536.4	12264.3	2.00063	0.999324
1260		AA549592			1955.51	3237.08	0.604099	0.995344
1261	26931	AA545140	protein phosphatase 2, regulatory subunit B (B56), gamma isoform	Ppp2r5c	6042.04	11313.1	0.534073	0.999642
1262	14339	AI323872	fused toes	Fts	63588.6	21648.5	2.93733	0.999429
1263		AU080328			4202.41	6164.63	0.681696	0.668089
1264	83768	AI536254	dipeptidylpeptidase 7	Dpp7	7357.45	7661.23	0.960349	-70.2787
1265	21769	AA017769	testis expressed gene 27	Tex27	16475.7	13831.6	1.19117	0.716507
1266		AA260588			10730	7471.53	1.43612	-0.0416366
1267	11837	AA221581	acidic ribosomal phosphoprotein P0	Arbp	65530	50057.6	1.30909	-4.27496
1268		AA511851			47134.4	63353.8	0.743988	0.943113
1269	66199	AA268590	COMM domain containing 4	Commd4	4976.09	6816.18	0.730041	0.99994
1270	27632	W59452	RD RNA-binding protein	Rdbp	16647.6	7426.6	2.24162	0.996986
1271	104836	AA420414	Casitas B-lineage lymphoma-like 1	Cbll1	788.334	1176.58	0.670023	-0.246559
1272		AA387675			19024.2	26982.6	0.705055	0.999581
1273	19034	AI526562	peptidylprolyl isomerase A-like pseudogene	LOC19034	65502.8	58562.7	1.11851	-14.7735
1274	246791	AA537064	oocyte specific homeobox 3	Obox3	588.457	931.127	0.631984	-43.9692
1275	14421	AA671871	UDP-N-acetyl-alpha-D-galactosamine:(N-acetylneuraminyl)-galactosylglucosylceramide-beta-1, 4-N-acetylgalactosaminyltransferase	Galgt1	21940.4	13409.9	1.63613	0.997994
1276	67443	AI182370	microtubule-associated protein 1 light chain 3 beta	Map1lc3b	16591.7	7879.49	2.10568	0.999739
1277		AA472250			472.56	768.806	0.614667	0.02037
1278	14073	AW320175	fatty acid amide hydrolase	Faah	1378.95	3133.54	0.440062	0.999971
1279	67078	AI594505	RIKEN cDNA 1700012G19 gene	1700012G19Rik	1738.88	1542.23	1.12751	-8.17058
1280	14131	AA537570	Fc receptor, IgG, low affinity III	Fcgr3	787.915	2892.74	0.272377	0.994554
1281	18356	AA537147	olfactory receptor 56	Olfr56	1121.19	3687.87	0.304022	0.999985
1282	20333	AI503634	SEC22 vesicle trafficking protein-like 1 (S. cerevisiae)	Sec22l1	2172.51	2875.24	0.755595	0.791159
1283	16952	AA592231	annexin A1	Anxa1	22113.1	3051.83	7.24585	0.999998
1284	234671	AA734872	carboxylesterase 2	Ces2	343.746	11313.6	0.0303833	1
1285		AA656263			2499.15	668.165	3.74031	0.999991
1286		AA638610			21839.9	54044.5	0.404109	0.998541
1287	15944	AI663521	interferon inducible protein 1	Ifi1	22714.4	50345.1	0.451174	0.985966
1288	16785	AA718267	laminin receptor 1 (ribosomal protein SA)	Lamr1	49073.1	16968.5	2.89201	0.999782
1289	20733	AW229298	serine protease inhibitor, Kunitz type 2	Spint2	13984.5	9085.18	1.53926	0.995982
1290	20850	AA763337	signal transducer and activator of transcription 5A	Stat5a	5560.24	4851.35	1.14612	-0.835539
1291	14999	AA762381	histocompatibility 2, class II, locus Mb1	H2-DMb1	3287.95	16008	0.205393	0.994591
1292	66060	AI316065	RIKEN cDNA 0610010O12 gene	0610010O12Rik	4719.25	8716.14	0.541439	0.739678
1293	57431	AI180850	DnaJ (Hsp40) homolog, subfamily C, member 4	Dnajc4	2219.84	4026.54	0.551303	0.999646
1294	56070	AW106188	transcription elongation regulator 1 (CA150)	Tcerg1	10129.4	7545.23	1.34249	0.296669
1295	108147	AA272422	5-aminoimidazole-4-carboxamide ribonucleotide formyltransferase/IMP cyclohydrolase	Atic	11084.1	59084.8	0.187596	0.99998
1296	226414	AI181688	aspartyl-tRNA synthetase	Dars	2758.58	3960.25	0.696567	0.817513
1297	14229	AI180957	FK506 binding protein 5	Fkbp5	19911.2	10164.7	1.95887	0.999644
1298	11308	AI037401	abl-interactor 1	Abi1	4445.92	6118.7	0.726612	0.089658
1299	17436	AI037787	malic enzyme, supernatant	Mod1	18591.1	10637.6	1.74768	0.998693
1300	67996	AI060744	splicing factor, arginine/serine-rich 6	Sfrs6	3258.42	2622.54	1.24247	-7.05004
1301	23880	AA756642	FYN binding protein	Fyb	6477.11	14380.5	0.450409	0.825447
1302		AL022646			7743.16	23585.5	0.328301	0.996935
1303	15108	AW111486	hydroxyacyl-Coenzyme A dehydrogenase type II	Hadh2	9004.46	15952.8	0.564445	0.999772
1304	235504	AI316766	solute carrier family 17 (anion/sugar transporter), member 5	Slc17a5	1719.34	3521.27	0.488272	0.999929
1305	67963	W10909	Niemann Pick type C2	Npc2	48848	15750.8	3.10129	0.998738
1306	21334	W11882	tachykinin 2	Tac2	1706.77	1991.26	0.857129	-1.69414
1307	56318	AI324033	acid phosphatase, prostate	Acpp	525.227	592.041	0.887147	-4.02671
1308		W15662			2010.82	5242.08	0.383591	0.999915
1309	213393	AI385607	RIKEN cDNA 8430408G22 gene	8430408G22Rik	1774.8	6516.7	0.272346	-0.037885
1310		AI893908			1786.14	9663.92	0.184826	0.999996
1311	20674	W35076	SRY-box containing gene 2	Sox2	3955.7	2094.81	1.88834	0.999989
1312	13591	W40683	early B-cell factor 1	Ebf1	1957.4	1972.03	0.992581	-63.5359
1313		AI385633			6534.21	5444.33	1.20019	0.240527
1314	20401	AI893960	SH3-domain binding protein 1	Sh3bp1	5886.78	1784.25	3.2993	0.999998
1315	16869	W80180	LIM homeobox protein 1	Lhx1	460.582	509.075	0.904743	-11.9728
1316	12445	W53383	cyclin D3	Ccnd3	26769.9	10761.5	2.48757	1
1317	72401	W59204	solute carrier family 43, member 1	Slc43a1	614.197	3741.24	0.164169	0.999977
1318	64011	AA014757	neurogranin	Nrgn				-53.5316
1319	229279	AI527912	heterogeneous nuclear ribonucleoprotein A3	Hnrpa3	7805.22	7527.5	1.03689	-50.1476
1320	14065	AI425720	coagulation factor II (thrombin) receptor-like 3	F2rl3	1950.73	2364.87	0.824876	-20.0988
1321	18538	AI325898	proliferating cell nuclear antigen	Pcna	15203.4	9686.6	1.56953	0.414164
1322	11757	W91307	peroxiredoxin 3	Prdx3	22148	35469.1	0.62443	0.999756
1323	19156	AI894343	prosaposin	Psap	57595	51019.6	1.12888	-3.79222
1324	19038	AW475697	peptidylprolyl isomerase C	Ppic	4938.62	6359.4	0.776587	0.538413
1325	14082	AI385705	Fas (TNFRSF6)-associated via death domain	Fadd	3187.34	3116.65	1.02268	-54.2395
1326	26414	AI893985	mitogen activated protein kinase 10	Mapk10	2294.98	2179.49	1.05299	-17.1369
1327	97977	W97442	expressed sequence C81508	C81508	5718.22	2232.82	2.56098	0.999927
1328	22694	AI893996	zinc finger protein 35	Zfp35	1499.78	1722.33	0.870783	-9.59768
1329		AA840185			5230.99	14445.8	0.362112	0.999087
1330	22355	AI894015	vasoactive intestinal peptide receptor 2	Vipr2	14985.4	4607.7	3.25226	1
1331	17355	AA013505	AF4/FMR2 family, member 1	Aff1	2227.85	1777.85	1.25311	-1.79161
1332	11350	AI508191	v-abl Abelson murine leukemia oncogene 1	Abl1	5574.39	7435.39	0.74971	0.998592
1333	11747	AA002439	annexin A5	Anxa5	65247.6	16157.1	4.03833	0.999869
1334	70350	AW545587	brain abundant, membrane attached signal protein 1	Basp1	23406.1	8599.58	2.72178	0.997754
1335	17869	AA009268	myelocytomatosis oncogene	Myc	37303.3	2945.18	12.6659	0.999932
1336	16653	AI322494	v-Ki-ras2 Kirsten rat sarcoma viral oncogene homolog	Kras	31206	9080.42	3.43663	0.999995
1337	13982	AI325343	estrogen receptor 1 (alpha)	Esr1	3855.49	6077.1	0.63443	0.99662
1338	17126	AI324139	MAD homolog 2 (Drosophila)	Smad2	27838.2	3782.49	7.35976	0.999999
1339	16453	AI323318	Janus kinase 3	Jak3	4109.38	1452.14	2.82987	0.999886
1340	19359	AI324182	RAD23b homolog (S. cerevisiae)	Rad23b				-38.6115
1341	12575	AI323806	cyclin-dependent kinase inhibitor 1A (P21)	Cdkn1a	50523.7	1007.23	50.1611	1
1342	26413	AI323208	mitogen activated protein kinase 1	Mapk1	10120.5	8786.51	1.15183	-1.95389
1343	20599	AI322792	submaxillary gland androgen regulated protein 1	Smr1	7418.13	4936.07	1.50284	0.998811
1344	14715	AI286577	gonadotropin releasing hormone receptor	Gnrhr	2123.66	1672.05	1.2701	0.803858
1345	18979	W17967	paraoxonase 1	Pon1	1142.71	65512.8	0.0174425	1
1346	54141	AI385608	sperm associated antigen 5	Spag5	35308.4	32668.1	1.08082	-19.582
1347	54141	AI385608	sperm associated antigen 5	Spag5	1870.94	2370.96	0.789109	-1.67599
1348	22025	W36063	nuclear receptor subfamily 2, group C, member 1	Nr2c1	3561.8	3284.6	1.08439	-1.02255
1349	22025	W36063	nuclear receptor subfamily 2, group C, member 1	Nr2c1	12516.5	8804.53	1.4216	0.887019
1350	20674	W35076	SRY-box containing gene 2	Sox2	59686.1	61667.8	0.967864	-29.9759
1351	20650	W41237	syntrophin, basic 2	Sntb2	10901.4	22876.1	0.476539	0.98789
1352	18590	W83150	platelet derived growth factor, alpha	Pdgfa	12321	16654.9	0.739784	-11.2391
1353	18590	W83150	platelet derived growth factor, alpha	Pdgfa	12884.5	9129.34	1.41132	0.88104
1354	16847	AA028211	leptin receptor	Lepr	3715.34	3541.32	1.04914	-35.5089
1355	20440	AA059687	beta galactoside alpha 2,6 sialyltransferase 1	St6gal1	14914.7	8099.12	1.84152	0.984935
1356	19247	AA062019	protein tyrosine phosphatase, non-receptor type 11	Ptpn11	298.469	45075.7	0.00662151	1
1357	19044	AA062136	protoporphyrinogen oxidase	Ppox	11267.3	6568.34	1.71539	0.984431
1358	18197	AA060966	neuron specific gene family member 2	Nsg2	2451.67	1378.32	1.77874	0.99542
1359	217069	AA063824	tripartite motif protein 25	Trim25	6663.55	12002.2	0.555193	0.999754
1360	12653	W54256	chromogranin B	Chgb	13089.3	7634.07	1.71459	0.971408
1361	53311	W59642	myosin binding protein H	Mybph	6602.91	6370.6	1.03647	-31.0458
1362		AI385677			12135	5368.86	2.26026	0.9983
1363	11836	W85093	v-raf murine sarcoma 3611 viral oncogene homolog	Araf	60793.8	19723.7	3.08226	0.999957
1364	21420	W89370	transcription factor AP-2, gamma	Tcfap2c	3033.24	5858.66	0.517737	0.999628
1365	26414	W89577	mitogen activated protein kinase 10	Mapk10	2297.13	2078.79	1.10503	-17.1611
1366		W91539			3400.53	1809.58	1.87918	0.999377
1367	22330	AI385712	vinculin	Vcl	506.644	474.56	1.06761	-37.0518
1368	22330	AI385712	vinculin	Vcl	16032.5	22588.5	0.709763	0.999089
1369		W98935			65504.1	53529.7	1.22369	-1.33582
1370	12814	W98013	procollagen, type XI, alpha 1	Col11a1	5596.04	6591.54	0.848973	-20.5134
1371	12814	W98013	procollagen, type XI, alpha 1	Col11a1	2809.42	1924.66	1.4597	-0.872941
1372	11861	AA003086	ADP-ribosylation factor-like 4	Arl4	1809.6	4767.99	0.379532	0.997517
1373	15414	AA008326	homeo box B6	Hoxb6	1522.37	2048.19	0.743276	0.998961
1374	13198	AA016906	DNA-damage inducible transcript 3	Ddit3	17094.8	6044.7	2.82807	0.941062
1375	56291	AI323304	phosphoserine/threonine/tyrosine interaction protein	Styx	602.841	1026.1	0.587507	0.974472
1376	21687	AA017847	endothelial-specific receptor tyrosine kinase	Tek	954.078	1745.28	0.546662	0.986149
1377		AA020223			2896.51	1135.73	2.55035	0.978563
1378	20671	AA024366	SRY-box containing gene 17	Sox17	1148.75	1291.29	0.889617	-15.8011
1379	13982	AA024073	estrogen receptor 1 (alpha)	Esr1	13478.6	2036.92	6.61714	0.99999
1380	13836	AA024123	Eph receptor A2	Epha2	2765.21	460.93	5.99918	0.999795
1381	12827	AA108548	procollagen, type IV, alpha 2	Col4a2	8503.01	6620.53	1.28434	-0.854113
1382	12972	AA109102	crystallin, zeta	Cryz	10194.3	28069.6	0.36318	0.999925
1383	18016	AA105153	neurofibromatosis 2	Nf2	23569.7	40551.5	0.58123	0.989943
1384	18016	AA105153	neurofibromatosis 2	Nf2	4774.71	2950.18	1.61845	0.997279
1385	21881	AA162373	transketolase	Tkt	56006	23820.9	2.35113	0.999986
1386	14598	AA162908	gamma-glutamyltransferase 1	Ggt1	2773.02	2508.84	1.1053	-7.90459
1387	21872	AA122889	tight junction protein 1	Tjp1	6399.59	5171.67	1.23743	-6.19553
1388	22236	AA137865	UDP glucuronosyltransferase 1 family, polypeptide A2	Ugt1a2	9795.94	32004.7	0.306079	0.999978
1389	14275	AA139715	folate receptor 1 (adult)	Folr1	544.946	1090.06	0.499923	0.994986
1390	20280	AA146030	sterol carrier protein 2, liver	Scp2	1933.82	58858.4	0.0328554	1
1391	13135	AA139920	defender against cell death 1	Dad1	5110.11	6352.68	0.804401	0.453519
1392	18478	AA140114	phenylalanine hydroxylase	Pah	1760.41	46523.2	0.0378394	1
1393	20918	AA138667	suppressor of initiator codon mutations, related sequence 1 (S. cerevisiae)	Sui1-rs1	63586.5	60541.5	1.05029	-43.825
1394		AA111732			2181.25	2121.99	1.02793	-52.4736
1395	22099	AA118918	translin	Tsn	14142	10064.4	1.40515	0.916378
1396	26413	AA119251	mitogen activated protein kinase 1	Mapk1	867.693	625.55	1.38709	0.939896
1397	14084	AA124805	Fas-associated factor 1	Faf1	9946.85	6516.87	1.52632	0.996247
1398	19697	AA125356	v-rel reticuloendotheliosis viral oncogene homolog A (avian)	Rela	1206.12	2950.17	0.408832	0.999672
1399	14745	AA124573	endothelial differentiation, lysophosphatidic acid G-protein-coupled receptor, 2	Edg2	12045.9	22895	0.526137	0.999982
1400	14745	AA124573	endothelial differentiation, lysophosphatidic acid G-protein-coupled receptor, 2	Edg2	851.665	1427.67	0.59654	0.998709
1401	17876	AA123925	myelin basic protein expression factor 2, repressor	Myef2	15168	7967.37	1.90376	0.996405
1402	21848	AI323646	tripartite motif protein 24	Trim24	2212.03	1409.62	1.56924	0.924763
1403	15980	AA123774	interferon gamma receptor 2	Ifngr2	561.4	799.671	0.702039	-3.01836
1404	24086	AA137282	tousled-like kinase 2 (Arabidopsis)	Tlk2	5011.53	17418.1	0.28772	0.999992
1405		AA124082			11967.5	9362.15	1.27828	0.927093
1406	16414	AA153752	integrin beta 2	Itgb2	540.13	1831	0.294992	0.998346
1407	18567	AA143992	programmed cell death 2	Pdcd2	40800.5	29494.5	1.38333	0.83027
1408		AA152814			8488.13	24942.5	0.340307	0.999996
1409	30945	AA145819	ring finger protein (C3HC4 type) 19	Rnf19	5594.25	3391.21	1.64963	0.983155
1410	18938	AA137633	protein phosphatase 1, regulatory (inhibitor) subunit 14B	Ppp1r14b	5035.57	3563.66	1.41303	0.995255
1411	17686	AA122755	mutS homolog 3 (E. coli)	Msh3	738.14	1037.54	0.71143	0.916376
1412	22214	AA122513	ubiquitin-conjugating enzyme E2H	Ube2h	7738.83	6324.07	1.22371	0.69294
1413	11767	AA138127	adaptor-related protein complex AP-1, mu subunit 1	Ap1m1	8736.87	6707.36	1.30258	0.621259
1414	17151	AA146487	cyclin D-type binding-protein 1	Ccndbp1	4652.95	5759.1	0.80793	-9.59073
1415	27225	AA145121	DEAD (Asp-Glu-Ala-Asp) box polypeptide 24	Ddx24	8830.46	5342.35	1.65292	0.999346
1416	18000	AA144387	septin 2	37135	5250.85	3571.32	1.47028	0.983007
1417	12826	AA162273	procollagen, type IV, alpha 1	Col4a1	13995.9	13324.1	1.05042	-20.8466
1418	11820	AA170656	amyloid beta (A4) precursor protein	App	28837.7	10131.6	2.8463	0.999904
1419		AA170277			5556.17	4757.13	1.16797	-4.26996
1420	12478	AA170492	CD19 antigen	Cd19	1143.31	1414.79	0.808113	0.848602
1421	15081	AA170686	H3 histone, family 3B	H3f3b	10420.3	11104.7	0.93837	-32.0375
1422	12350	AA170585	carbonic anhydrase 3	Car3	668.295	60429.8	0.011059	1
1423	17863	AA170760	myeloblastosis oncogene	Myb	640.876	757.065	0.846526	-0.265874
1424	20846	AA170538	signal transducer and activator of transcription 1	Stat1	2042.26	5015.26	0.40721	0.999834
1425	20846	AA170538	signal transducer and activator of transcription 1	Stat1	2348.58	7655.13	0.306798	0.999969
1426	22258	AA163181	ubiquitin specific peptidase 4 (proto-oncogene)	Usp4	11839.1	13682.9	0.865248	0.308608
1427	53872	AA163184	GPI-anchored membrane protein 1	Gpiap1	6989.08	10494.5	0.665978	0.905925
1428	19645	AA154684	retinoblastoma 1	Rb1	658.177	1107.61	0.594232	0.673537
1429	12977	AA163532	colony stimulating factor 1 (macrophage)	Csf1	19147.8	2938.67	6.51581	0.999995
1430	22632	AA163488	YY1 transcription factor	Yy1	10645.3	7588.83	1.40276	0.996808
1431	14056	AA154768	enhancer of zeste homolog 2 (Drosophila)	Ezh2	7829.25	2720.65	2.87771	0.999671
1432		AA163512			1341.5	1364.64	0.983046	-39.613
1433	12484	AA154829	CD24a antigen	Cd24a	4705.12	2292.64	2.05227	0.993758
1434	17254	AA162505	solute carrier family 3 (activators of dibasic and neutral amino acid transport), member 2	Slc3a2	30782.5	11663	2.63933	0.999719
1435	12445	AA162516	cyclin D3	Ccnd3	11150.7	5807.2	1.92015	0.991893
1436	14151	AA166544	ferrochelatase	Fech	7694.35	11228.8	0.685235	0.999064
1437	21817	AA165755	transglutaminase 2, C polypeptide	Tgm2	65384.7	23799.7	2.74729	0.999891
1438	16425	AA166367	inter-alpha trypsin inhibitor, heavy chain 2	Itih2	7601.39	58905.2	0.129045	1
1439	12575	AA072841	cyclin-dependent kinase inhibitor 1A (P21)	Cdkn1a	991.883	629.953	1.57453	0.995366
1440	19360	AA072760	RAD50 homolog (S. cerevisiae)	Rad50	1341.6	1153.46	1.16311	-7.68314
1441	19057	AA062279	protein phosphatase 3, catalytic subunit, gamma isoform	Ppp3cc	1754.68	3018.78	0.581256	0.999018
1442	56449	AA139010	cold shock domain protein A	Csda	788.201	1243.01	0.634108	0.999666
1443	20480	AA145018	suppressor of K+ transport defect 3	Skd3	2754.48	8885.14	0.31001	0.999384
1444	21958	AA144629	transition protein 1	Tnp1	2235.21	1049.95	2.12887	0.999997
1445	21463	AA144703	t-complex protein 11	Tcp11	1654.87	2382.35	0.694636	0.920827
1446	18285	AA144819	outer dense fiber of sperm tails 1	Odf1	723.8	1201.12	0.602602	0.835266
1447		AA144743			5550.17	1502.85	3.69309	0.999991
1448	19107	AA153570	DnaJ (Hsp40) homolog, subfamily C, member 3	Dnajc3	950.136	8726.31	0.108882	1
1449	12189	AA167963	breast cancer 1	Brca1	1941.7	1689.8	1.14907	-0.309885
1450		AA155514			16033.4	4245.15	3.77688	0.999997
1451	14225	AA161957	FK506 binding protein 1a	Fkbp1a	1802.84	6009.26	0.300011	0.999745
1452	13138	AA153173	dystroglycan 1	Dag1	2001.49	1780.77	1.12395	-9.35901
1453	14455	AA154585	growth arrest specific 5	Gas5	3216.95	1998.73	1.6095	0.876059
1454	13590	AA163209	left right determination factor 1	Lefty1	2245.99	4651.92	0.48281	0.999292
1455	14674	AA073262	guanine nucleotide binding protein, alpha 13	Gna13	1828.79	1368.6	1.33624	0.930997
1456	19659	AA087526	retinol binding protein 1, cellular	Rbp1	3792.89	10517	0.360643	0.997964
1457	19090	AA120498	protein kinase, DNA activated, catalytic polypeptide	Prkdc	2259.27	2096.88	1.07745	-13.7082
1458	20341	AI322955	selenium binding protein 1	Selenbp1	6398.23	20746.3	0.308403	0.999909
1459	269261	W11918	ribosomal protein L12	Rpl12	15820.9	2676.7	5.9106	1
1460		AI323903			3592.44	1604.66	2.23875	0.996445
1461	70861	AI323924	RIKEN cDNA 4921521F21 gene	4921521F21Rik	6099.5	1240.96	4.91515	0.999956
1462	70861	AI323924	RIKEN cDNA 4921521F21 gene	4921521F21Rik	5458.19	1624.69	3.35954	0.999716
1463	16476	AI323925	Jun oncogene	Jun	318.467	462.614	0.688407	-10.9849
1464	18778	W12659	phospholipase A2, group IB, pancreas	Pla2g1b	289.969	2823.72	0.10269	0.99989
1465	15122	AI327460	hemoglobin alpha, adult chain 1	Hba-a1	595.573	61896.1	0.00962215	1
1466	76263	AI323948	glutathione S-transferase kappa 1	Gstk1	1624.32	22219.6	0.0731029	1
1467		AI323965			1049.1	6390.98	0.164153	0.999288
1468	19043	AI324040	protein phosphatase 1B, magnesium dependent, beta isoform	Ppm1b	4072.25	1975.33	2.06156	0.998803
1469	12466	W15895	chaperonin subunit 6a (zeta)	Cct6a	2694.09	2109.79	1.27694	0.375801
1470	19240	AI322354	thymosin, beta 10	Tmsb10	34515.6	2161.3	15.9699	1
1471	170718	AA036340	isocitrate dehydrogenase 3 (NAD+) beta	Idh3b	8976.57	14557	0.616649	0.999308
1472	12868	AI326932	cytochrome c oxidase, subunit VIIIa	Cox8a	13741.7	32195.6	0.42682	0.997623
1473	18970	AA059718	polymerase (DNA directed), beta	Polb	1673.79	1542.57	1.08507	-25.4412
1474	12925	AA062022	cysteine-rich protein 1 (intestinal)	Crip1	453.78	670.966	0.676308	-0.930332
1475	12313	AI327027	calmodulin 1	Calm1	3358.06	2126.82	1.57891	0.797391
1476	16949	AA098349	lysyl oxidase-like 1	Loxl1	8971.06	5853.06	1.53271	0.99977
1477	22414	W44010	wingless related MMTV integration site 2b	Wnt2b	422.652	641.71	0.658634	0.14137
1478	22153	W84068	tubulin, beta 4	Tubb4	1009.72	1524.1	0.6625	0.972805
1479	19073	AI325844	proteoglycan 1, secretory granule	Prg1	402.328	2627.57	0.153118	0.999876
1480	15528	AI325874	heat shock protein 1 (chaperonin 10)	Hspe1	22209.5	18199.1	1.22036	0.835567
1481		AI325893			377.154	12767.5	0.0295402	1
1482	107995	AA000468	cell division cycle 20 homolog (S. cerevisiae)	Cdc20	10664.1	1892.66	5.63446	0.999531
1483	12591	AI327188	caudal type homeo box 2	Cdx2	1187.34	538.772	2.20378	0.999939
1484	20467	AA051137	transcriptional regulator, SIN3B (yeast)	Sin3b	2679.27	1784.87	1.5011	0.994969
1485	21923	AA003942	tenascin C	Tnc	5029.8	497.521	10.1097	0.999996
1486	19185	AA004048	proteasome (prosome, macropain) 26S subunit, non-ATPase, 4	Psmd4	1115.03	1679.01	0.664097	0.457747
1487		AA008793			7721.21	5931.62	1.3017	0.970414
1488	17164	AI324228	MAP kinase-activated protein kinase 2	Mapkapk2	8032.47	4098.8	1.95971	0.999969
1489	13476	AA032729	deleted in polyposis 1	Dp1	18860.4	36033.7	0.52341	0.999877
1490	56150	AA033406	MAD2 (mitotic arrest deficient, homolog)-like 1 (yeast)	Mad2l1				-43.4499
1491	19646	AA031007	retinoblastoma binding protein 4	Rbbp4	9685.2	4568.36	2.12006	0.99889
1492	15901	AI322584	inhibitor of DNA binding 1	Id1	5927.9	827.319	7.16519	0.998704
1493	13386	AI322593	delta-like 1 homolog (Drosophila)	Dlk1				-41.2027
1494	20320	AI322596	stromal cell derived factor receptor 1	Sdfr1	3317.66	1267.87	2.61671	0.999999
1495	12406	AI326777	serine (or cysteine) peptidase inhibitor, clade H, member 1	Serpinh1	331.592	1738.14	0.190774	0.999981
1496	15402	AI322633	homeo box A5	Hoxa5	3752.76	1087.38	3.45121	0.999926
1497	66849	AA041826	protein phosphatase 1, regulatory (inhibitor) subunit 2	Ppp1r2	1107.83	3233.43	0.342618	0.997639
1498	53414	AA044532	bystin-like	Bysl	2176.51	1084.96	2.00607	0.992837
1499	19744	AI322688	RAS-homolog enriched in brain	Rheb	3812.35	2245.34	1.69789	0.999892
1500	15354	AA050039	high mobility group box 3	Hmgb3	7008.65	2390.67	2.93167	0.999902
1501	21930	AA051341	tumor necrosis factor alpha induced protein 6	Tnfaip6	1096.97	1049.88	1.04485	-37.5408
1502	16653	AI322494	v-Ki-ras2 Kirsten rat sarcoma viral oncogene homolog	Kras	789.091	801.655	0.984327	-42.63
1503	14155	AA030303	feminization 1 homolog b (C. elegans)	Fem1b	392.788	388.914	1.00996	-32.5232
1504	76366	AA105238	RIKEN cDNA 2810012L14 gene	2810012L14Rik	4409.97	1284.97	3.43196	0.999955
1505	12509	AA162378	CD59a antigen	Cd59a	776.555	4621.84	0.168019	1
1506	56551	AA116866	thioredoxin 2	Txn2	6598.27	14514.4	0.454602	0.999871
1507	14874	AA139820	glutathione transferase zeta 1 (maleylacetoacetate isomerase)	Gstz1	379.513	5911.54	0.0641986	1
1508	21374	AI327297	TATA box binding protein	Tbp	2580.2	1260.62	2.04677	0.999992
1509	20585	AA123821	SWI/SNF related, matrix associated, actin dependent regulator of chromatin, subfamily a, member 3	Smarca3	564.793	950.626	0.594127	0.54467
1510	20585	AA123821	SWI/SNF related, matrix associated, actin dependent regulator of chromatin, subfamily a, member 3	Smarca3				-16.0154
1511	13982	AI327373	estrogen receptor 1 (alpha)	Esr1	3929.88	3759.62	1.04529	-5.55226
1512	17161	AA153879	monoamine oxidase A	Maoa	1940.43	555.656	3.49215	0.999987
1513	21753	AI325946	testis derived transcript	Tes	549.454	754.65	0.728092	-2.57045
1514	68240	AA142596	replication protein A3	Rpa3	5500.85	2154.5	2.5532	0.996799
1515		AA138570			1729.74	1823.83	0.948412	-21.794
1516	11933	AA139067	ATPase, Na+/K+ transporting, beta 3 polypeptide	Atp1b3	1258.65	1122.95	1.12085	-19.1416
1517	19345	AA161814	RAB5C, member RAS oncogene family	Rab5c	2077.18	2154.4	0.964154	-31.56
1518	19182	AA163174	proteasome (prosome, macropain) 26S subunit, ATPase 3	Psmc3	5454.93	8086.39	0.674581	0.998262
1519	13346	AA087855	desmin	Des	373.493	588.21	0.634966	0.867749
1520	21400	AI326127	transcription elongation factor A (SII), 2	Tcea2	420.99	719.773	0.584893	-4.23886
1521	15212	AI326130	hexosaminidase B	Hexb	1401.22	1044.6	1.34139	-4.86157
1522	22154	AA170370	tubulin, beta 5	Tubb5	33526.7	3646.31	9.19467	1
1523	71679	AA154397	ATP synthase, H+ transporting, mitochondrial F0 complex, subunit d	Atp5h	15981.7	22216.9	0.719352	0.980197
1524	66108	AA167918	NADH dehydrogenase (ubiquinone) 1 alpha subcomplex, 9	Ndufa9	3899.83	5577.82	0.699167	0.992136
1525	235431	AA124231	coronin, actin binding protein, 2B	Coro2b	1539.75	1764.69	0.872533	0.844401
1526	22145	W11746	tubulin, alpha 4	Tuba4	10323.4	9045.65	1.14126	-1.32645
1527	17880	W33517	myosin, heavy polypeptide 11, smooth muscle	Myh11	2653.1	3363.32	0.788833	0.467441
1528	208715	AA061468	3-hydroxy-3-methylglutaryl-Coenzyme A synthase 1	Hmgcs1	4196.94	11987.7	0.350104	0.99986
1529	21423	W41716	transcription factor E2a	Tcfe2a	4053.02	62779.2	0.0645598	1
1530	15461	AI385418	Harvey rat sarcoma virus oncogene 1	Hras1	19215.8	14101.2	1.36271	0.948332
1531		AI385420			5904.32	4690.05	1.2589	-3.35848
1532	20848	AI385862	signal transducer and activator of transcription 3	Stat3	12104.8	8374.51	1.44543	0.994812
1533	11657	W70567	albumin 1	Alb1	14440.4	3862.74	3.73838	0.995125
1534	18538	AI385898	proliferating cell nuclear antigen	Pcna	10603.9	8711.39	1.21724	0.669295
1535	56452	W83493	origin recognition complex, subunit 6-like (S. cerevisiae)	Orc6l	43603.7	11298.4	3.85929	0.999969
1536		W97166			5312.02	4532.57	1.17197	-3.48403
1537	20014	AA000779	ribophorin II	Rpn2	675.547	1005.92	0.671573	0.976574
1538		AA003413			1947.8	3047.4	0.639167	0.996206
1539	12314	AA044542	calmodulin 2	Calm2	12024.2	12016.5	1.00065	-33.5468
1540	12476	AA050218	CD151 antigen	Cd151	22751.6	7077.3	3.21473	0.999999
1541	14630	AA051435	glutamate-cysteine ligase , modifier subunit	Gclm	1382.1	2756.12	0.501467	0.995554
1542	16419	AA124047	integrin beta 5	Itgb5	15561.4	16234.3	0.95855	-25.6415
1543	53376	AA139612	ubiquitin specific peptidase 2	Usp2	827.776	4015.34	0.206153	0.918352
1544	56451	AA142482	succinate-CoA ligase, GDP-forming, alpha subunit	Suclg1	3463.14	12544.5	0.276069	1
1545	98013	AA145022	expressed sequence C78549	C78549	3039.91	2449.01	1.24128	0.431179
1546	72198	AA144221	superkiller viralicidic activity 2-like 2 (S. cerevisiae)	Skiv2l2	1119.55	1037.01	1.0796	-9.49281
1547	20005	AA163183	ribosomal protein L9	Rpl9	62140.4	26431.3	2.35101	0.999831
1548	71978	AA168363	protein phosphatase 2 (formerly 2A), regulatory subunit B (PR 52), alpha isoform	Ppp2r2a	4361.84	2386.88	1.82742	0.999595
1549	14121	AI325573	fructose bisphosphatase 1	Fbp1	1687.52	65486.5	0.0257689	1
1550		AA116745			65191.5	57533.4	1.13311	-0.233294
1551	67273	AA163564	NADH dehydrogenase (ubiquinone) 1 alpha subcomplex 10	Ndufa10	41087.9	37387.7	1.09897	-0.632049
1552	13131	W64787	disabled homolog 1 (Drosophila)	Dab1	549.339	543.952	1.0099	-30.0651
1553	26462	W74987	thioredoxin reductase 2	Txnrd2	653.934	723.549	0.903787	-12.2995
1554	14029	AA000473	even skipped homeotic gene 2 homolog	Evx2	1006.38	1026.41	0.980485	-25.0122
1555	22355	AA000726	vasoactive intestinal peptide receptor 2	Vipr2	639.055	1230.74	0.519245	0.973835
1556	22355	AA000726	vasoactive intestinal peptide receptor 2	Vipr2	481.103	787.996	0.61054	0.906804
1557	55950	AI322495	brain protein I3	Bri3	2292.84	3472.99	0.660191	0.998688
1558	12558	AI323006	cadherin 2	Cdh2	2782.23	5831.37	0.477115	0.98262
1559	11784	AA060361	amyloid beta (A4) precursor protein-binding, family A, member 2	Apba2	677.001	797.572	0.848828	-3.55709
1560	19158	AA062131	pleckstrin homology, Sec7 and coiled-coil domains 2	Pscd2	12202.4	3596.26	3.39307	0.999995
1561	56613	AA061016	ribosomal protein S6 kinase, polypeptide 4	Rps6ka4	4613.33	1559.16	2.95885	0.999837
1562	14312	AA097506	bromodomain containing 2	Brd2	16675.2	7348.59	2.26917	0.996541
1563		AA097283			723.696	885.846	0.816955	0.336923
1564	11474	AA098356	actinin alpha 3	Actn3	1438.28	1779.47	0.808258	-17.4095
1565	53419	AA062275	corin	Corin	496.832	470.155	1.05674	-14.6894
1566	20528	AA066475	solute carrier family 2 (facilitated glucose transporter), member 4	Slc2a4	1310.38	529.191	2.4762	0.999993
1567	12870	AA106138	ceruloplasmin	Cp	1371.21	1942.26	0.70599	0.634349
1568	21808	AA068104	transforming growth factor, beta 2	Tgfb2	424.18	445.46	0.952228	-27.4774
1569	15529	AA106952	syndecan 2	Sdc2	1287.02	3098.77	0.415332	0.999813
1570	320184	AI325749	RIKEN cDNA C330018J07 gene	C330018J07Rik	31437.1	10911.6	2.88106	0.999915
1571		AA114636			10561.1	23703	0.445558	0.999996
1572	13207	AA120483	DEAD (Asp-Glu-Ala-Asp) box polypeptide 5	Ddx5	4101.09	4727.93	0.867418	-5.80639
1573		AI325773			16194.7	5688.2	2.84707	0.999992
1574	15481	AA117004	heat shock protein 8	Hspa8	46054.2	37108.3	1.24108	-10.5465
1575	14055	AA124068	enhancer of zeste homolog 1 (Drosophila)	Ezh1	3051.68	1879.04	1.62407	0.979425
1576	20130	AA123466	Harvey rat sarcoma oncogene, subgroup R	Rras	10846.1	4049.72	2.67822	0.999769
1577	14470	AA123361	Rab acceptor 1 (prenylated)	Rabac1	32611.9	15563.7	2.09538	0.999977
1578	14782	AA139714	glutathione reductase 1	Gsr	8160.47	7927.1	1.02944	-25.7657
1579	66204	AA142466	acylphosphatase 1, erythrocyte (common) type	Acyp1	1235.14	1534.61	0.804856	-0.682565
1580	14797	AA153668	amino-terminal enhancer of split	Aes	2597.44	2158.42	1.2034	-1.89298
1581	21940	AA153731	tumor necrosis factor receptor superfamily, member 7	Tnfrsf7	963.415	899.695	1.07082	-17.2365
1582	16412	AA163412	integrin beta 1 (fibronectin receptor beta)	Itgb1	8164.55	6906.81	1.1821	-3.12866
1583	22720	AA162549	zinc finger protein 62	Zfp62	467.732	568.205	0.823175	-2.28939
1584	22260	AA162659	nuclear receptor subfamily 1, group H, member 2	Nr1h2	12750.9	6843.73	1.86315	0.998894
1585	14852	AA168982	G1 to S phase transition 1	Gspt1	14702.1	17504.6	0.839898	-0.166174
1586	18032	AA142474	nuclear factor I/X	Nfix	6763.8	21844.6	0.309632	0.999938
1587	17991	AA162428	NADH dehydrogenase (ubiquinone) 1 alpha subcomplex, 2	Ndufa2	2869.68	3231.4	0.888061	-3.75323
1588	27050	AA165925	ribosomal protein S3	Rps3	65512.5	23384.9	2.80148	0.999825
1589	21974	AA170358	topoisomerase (DNA) II beta	Top2b	3105.05	6392.37	0.485743	0.99897
1590	18477	AA170669	peroxiredoxin 1	Prdx1	8974.4	16827.1	0.53333	0.99855
1591	53381	AA170690	peroxiredoxin 4	Prdx4	4295.23	9345.82	0.459589	0.999999
1592	11843	AA170620	ADP-ribosylation factor 4	Arf4	7205.73	7561.61	0.952935	-22.349
1593	19651	AA162520	retinoblastoma-like 2	Rbl2	1390.01	2414.06	0.575798	0.993821
1594	16000	W10072	insulin-like growth factor 1	Igf1	447.27	38079.9	0.0117456	1
1595	12387	W10023	catenin (cadherin associated protein), beta 1, 88kDa	Ctnnb1	4864.69	6080.65	0.800029	-1.05348
1596		W10680			544.606	334.898	1.62618	0.999702
1597	14085	W12834	fumarylacetoacetate hydrolase	Fah	6602.43	65486.5	0.100821	1
1598	20817	W12836	serine/arginine-rich protein specific kinase 2	Srpk2	2517.43	4108.33	0.612761	0.998887
1599	14735	W12478	glypican 4	Gpc4	2513.8	10888.9	0.230859	1
1600	13039	AA174215	cathepsin L	Ctsl	11755.6	10405.4	1.12976	-10.1332
1601	20677	W14398	SRY-box containing gene 4	Sox4	11680	3584	3.25893	0.999996
1602	19024	W12503	protein tyrosine phosphatase, receptor-type, F interacting protein, binding protein 2	Ppfibp2	501.234	1319.16	0.379966	0.91091
1603	17158	W09023	mannosidase 2, alpha 1	Man2a1	2382.3	19861	0.119949	0.999997
1604	16782	W09048	laminin, gamma 2	Lamc2	8938.26	8577.49	1.04206	-27.5451
1605	13479	W08886	dipeptidase 1 (renal)	Dpep1	926.613	841.539	1.10109	-7.31406
1606	13088	AI893885	cytochrome P450, family 2, subfamily b, polypeptide 10	Cyp2b10	298.44	20386.9	0.0146388	1
1607		W12626			360.424	679.59	0.530355	0.730685
1608	27055	W13698	FK506 binding protein 9	Fkbp9	15577.5	3424.72	4.54854	1
1609	18751	W13213	protein kinase C, beta 1	Prkcb1	993.103	1077.33	0.921823	-6.4984
1610	13429	W13111	dynamin 1	Dnm1	17837.8	8791.37	2.02902	0.999321
1611	17777	W13053	microsomal triglyceride transfer protein	Mttp				0.0207118
1612	15203	W11571	hephaestin	Heph				-22.0495
1613	20648	W34029	syntrophin, acidic 1	Snta1	11024.7	11077.8	0.995204	-26.0273
1614	12560	W12889	cadherin 3	Cdh3				0.817037
1615	13628	W11762	eukaryotic translation elongation factor 1 alpha 2	Eef1a2				-6.90231
1616	20597	W14928	sphingomyelin phosphodiesterase 1, acid lysosomal	Smpd1	6046.76	7792.93	0.775929	0.987312
1617		W14312			5569.24	3055.89	1.82246	0.995357
1618	19141	W14837	legumain	Lgmn	30083.2	15286.4	1.96796	0.999372
1619	11792	W08299	apurinic/apyrimidinic endonuclease 1	Apex1	12796.1	4826.3	2.65133	0.999985
1620	12351	W08694	carbonic anhydrase 4	Car4	323.991	426.498	0.759654	-9.05869
1621		AI391213			6503.72	5504.3	1.18157	0.790567
1622	16773	W18311	laminin, alpha 2	Lama2	4161.19	9158.9	0.454333	0.999893
1623	14227	W15971	FK506 binding protein 2	Fkbp2	13908.6	31754.8	0.437999	0.999998
1624	12833	W16221	procollagen, type VI, alpha 1	Col6a1	7397.48	8294.17	0.891888	0.517716
1625	66467	W36917	general transcription factor IIH, polypeptide 5	Gtf2h5	15877.7	34865.5	0.455399	0.996492
1626	21894	W17813	talin 1	Tln1	39752.8	9125.89	4.35605	1
1627	12796	W17771	cathelicidin antimicrobial peptide	Camp	2015.13	2256.72	0.892946	-8.57198
1628	18979	W17967	paraoxonase 1	Pon1	1798.51	53083.9	0.0338804	0.554574
1629		W36541			63778.2	26101.3	2.44349	0.999958
1630	11425	W36685	apolipoprotein C-IV	Apoc4	2531.42	62040.1	0.040803	1
1631	22287	W36838	secretoglobin, family 1A, member 1 (uteroglobin)	Scgb1a1	751.188	1030.56	0.72891	0.990926
1632	19042	W18642	protein phosphatase 1A, magnesium dependent, alpha isoform	Ppm1a	5433.67	12329	0.440724	0.99871
1633	20604	W20888	somatostatin	Sst	1028.51	1294.77	0.794357	0.87379
1634	14751	W29397	glucose phosphate isomerase 1	Gpi1	65528.4	27881.3	2.35026	0.999964
1635	27053	W29492	asparagine synthetase	Asns	43091.3	1637.83	26.31	0.999991
1636	13614	W29554	endothelin 1	Edn1	2313.25	8060.69	0.286979	0.477553
1637		W29525			39093.3	11753.1	3.32623	0.999892
1638	192236	W29855	Hermansky-Pudlak syndrome 1 homolog (human)	Hps1	4423.34	2587.4	1.70957	0.994972
1639		AI385616			1906.78	8390.32	0.227259	0.999976
1640	14061	W40725	coagulation factor II	F2	3613.06	65534.1	0.0551324	1
1641	13619	W40777	polyhomeotic-like 1 (Drosophila)	Phc1	3355.04	16301.4	0.205812	0.999897
1642	14571	W41175	glycerol phosphate dehydrogenase 2, mitochondrial	Gpd2	3223.28	5792.96	0.556413	0.978842
1643	22174	W41438	TYRO3 protein tyrosine kinase 3	Tyro3	8545.44	14192.5	0.602111	0.571853
1644	12683	W41358	cell death-inducing DNA fragmentation factor, alpha subunit-like effector A	Cidea	5596.17	7614.99	0.734888	0.96118
1645	67305	W35981	glutathione peroxidase 7	Gpx7	11510.3	7973.34	1.4436	0.992605
1646	21853	W34732	timeless homolog (Drosophila)	Timeless	19487.6	15684.8	1.24245	0.0607267
1647		W34802			6106.42	7253.36	0.841875	-3.78638
1648	14583	W41682	glutamine fructose-6-phosphate transaminase 1	Gfpt1	14725.3	4891.61	3.01032	0.999734
1649	20617	W41663	synuclein, alpha	Snca	928.751	2717.41	0.341778	0.997752
1650	19288	W42321	pentraxin related gene	Ptx3	942.209	1418.13	0.664402	0.895238
1651	66587	W42367	Fas-activated serine/threonine kinase	Fastk	7574.43	10719.8	0.70658	0.777171
1652	15182	W46034	histone deacetylase 2	Hdac2	39940.6	18009.7	2.21772	0.999932
1653	21938	W45975	tumor necrosis factor receptor superfamily, member 1b	Tnfrsf1b	3684.65	5804.63	0.634779	0.999384
1654		W48168			9999.21	16044.3	0.623224	0.964964
1655	19730	W48230	ral guanine nucleotide dissociation stimulator	Ralgds	8529.12	6065.19	1.40624	0.924567
1656	11482	W48139	activin A receptor, type II-like 1	Acvrl1	961.036	1956.99	0.49108	0.999523
1657	15904	W48116	inhibitor of DNA binding 4	Id4	470.446	895.218	0.52551	0.951141
1658	13353	W54234	DiGeorge syndrome critical region gene 6	Dgcr6	10172.7	9963.35	1.02102	-21.9125
1659	17967	W54389	neural cell adhesion molecule 1	Ncam1	661.017	741.73	0.891183	-3.10239
1660	17523	W55655	myeloperoxidase	Mpo	1713.76	2338.16	0.732953	-4.20242
1661	103768	W50677	tubulin, gamma 2	Tubg2	9687.36	4273.84	2.26667	0.998825
1662	14860	W54349	glutathione S-transferase, alpha 4	Gsta4	5348.49	9189.02	0.582053	0.996916
1663	18718	W58969	phosphatidylinositol-4-phosphate 5-kinase, type II, alpha	Pip5k2a	896.673	1847.72	0.485287	0.901089
1664	14276	W59165	folate receptor 2 (fetal)	Folr2	588.874	6346.09	0.0927931	0.999994
1665	16993	W63957	leukotriene A4 hydrolase	Lta4h	986.348	1475.98	0.668266	0.956025
1666	13178	W62508	deoxycytidine kinase	Dck	1032.31	1388.58	0.743428	-1.6407
1667	27528	W62819	DNA segment, human D4S114	D0H4S114	2741	8534.28	0.321175	0.999741
1668	15181	W62765	histone deacetylase 1 pseudogene	Hdac1-ps	3317.82	2706.21	1.226	0.44879
1669	13852	W64796	epimorphin	Epim	11893.3	3011.74	3.94897	0.999985
1670	22200	W62229	ubiquitin-activating enzyme E1C	Ube1c	3379.73	1387.7	2.43548	0.998544
1671	15388	W65080	heterogeneous nuclear ribonucleoprotein L	Hnrpl	543.822	2316.23	0.234787	0.999992
1672	11489	W65081	a disintegrin and metallopeptidase domain 12 (meltrin alpha)	Adam12	7103.8	33708	0.210745	0.999992
1673	51800	W65005	Bcl-2-related ovarian killer protein	Bok	47089.6	12878	3.65659	0.999996
1674	16468	W65025	jumonji, AT rich interactive domain 2	Jarid2	3551.05	7899.91	0.449506	0.999981
1675	13395	W65729	distal-less homeobox 5	Dlx5	15666.5	3770.32	4.15521	1
1676	19725	W70909	regulatory factor X, 2 (influences HLA class II expression)	Rfx2	433.91	438.938	0.988546	-20.9982
1677	16881	W66626	ligase I, DNA, ATP-dependent	Lig1	573.845	685.509	0.837108	-4.20237
1678	15275	W74835	hexokinase 1	Hk1	474.117	1388.81	0.341384	0.999999
1679	53602	W70646	hippocalcin-like 1	Hpcal1				-15.2764
1680	18131	W76913	Notch gene homolog 3 (Drosophila)	Notch3	22204.4	49019.3	0.452973	0.999438
1681	14228	W77113	FK506 binding protein 4	Fkbp4	28653.9	20062.7	1.42822	0.973564
1682	18552	W98241	proprotein convertase subtilisin/kexin type 5	Pcsk5	629.84	1979.24	0.318223	0.999065
1683	16682	W98341	keratin complex 2, basic, gene 4	Krt2-4	635.154	822.151	0.772552	0.994438
1684	17955	W78317	nucleosome assembly protein 1-like 4	Nap1l4	7683.72	5900.89	1.30213	0.979529
1685	12968	W78478	crystallin, gamma E	Cryge	646.077	931.872	0.69331	0.236418
1686	26362	W78330	AXL receptor tyrosine kinase	Axl	25844.3	3131.29	8.25356	0.999993
1687	17918	W80031	myosin Va	Myo5a	498.344	1174.35	0.424357	0.999993
1688	12904	W81912	cellular retinoic acid binding protein II	Crabp2	757.469	703.336	1.07697	-10.2848
1689	13101	W81792	cytochrome P450, family 2, subfamily d, polypeptide 10	Cyp2d10	411.533	65366.3	0.00629579	1
1690	50706	W81878	periostin, osteoblast specific factor	Postn	363.499	6432.82	0.056507	1
1691	17390	W80177	matrix metallopeptidase 2	Mmp2	295.553	1034.56	0.285679	0.999785
1692		W82873			2318.32	4029.83	0.575292	0.994392
1693	68196	W82182	heat shock factor binding protein 1	Hsbp1	17421.4	9218.69	1.88979	0.999464
1694	14131	W82159	Fc receptor, IgG, low affinity III	Fcgr3	8266.03	4289.48	1.92705	0.99782
1695	12153	W82677	bone morphogenetic protein 1	Bmp1	10215.3	9830.82	1.03911	-22.3001
1696	12959	W82104	crystallin, beta A4	Cryba4	912.485	1146.71	0.795742	0.457441
1697	16006	W83086	insulin-like growth factor binding protein 1	Igfbp1	721.139	11579.1	0.0622796	0.999468
1698	54405	W83104	NADH dehydrogenase (ubiquinone) 1 alpha subcomplex, 1	Ndufa1	4296.6	13322.9	0.322498	0.999999
1699	22084	W82751	tuberous sclerosis 2	Tsc2	3992	3015.48	1.32384	0.966285
1700	109979	W82798	ADP-ribosyltransferase 3	Art3	490.013	1192.85	0.410792	0.989037
1701	12257	W82946	benzodiazepine receptor, peripheral	Bzrp	9650.31	4343.32	2.22187	0.999892
1702	21406	W83524	transcription factor 12	Tcf12	1917.39	1975.79	0.970445	-18.6303
1703	17768	W84014	methylenetetrahydrofolate dehydrogenase (NAD+ dependent), methenyltetrahydrofolate cyclohydrolase	Mthfd2	7353.3	753.657	9.75683	0.999941
1704	12819	W83331	procollagen, type XV	Col15a1	3556.53	3005.73	1.18325	-0.855357
1705	19659	W83609	retinol binding protein 1, cellular	Rbp1	644.758	19890.5	0.0324154	0.999996
1706	12952	W83558	cryptochrome 1 (photolyase-like)	Cry1	3577.05	4688.43	0.762953	0.0725093
1707	13481	W83728	dolichol-phosphate (beta-D) mannosyltransferase 2	Dpm2	12964.1	4645.92	2.79042	0.999954
1708	12876	W83974	carboxypeptidase E	Cpe	20237.7	2319.66	8.72442	0.999753
1709	16391	W84302	interferon dependent positive acting transcription factor 3 gamma	Isgf3g	1874.15	6846.96	0.27372	0.999999
1710	13136	W83988	decay accelerating factor 1	Daf1	736.357	3722.44	0.197815	0.999989
1711	20533	W85633	solute carrier family 4 (anion exchanger), member 1	Slc4a1	429.21	1159.23	0.370255	0.984469
1712	12767	W88094	chemokine (C-X-C motif) receptor 4	Cxcr4	699.659	853.084	0.820152	0.499586
1713	19653	W88130	RNA binding motif protein 4	Rbm4	10639.7	4741.56	2.24392	0.989883
1714		W87045			1010.72	1137.7	0.888389	-6.74889
1715	12905	W85081	CASP2 and RIPK1 domain containing adaptor with death domain	Cradd	1267.93	2880.21	0.44022	0.999902
1716	225884	W87197	cDNA sequence BC021614	BC021614	1130.6	9039.31	0.125076	0.999986
1717	22059	W87149	transformation related protein 53	Trp53	23921.2	3801.77	6.29212	1
1718	18815	W99028	plasminogen	Plg	525.15	63965.2	0.00820993	1
1719	15437	W99235	homeo box D8	Hoxd8	527.331	654.128	0.806159	-0.0229526
1720	21804	W99117	transforming growth factor beta 1 induced transcript 1	Tgfb1i1	823.763	2159.76	0.381414	0.999917
1721	16948	W96914	lysyl oxidase	Lox	517.627	883.76	0.58571	0.959775
1722	19365	W88003	RAD52 homolog (S. cerevisiae)	Rad52	6680.06	5866.98	1.13859	0.692791
1723	16011	W89253	insulin-like growth factor binding protein 5	Igfbp5	745.641	1423.64	0.523756	0.965937
1724	16211	W87958	karyopherin (importin) beta 1	Kpnb1	14163.5	8257.08	1.71531	0.997088
1725	18541	W89405	pericentrin 2	Pcnt2	3766.43	1801.47	2.09076	0.998085
1726		AI429619			3943.23	3847.83	1.02479	-22.9165
1727	12892	W87981	coproporphyrinogen oxidase	Cpox	1200.93	4778.93	0.251297	0.999948
1728	18073	W88036	nidogen 1	Nid1	13787.1	6967.25	1.97884	0.998773
1729	17685	W91178	mutS homolog 2 (E. coli)	Msh2	7401.88	5432.19	1.3626	0.99866
1730	14082	W91183	Fas (TNFRSF6)-associated via death domain	Fadd	2691.35	2908.25	0.925417	-9.90437
1731	17285	W89502	mesenchyme homeobox 1	Meox1	659.211	1696.56	0.388557	0.999996
1732	13830	W89549	stomatin	Stom	20922.8	10534.6	1.98611	0.997851
1733	12988	W89819	c-src tyrosine kinase	Csk	8358.52	13907	0.601031	0.996216
1734	208836	W89816	cDNA sequence BC025462	BC025462	5865.64	4179.79	1.40333	0.708241
1735	13865	W90859	nuclear receptor subfamily 2, group F, member 1	Nr2f1	866.795	1439.58	0.602116	0.997671
1736	19089	W91045	protein kinase C substrate 80K-H	Prkcsh	24270.9	16158.8	1.50202	0.990574
1737	14854	W91402	glutathione synthetase	Gss	6972.13	14571.3	0.478483	0.999887
1738	12527	W98963	CD9 antigen	Cd9	14791.8	5769.67	2.56372	1
1739	11803	W98956	amyloid beta (A4) precursor-like protein 1	Aplp1	6097.03	2624.16	2.32342	0.999867
1740	20190	W97384	ryanodine receptor 1, skeletal muscle	Ryr1	703.584	1117.05	0.62986	0.980948
1741	22694	W97363	zinc finger protein 35	Zfp35	2081.45	2334.21	0.891712	-0.692528
1742	18128	W98998	Notch gene homolog 1 (Drosophila)	Notch1	476.928	1030.31	0.462899	0.987571
1743	97977	W97442	expressed sequence C81508	C81508	5174.64	2413.29	2.14422	0.999936
1744	27632	W97403	RD RNA-binding protein	Rdbp	7962.73	4630.9	1.71948	0.999967
1745	15417	W97853	homeo box B9	Hoxb9	639.027	996.76	0.641104	0.994177
1746	330260	W98586	paraoxonase 2	Pon2	9119.28	10752.6	0.848097	0.11817
1747		AI429818			802.994	1733.78	0.463146	0.995673
1748	12015	W98547	Bcl-associated death promoter	Bad	13990.2	7337.8	1.9066	0.998189
1749	18971	W91387	polymerase (DNA directed), delta 1, catalytic subunit	Pold1	10479.1	2393.45	4.37823	0.999996
1750	11757	W91307	peroxiredoxin 3	Prdx3	23668.8	39131.4	0.604855	0.999957
1751	15366	W98230	hyaluronan mediated motility receptor (RHAMM)	Hmmr	19954.2	1866.89	10.6885	0.999996
1752	12444	W98440	cyclin D2	Ccnd2	970.122	3831.38	0.253204	1
1753	18761	W98195	protein kinase C, theta	Prkcq	514.111	990.302	0.519146	0.985569
1754	12831	W99856	procollagen, type V, alpha 1	Col5a1	3066.83	3524.69	0.8701	-2.64501
1755	13667	AA000219	eukaryotic translation initiation factor 2B, subunit 4 delta	Eif2b4	3790.6	7496.46	0.505651	0.990193
1756	230654	AA000163	leucine rich repeat containing 41	Lrrc41	14165.8	8132.57	1.74186	0.996194
1757	14533	AA000036	biogenesis of lysosome-related organelles complex-1, subunit 1	Bloc1s1	18659.3	16520.2	1.12948	-1.90957
1758	20020	AA000244	polymerase (RNA) II (DNA directed) polypeptide A	Polr2a	14742.2	6318.57	2.33315	0.99947
1759	22416	AA000971	wingless-related MMTV integration site 3A	Wnt3a	42059.5	27478.2	1.53065	0.999759
1760	14281	AA002910	FBJ osteosarcoma oncogene	Fos	3121.28	1965.8	1.58779	0.995975
1761	13360	AA003001	7-dehydrocholesterol reductase	Dhcr7	9966.85	32480	0.306861	0.999972
1762	213109	AA002376	PHD finger protein 3	Phf3	2005.05	2305.1	0.869832	-1.86862
1763	11747	AA002439	annexin A5	Anxa5	56107.2	10303.1	5.44567	0.999943
1764	14049	AA002292	eyes absent 2 homolog (Drosophila)	Eya2	1410.93	1120.32	1.2594	-1.31739
1765	17865	AA003042	myeloblastosis oncogene-like 2	Mybl2	4155.56	1037.71	4.00455	0.999415
1766	12035	AA003372	branched chain aminotransferase 1, cytosolic	Bcat1	546.004	780.673	0.699401	0.89114
1767	19342	AA003262	RAB4B, member RAS oncogene family	Rab4b	721.641	733.201	0.984233	-19.6568
1768	21828	AA003452	thrombospondin 4	Thbs4	649.07	1303.77	0.497841	0.999748
1769	22601	AA002763	yes-associated protein 1	Yap1	7187.54	5171.39	1.38987	0.887191
1770	12140	AA002514	fatty acid binding protein 7, brain	Fabp7	569	1868.82	0.30447	0.999706
1771	17524	AA003740	membrane protein, palmitoylated	Mpp1	25641.2	7947.9	3.22616	0.999892
1772	19255	AA003599	protein tyrosine phosphatase, non-receptor type 2	Ptpn2	5266.04	3142.1	1.67596	0.998215
1773	56258	AA003549	heterogeneous nuclear ribonucleoprotein H2	Hnrph2	3209.44	5133.14	0.625238	0.992002
1774	321022	AA007791	carnitine deficiency-associated gene expressed in ventricle 3	Cdv3	3240.23	5983.01	0.541572	0.999566
1775	16818	AA008016	lymphocyte protein tyrosine kinase	Lck	40132.2	16918.1	2.37215	0.999995
1776	18214	AA008069	discoidin domain receptor family, member 2	Ddr2	15197.1	2136.85	7.11192	1
1777	15896	AA050972	intercellular adhesion molecule 2	Icam2	9706.24	4962.76	1.95582	0.992276
1778	19336	AA051083	RAB24, member RAS oncogene family	Rab24	63203	21716	2.91043	0.999996
1779		AA051014			4213.34	4276.64	0.985199	-19.1721
1780	22241	AA007768	Unc-51 like kinase 1 (C. elegans)	Ulk1	4306.62	8626.36	0.49924	0.999397
1781	12461	AA003927	chaperonin subunit 2 (beta)	Cct2	52500.4	14719.5	3.56673	0.999772
1782	20187	AA004183	receptor-like tyrosine kinase	Ryk	2891.82	2188.58	1.32132	-1.74908
1783	18515	AA003969	pre B-cell leukemia transcription factor 2	Pbx2	8351.12	5420.97	1.54052	0.999697
1784	11656	AA003951	aminolevulinic acid synthase 2, erythroid	Alas2	1256.06	9310.29	0.134911	1
1785	19411	AA014382	retinoic acid receptor, gamma	Rarg	23752.9	2063.89	11.5088	0.999999
1786	12388	AA008582	catenin (cadherin associated protein), delta 1	Ctnnd1	9392.58	11491.5	0.81735	0.664446
1787	18974	AA008627	polymerase (DNA directed), epsilon 2 (p59 subunit)	Pole2	1011.47	777.593	1.30077	-0.13631
1788	21645	AI466661	t-complex-associated testis expressed 1	Tcte1	453.836	462.101	0.982114	-17.6227
1789	14645	AA011759	glutamate-ammonia ligase (glutamine synthase)	Glul	8361.27	64097.7	0.130446	0.999998
1790	23872	AA014761	E26 avian leukemia oncogene 2, 3' domain	Ets2	8957.73	7655.09	1.17017	-0.291031
1791	55948	AA009229	stratifin	Sfn	3497.9	1345.14	2.60039	0.999891
1792	17869	AA009268	myelocytomatosis oncogene	Myc	43584.4	2994.15	14.5565	0.999989
1793	17216	AA011839	minichromosome maintenance deficient 2 mitotin (S. cerevisiae)	Mcm2	20916.9	2376.66	8.80098	0.99969
1794	20897	AA015434	stimulated by retinoic acid gene 6	Stra6	61807.3	1178.06	52.4653	1
1795	18762	AA014771	protein kinase C, zeta	Prkcz	415.808	1260.01	0.330003	0.999958
1796	14661	AA014196	glutamate dehydrogenase 1	Glud1	10554.1	63816.6	0.165381	0.99999
1797	15526	AA014915	heat shock protein 9A	Hspa9a	31030.2	32017.4	0.969167	-19.1721
1798		AA014136			2172.53	4145.4	0.524082	0.993444
1799	11350	AA014945	v-abl Abelson murine leukemia oncogene 1	Abl1	11500.3	3649.88	3.15087	0.999987
1800	17896	AA014929	myosin, light polypeptide 4	Myl4	4259.9	3115.99	1.36711	0.969489
1801	17702	AA016730	homeo box, msh-like 2	Msx2	3645.98	1646.42	2.2145	0.999828
1802	11804	AA016732	amyloid beta (A4) precursor-like protein 2	Aplp2	7003.5	4660.47	1.50275	0.839731
1803	19173	AA016883	proteasome (prosome, macropain) subunit, beta type 5	Psmb5	31980.4	29201.3	1.09517	-8.89146
1804	19290	AA017896	purine rich element binding protein A	Pura	6182.8	3520.8	1.75608	0.999994
1805	214639	AA017881	RIKEN cDNA 4930486L24 gene	4930486L24Rik	7614.87	9430.26	0.807493	0.590624
1806	22271	AA020155	uridine phosphorylase 1	Upp1	7244.77	4362.29	1.66077	0.989168
1807	19352	AA020526	RAB geranylgeranyl transferase, b subunit	Rabggtb	9545.9	6785.73	1.40676	0.999165
1808		AI508261			6030.68	5957.51	1.01228	-20.1246
1809	16453	AA023670	Janus kinase 3	Jak3	2281	2452.48	0.930083	-9.11851
1810		AA022290			7321.33	2048.09	3.57472	0.99771
1811	18132	AA022302	Notch gene homolog 4 (Drosophila)	Notch4	778.767	1563.63	0.498049	0.999855
1812	13430	AA021681	dynamin 2	Dnm2	5348.98	2792.57	1.91543	0.999871
1813	20922	AA021916	suppressor of Ty 4 homolog 1 (S. cerevisiae)	Supt4h1	16679.4	9267.8	1.79971	0.999723
1814	14884	AA024318	general transcription factor II H, polypeptide 1	Gtf2h1	1685.37	2301.75	0.732213	0.856467
1815	12916	AA030254	cAMP responsive element modulator	Crem	2762.06	1500.28	1.84103	0.998419
1816	12464	AA027583	chaperonin subunit 4 (delta)	Cct4	54802.1	37596.7	1.45763	0.899774
1817	11821	AA030540	adenine phosphoribosyl transferase	Aprt	65371.4	17404.1	3.75609	0.999997
1818	15492	AA028760	hydroxysteroid dehydrogenase-1, delta<5>-3-beta	Hsd3b1	1308.78	14229.6	0.0919759	0.999989
1819	381596	AA027522	gene model 1672, (NCBI)	Gm1672	7583.56	16116.2	0.470556	0.996921
1820	17256	AA028786	male enhanced antigen 1	Mea1	11057.3	65694	0.168315	0.999998
1821	12960	AA028309	crystallin, beta B1	Crybb1	1145.63	2834.11	0.404229	0.999947
1822		AA028475			6546.92	55686.3	0.117568	0.999999
1823	15360	AA030116	3-hydroxy-3-methylglutaryl-Coenzyme A synthase 2	Hmgcs2	8656.02	65525.8	0.132101	0.999965
1824	20598	AA028477	sphingomyelin phosphodiesterase 2, neutral	Smpd2	995.615	3425.63	0.290637	0.999998
1825	19132	AA030447	peripherin 1	Prph1	4476.1	5012.13	0.893054	-9.11851
1826	16002	AA030546	insulin-like growth factor 2	Igf2	9222.95	11604.2	0.794794	-6.88987
1827	14272	AA032725	farnesyltransferase, CAAX box, alpha	Fnta	8504.32	8764.73	0.970289	-17.8285
1828	17096	AA032394	Yamaguchi sarcoma viral (v-yes-1) oncogene homolog	Lyn	5026.82	6619.55	0.75939	0.332327
1829	11740	AA033138	solute carrier family 25 (mitochondrial carrier, adenine nucleotide translocator), member 5	Slc25a5	21460	62499.2	0.343365	0.999966
1830	20866	AA032834	stromal interaction molecule 1	Stim1	10012	6518.39	1.53595	0.99801
1831	14050	AA033245	eyes absent 3 homolog (Drosophila)	Eya3	3394.86	3722.51	0.911982	-4.28221
1832	13680	AA033377	DEAD (Asp-Glu-Ala-Asp) box polypeptide 19a	Ddx19a	2339.1	2120.38	1.10315	-6.98778
1833	54130	AA034697	ARP1 actin-related protein 1 homolog A (yeast)	Actr1a	4649.85	3404.46	1.36581	0.959945
1834	20183	AA033489	retinoid X receptor gamma	Rxrg	1299.86	2404.19	0.540667	0.999342
1835	17907	AA032362	myosin light chain, phosphorylatable, fast skeletal muscle	Mylpf	328.179	535.304	0.61307	-6.60128
1836	11545	AA032357	poly (ADP-ribose) polymerase family, member 1	Parp1	3317.4	1671.05	1.98522	0.99835
1837		AA030995			33977	23928.7	1.41993	0.999252
1838	12850	AA030846	demethyl-Q 7	Coq7	2506.87	4589.01	0.546277	0.999957
1839	11423	AA030863	acetylcholinesterase	Ache	508.314	858.151	0.592336	0.99111
1840	17128	AA030901	MAD homolog 4 (Drosophila)	Smad4	12766.1	6155.76	2.07385	0.999967
1841	19228	AA034782	parathyroid hormone receptor 1	Pthr1	668.712	4247.81	0.157425	0.999999
1842	12832	AA034564	procollagen, type V, alpha 2	Col5a2	8204.46	10698.3	0.76689	0.960368
1843	14156	AA034561	flap structure specific endonuclease 1	Fen1	1555.68	1391.72	1.11781	-3.36583
1844	19652	AA034857	RNA binding motif protein 3	Rbm3	27721.3	12564	2.20641	0.997744
1845	13016	AA036604	C-terminal binding protein 1	Ctbp1	14556.1	3282.22	4.43485	0.999994
1846	103988	AA014441	glucokinase	Gck	1522.99	17944.2	0.0848739	0.999994
1847	14254	AA014250	FMS-like tyrosine kinase 1	Flt1	237.195	796.722	0.297714	1
1848	53331	AA014394	syntaxin 7	Stx7	13250.5	7498.63	1.76706	0.972459
1849	12534	AA035888	cell division cycle 2 homolog A (S. pombe)	Cdc2a	5926.75	7159.33	0.827836	-5.44089
1850	14460	AA036275	GATA binding protein 1	Gata1	763.169	1093.98	0.697608	0.992978
1851	22057	AA036170	transducer of ErbB-2.1	Tob1	3970.07	9911.25	0.400562	0.993822
1852	18391	AA036319	opioid receptor, sigma 1	Oprs1	6456.04	10013	0.644766	0.804446
1853		AA038087			10708.2	12454.5	0.859786	0.142519
1854	66684	AA038416	transcription elongation factor A (SII)-like 8	Tceal8	19623.3	9892.01	1.98375	0.999213
1855	18563	AA038254	pyruvate carboxylase	Pcx	1903.08	29127.6	0.0653362	1
1856	13090	AA038397	cytochrome P450, family 2, subfamily b, polypeptide 19	Cyp2b19	427.575	605.651	0.705976	0.998241
1857	20855	AA038788	stanniocalcin 1	Stc1	748.208	559.565	1.33712	-3.30611
1858	18797	AA041709	phospholipase C, beta 3	Plcb3	4853.5	2502.92	1.93914	0.999647
1859	13000	AA041970	casein kinase II, alpha 2, polypeptide	Csnk2a2	24959.4	6261.1	3.98642	0.999989
1860	13870	AA041710	excision repair cross-complementing rodent repair deficiency, complementation group 1	Ercc1	5228.35	1956.03	2.67295	0.999991
1861		AA050086			62057.2	14741.4	4.20972	1
1862	12386	AA049813	catenin (cadherin associated protein), alpha 2	Ctnna2	4565.27	2983.44	1.53021	0.995488
1863	16897	AA050402	lethal giant larvae homolog	Llglh				-16.3679
1864	19401	AA049907	retinoic acid receptor, alpha	Rara	19610.2	11654.5	1.68263	0.999847
1865	21405	AA049898	transcription factor 1	Tcf1	47352.1	14965.9	3.164	1
1866	20182	AA050298	retinoid X receptor beta	Rxrb	12464.1	5692.79	2.18946	0.999984
1867		AA050300			1412.55	3551.31	0.397755	0.999989
1868		AA050765			3333.03	4638.77	0.718516	0.966348
1869	18933	AA050726	paired related homeobox 1	Prrx1	498.279	380.581	1.30926	-0.891686
1870	15463	AA049862	HIV-1 Rev binding protein	Hrb	14953.5	2834.29	5.27594	0.999896
1871	20463	AA050684	cytochrome c oxidase subunit VIIa polypeptide 2-like	Cox7a2l	48935	24087.5	2.03155	0.998869
1872	52477	AA050900	angel homolog 2 (Drosophila)	Angel2	9089.98	2878.13	3.15829	0.999993
1873	19763	AA050496	ring finger protein 1	Ring1	7103.83	14605.2	0.486392	0.999918
1874	14450	AA050540	phosphoribosylglycinamide formyltransferase	Gart	20132	5740.64	3.50693	0.999994
1875		AA050328			4009.12	2925.75	1.37029	0.993663
1876	51812	AA048134	microspherule protein 1	Mcrs1	15626.8	2325.61	6.71946	1
1877	20926	AA048444	suppressor of Ty 6 homolog (S. cerevisiae)	Supt6h	12088.5	6791.79	1.77987	0.998367
1878	23834	AA048426	cell division cycle 6 homolog (S. cerevisiae)	Cdc6	29414.6	20301.1	1.44892	0.997468
1879	50708	AA049416	histone 1, H1c	Hist1h1c	6122.6	11787.8	0.519401	0.999977
1880	21945	AA049467	death effector domain-containing	Dedd	1831.54	2967.17	0.617269	0.996248
1881	16907	AA049647	lamin B2	Lmnb2	1177.46	902.661	1.30443	0.789033
1882	21750	AA049607	telomeric repeat binding factor 2	Terf2	1336.01	908.851	1.46999	0.245368
1883	19242	AA049699	pleiotrophin	Ptn	934.06	862.182	1.08337	-10.9598
1884		AA049744			2529.92	714.822	3.53923	0.999463
1885	18626	AA051328	period homolog 1 (Drosophila)	Per1	22610	37869.5	0.597051	0.999806
1886	12048	AA051441	Bcl2-like 1	Bcl2l1	44201.5	11766.8	3.75648	0.999969
1887	20535	AA048952	solute carrier family 4 (anion exchanger), member 2	Slc4a2	3872.27	3564.61	1.08631	-11.3382
1888	16776	AA049251	laminin, alpha 5	Lama5	46645.9	2011.96	23.1843	1
1889	20220	AA049308	Sin3-associated polypeptide 18	Sap18	15852.4	14817.5	1.06984	-6.50979
1890	21846	AA049318	tyrosine kinase receptor 1	Tie1	33699.2	7803	4.31875	1
1891	13079	AA058085	cytochrome P450, family 21, subfamily a, polypeptide 1	Cyp21a1	6965.08	2567.12	2.71319	0.958025
1892	17420	AA058165	menage a trois 1	Mnat1	8369.87	4667.41	1.79326	0.997311
1893	11826	AA064011	aquaporin 1	Aqp1	1011.96	5222.29	0.193776	0.999993
1894	18102	AA058113	expressed in non-metastatic cells 1, protein	Nme1	24010.7	14823.6	1.61976	0.999941
1895	12835	AA059524	procollagen, type VI, alpha 3	Col6a3	926.012	2774.13	0.333803	0.999994
1896	12041	AA059497	branched chain ketoacid dehydrogenase kinase	Bckdk	14159.8	4224.12	3.35213	1
1897	20893	AA064241	basic helix-loop-helix domain containing, class B2	Bhlhb2	6442.86	32731	0.196843	0.999999
1898	17196	AA059540	myelin basic protein	Mbp	1877.91	2428.78	0.773191	0.955719
1899	17939	AA060459	N-acetyl galactosaminidase, alpha	Naga	4895.95	7167.11	0.683113	0.995871
1900	14718	AA060494	glutamate oxaloacetate transaminase 1, soluble	Got1	9309.05	12184.4	0.764016	0.996742
1901	12839	AA060364	procollagen, type IX, alpha 1	Col9a1	531.108	634.547	0.836988	-2.07055
1902	17187	AA060226	Max protein	Max	6212.81	2501.64	2.48349	0.9949
1903	13119	AA060595	cytochrome P450, family 4, subfamily a, polypeptide 14	Cyp4a14	984.2	58845.3	0.0167252	1
1904	20818	AA059893	signal recognition particle receptor, B subunit	Srprb	11162.8	10563	1.05678	-18.6213
1905	14567	AA060905	guanosine diphosphate (GDP) dissociation inhibitor 1	Gdi1	18764.4	13648.2	1.37486	0.885642
1906		AA060906			12663.9	8103.31	1.56281	0.996961
1907	11287	AA061055	pregnancy zone protein	Pzp	759.406	65536.1	0.0115876	1
1908		AA061838			6284.19	5437.05	1.15581	0.519699
1909	16426	AA062129	inter-alpha trypsin inhibitor, heavy chain 3	Itih3	2088.66	60323.8	0.0346242	1
1910	22229	AA062091	uncoupling protein 3 (mitochondrial, proton carrier)	Ucp3	1739.29	3042.51	0.571664	0.999527
1911	11364	AA061679	acetyl-Coenzyme A dehydrogenase, medium chain	Acadm	4083.04	9934.41	0.411	0.999981
1912	18479	AA061378	p21 (CDKN1A)-activated kinase 1	Pak1	2165.19	3314.93	0.653163	0.999905
1913	19660	AA061550	retinol binding protein 2, cellular	Rbp2	3102.96	1794.56	1.72909	0.994366
1914	22318	AA061343	vesicle-associated membrane protein 2	Vamp2	3301.01	7075.76	0.466523	0.999973
1915	17131	AA061644	MAD homolog 7 (Drosophila)	Smad7	2513.39	5765.48	0.435938	0.999642
1916	13805	AA080278	endoglin	Eng	20204.1	64794.8	0.311816	0.99999
1917	12748	AA097860	CDC-like kinase 2	Clk2	9810.82	11552	0.849272	0.852755
1918	12153	AA097223	bone morphogenetic protein 1	Bmp1	12666.9	24222	0.522951	0.999492
1919	18654	AA098166	placental growth factor	Pgf	2251.76	3848.52	0.585097	0.978863
1920	17762	AI427767	microtubule-associated protein tau	Mapt	4088.35	6405.07	0.638299	0.999616
1921		AA061388			14362.3	15470.5	0.928366	0.224109
1922	26369	AA061546	centrin 1	Cetn1	11857.7	12107.1	0.979403	-11.9776
1923	18598	AA061521	pyruvate dehydrogenase E1 alpha 2	Pdha2	15872.8	22183.5	0.715523	0.999513
1924	21756	AA063894	testicular serine protease 2	Tesp2	3350.74	4700.82	0.712799	0.994076
1925	15504	AA061150	DnaJ (Hsp40) homolog, subfamily B, member 3	Dnajb3				-2.34203
1926	11451	AA065536	acrosomal vesicle protein 1	Acrv1	20093.5	24174.6	0.831183	0.632304
1927	11910	AA062231	activating transcription factor 3	Atf3	13903.9	15134.4	0.918694	-3.54077
1928	21461	AA118406	t-complex protein 10b	Tcp10b	19976.9	52988.6	0.377004	0.999187
1929	19821	AA089102	ring finger protein 2	Rnf2	9803.31	6472.98	1.5145	0.88006
1930	16833	AA110449	lactate dehydrogenase 3, C chain, sperm specific	Ldh3	2134.32	4923.02	0.433538	0.999252
1931	18459	AA108977	poly A binding protein, cytoplasmic 2	Pabpc2	821.872	662.946	1.23973	-0.711681
1932	13137	AI326546	decay accelerating factor 2	Daf2	13826.3	45312.1	0.305135	0.999989
1933	11495	AA108219	a disintegrin and metallopeptidase domain 2	Adam2	33812.6	51069.2	0.662093	0.948479
1934	269823	AA066640	paraoxonase 3	Pon3				-15.1053
1935	12321	AA067258	calumenin	Calu	7960.81	25349.4	0.314043	0.999797
1936	17977	AA097341	nuclear receptor coactivator 1	Ncoa1	1440.09	2070.94	0.695378	0.99304
1937	17246	AA072086	transformed mouse 3T3 cell double minute 2	Mdm2	15248.7	4376.39	3.48431	0.999998
1938	22235	AA067191	UDP-glucose dehydrogenase	Ugdh	52269.2	22882.5	2.28424	0.995937
1939	16905	AA066180	lamin A	Lmna	878.949	725.148	1.2121	-0.343379
1940	22129	AA065714	tetratricopeptide repeat domain 3	Ttc3	18859.8	6958.29	2.71041	0.999925
1941	12013	AA088927	BTB and CNC homology 1	Bach1	4283.09	2683.94	1.59582	0.994271
1942	20619	AA088934	synaptosomal-associated protein 23	Snap23	9691.11	11212.8	0.864291	-2.24911
1943	15254	AA068901	histidine triad nucleotide binding protein 1	Hint1	18727.8	14132.1	1.32519	0.977795
1944	20315	AA068750	chemokine (C-X-C motif) ligand 12	Cxcl12	585.787	41078.2	0.0142603	1
1945	20302	AA071899	chemokine (C-C motif) ligand 3	Ccl3	2653.83	2308.8	1.14944	-1.51683
1946	12842	AA073604	procollagen, type I, alpha 1	Col1a1				-10.5861
1947	22627	AA080011	tyrosine 3-monooxygenase/tryptophan 5-monooxygenase activation protein, epsilon polypeptide	Ywhae	64943.1	15340.8	4.23336	0.999995
1948	27226	AA073963	phospholipase A2, group VII (platelet-activating factor acetylhydrolase, plasma)	Pla2g7	546.505	775.087	0.70509	0.998367
1949	12362	AA098139	caspase 1	Casp1	1731.92	1116.3	1.55149	0.988046
1950	11798	AA097958	baculoviral IAP repeat-containing 4	Birc4	814.494	1883.36	0.432469	0.999752
1951	13117	AA097980	cytochrome P450, family 4, subfamily a, polypeptide 10	Cyp4a10	2462.99	63408.9	0.038843	1
1952	17756	AA125125	microtubule-associated protein 2	Mtap2	8504.65	12400.9	0.685808	0.998891
1953	15369	AA183852	heme oxygenase (decycling) 2	Hmox2	10046.6	14610.2	0.687647	0.995937
1954	12971	AA108639	crystallin, mu	Crym	9261.19	4537.23	2.04116	0.99998
1955	27367	AA108363	ribosomal protein L3	Rpl3	62212.1	60740.1	1.02423	-17.3241
1956	57320	AA108826	Parkinson disease (autosomal recessive, early onset) 7	Park7	27522.3	36946.1	0.744931	0.998221
1957	19265	AA108738	protein tyrosine phosphatase, receptor type, C polypeptide-associated protein	Ptprcap				0.29587
1958	19215	AA108857	prostaglandin D2 synthase (brain)	Ptgds	61627.3	65450.4	0.941587	-3.17989
1959	12176	AA105295	BCL2/adenovirus E1B 19kDa-interacting protein 1, NIP3	Bnip3	35379.9	51409.5	0.688197	0.97735
1960	12747	AA108933	CDC-like kinase 1	Clk1	15991.3	25147.3	0.635906	0.96264
1961	20750	AA108928	secreted phosphoprotein 1	Spp1	65558.2	50156.1	1.30708	0.999843
1962	12315	AA109041	calmodulin 3	Calm3	18225.8	7627.07	2.38962	0.999975
1963	17874	AA110412	myeloid differentiation primary response gene 88	Myd88	65519.2	65489.2	1.00046	-21.0333
1964	23857	AA111662	cyclin D binding myb-like transcription factor 1	Dmtf1	3097.01	4760.46	0.650569	0.999795
1965	12443	AA111722	cyclin D1	Ccnd1	58018.4	65515.7	0.885565	-1.00295
1966	225363	AA111688	eukaryotic translation termination factor 1	Etf1	2936.49	5854.5	0.501579	0.99959
1967	15001	AA118886	histocompatibility 2, O region alpha locus	H2-Oa	687.114	1024.88	0.670435	0.822926
1968		AA118721			21161.2	11119.2	1.90312	0.999786
1969	22596	AA118775	X-ray repair complementing defective repair in Chinese hamster cells 5	Xrcc5	5291.2	5954.72	0.888572	-1.1822
1970		AI530569						-3.73146
1971	50497	AA119654	heat shock 70kDa protein 14	Hspa14	17911.9	13120.5	1.36518	0.978654
1972	66447	AA120639	microsomal glutathione S-transferase 3	Mgst3	15370.9	15979.1	0.96194	-15.6171
1973	20841	AA118392	zinc finger protein 143	Zfp143	2476.69	1959.28	1.26408	0.99038
1974	12499	AA120757	ectonucleoside triphosphate diphosphohydrolase 5	Entpd5	2297.05	2264.86	1.01421	-19.5334
1975		AA125367			18465.8	12578.7	1.46802	0.98448
1976		AI323634			3543.79	4015.64	0.882497	-0.484116
1977	12465	AA120241	chaperonin subunit 5 (epsilon)	Cct5	11973.7	3343.54	3.58115	0.999907
1978	21841	AA117605	cytotoxic granule-associated RNA binding protein 1	Tia1	2193.24	2583.21	0.849037	-4.06501
1979	12429	AA124592	cyclin B1, related sequence 1	Ccnb1-rs1	9295.01	10527.1	0.882962	-14.1958
1980		AA120355			3448.14	2792.21	1.23491	-5.18956
1981		AA120351			21363.4	21667.8	0.985953	-20.5319
1982	18201	AA122528	neutral sphingomyelinase (N-SMase) activation associated factor	Nsmaf	19810.2	13114.8	1.51052	0.988684
1983	16963	AA120030	chemokine (C motif) ligand 1	Xcl1	2244.26	2558.77	0.877086	0.884274
1984	233833	AA116548	trinucleotide repeat containing 6a	Tnrc6a	8289.39	11324.3	0.732	0.796853
1985	20292	AA139170	small chemokine (C-C motif) ligand 11	Ccl11	2684.66	2449.89	1.09583	-16.7333
1986	22019	AA139288	tripeptidyl peptidase II	Tpp2	19962.4	11155.1	1.78953	0.995339
1987	12460	AA123360	copper chaperone for superoxide dismutase	Ccs	32002.1	65489.2	0.488663	0.973415
1988	14600	AA124236	growth hormone receptor	Ghr	923.518	27122.8	0.0340495	1
1989	13850	AA124202	epoxide hydrolase 2, cytoplasmic	Ephx2	793.404	56662.6	0.0140022	1
1990	14433	AA122891	similar to glyceraldehyde-3-phosphate dehydrogenase	LOC14433	65503.1	64606.6	1.01388	-19.9195
1991	21859	AA145784	tissue inhibitor of metalloproteinase 3	Timp3	47512.8	63173.1	0.752106	0.987935
1992	110454	AA145865	lymphocyte antigen 6 complex, locus A	Ly6a	65463.3	9198.11	7.11704	0.999999
1993	20517	AA140078	solute carrier family 22 (organic cation transporter), member 1	Slc22a1				-20.5806
1994	11501	AA154162	a disintegrin and metallopeptidase domain 8	Adam8				0.778092
1995	15482	AA154104	heat shock protein 1-like	Hspa1l	2436.13	1607.24	1.51573	0.962244
1996	20963	AA142676	spleen tyrosine kinase	Syk	4181.04	5364.51	0.779388	0.493019
1997	110460	AA143990	acetyl-Coenzyme A acetyltransferase 2	Acat2				0.442442
1998	20773	AA123420	serine palmitoyltransferase, long chain base subunit 2	Sptlc2				0.234816
[truncated: 11,363 more rows]
