# Supplementary material for: In vivo – in vitro toxicogenomic comparison of TCDD-elicited gene expression in Hepa1c1c7 mouse hepatoma cells and C57BL/6 hepatic tissue
Source: BMC Genomics. 2006 Apr 12;7:80. doi: 10.1186/1471-2164-7-80 (PMC1513214; doi:10.1186/1471-2164-7-80)
Supplement: Additional File 6 — Gene names and primer sequences (5'-3') for transcripts verified by QRTPCR. Primer pair sequences used to verify in vitro and in vivo microarray results using QRTPCR. [file 1471-2164-7-80-S6.xls]

## Sheet: Sheet2
Additional File 6. Gene names and primer sequences (5’- 3’) for transcripts verified by QRTPCR
Gene Name	Gene Abbreviation	Entrez Gene ID	Ref Seq Accession	verified in vitro	verified in vivo	forward primer	reverse primer	product size
actin, beta, cytoplasmic	Actb	11461	NM_007393	ü	ü	GCTACAGCTTCACCACCACA	TCTCCAGGGAGGAAGAGGAT	123
aldehyde dehydrogenase family 3, subfamily A1	Aldh3a1	11670	NM_007436	ü	ü	TCTTGCCTGGTGAGGTCTCT	GGACAGCCAGCAAAACAAGT	123
carbonic anhydrase 3	Car3	12350	NM_007606		ü	CACACTTTGACCCATCATGC	AGCTCACAGTCATGGGCTCT	129
CD36 antigen	Cd36	12491	NM_007643		ü	GCTTGCAACTGTCAGCACAT	GCCTTGCTGTAGCCAAGAAC	134
cyclin-dependent kinase inhibitor 1A (P21)	Cdkn1a	12575	NM_007669	ü	ü	TCTATCACTCCAAGCGCAGA	CACACAGAGTGAGGGCTAAGG	130
cytochrome P450, family 1, subfamily a, polypeptide 1	Cyp1a1	13076	NM_009992	ü	ü	AAGTGCAGATGCGGTCTTCT	AAAGTAGGAGGCAGGCACAA	140
cytochrome P450, family 1, subfamily a, polypeptide 2	Cyp1a2	13077	NM_009993	ü	ü	ATAACAACTCGGCCATCGAC	GCAGCAGGATGGCTAAGAAG	126
cytochrome P450, family 1, subfamily b, polypeptide 1	Cyp1b1	13078	NM_009994	ü	ü	TGCTTTTGTTTCTGCCACAG	GGGGCATGAATTCTTGTGAT	211
cytochrome P450, family 2, subfamily s, polypeptide 1	Cyp2s1	74134	NM_028775	ü		CCAGCCATCAGTGGACTTTT	TAAGGCTCTTTCAGCCCAGA	125
fatty acid binding protein 5, epidermal	Fabp5	16592	NM_010634	ü	ü	TGTCATGAACAATGCCACCT	CTGGCAGCTAACTCCTGTCC	87
growth arrest and DNA-damage-inducible 45 beta	Gadd45b	17873	NM_008655	ü	ü	CTCCTGGTCACGAACTGTCA	TTGCCTCTGCTCTCTTCACA	86
glyceraldehyde-3-phosphate dehydrogenase	Gapd	14433	NM_008084	ü	ü	GTGGACCTCATGGCCTACAT	TGTGAGGGAGATGCTCAGTG	125
glutamate oxaloacetate transaminase 1, soluble	Got1	14718	NM_010324		ü	AGAGAAAGATGCGTGGGCTA	TAGAGCCCGAAGTTCTTGGA	90
glutathione S-transferase, alpha 1 (Ya)	Gsta1	14857	NM_008181		ü	CTGCCTTGGCAAAAGATAGG	CCTGTTGCCCACAAGGTAGT	95
glutathione S-transferase, pi 2	Gstp2	14870	NM_013541	ü	ü	TTGCCGATTACAACTTGCTG	GAGCCACATAGGCAGAGAGC	96
hypoxanthine guanine phosphoribosyl transferase	Hprt	15452	NM_013556	ü	ü	AAGCCTAAGATGAGCGCAAG	TTACTAGGCAGATGGCCACA	104
lipocalin 2	Lcn2	16819	NM_008491	ü	ü	CTGAATGGGTGGTGAGTGTG	GCTCTCTGGCAACAGGAAAG	101
lipase, hepatic	Lipc	15450	NM_008280		ü	GCTGCTGGGAACAAAAGAAG	GATCAACTCGCCGATGTCTT	118
lipin 2	Lpin2	64898	NM_022882	ü	ü	CCGTTGAGTCCTGGGTTAAA	GGAGGGACCTCAGATTTTCC	124
lipoprotein lipase	Lpl	16956	NM_008509		ü	TTGTCCCATGCTGTAACCAA	CAGGAAGCTAAGGCAGGATG	91
myelocytomatosis oncogene	Myc	17869	NM_010849	ü	ü	ACGAGCACAAGCTCACCTCT	TCCAGCTCCTCCTCGAGTTA	122
Notch gene homolog 1 (Drosophila)	Notch1	18128	NM_008714		ü	TTTAGAAACACGCCCAGACC	CTGCACATGCTGAGGACACT	141
NAD(P)H dehydrogenase, quinone 1	Nqo1	18104	NM_008706	ü	ü	TTTCTGTGGCTTCCAGGTCT	CATCCTTCCAGGATCTGCAT	90
phosphoenolpyruvate carboxykinase 1, cytosolic	Pck1	18534	NM_011044		ü	CTGGCACCTCAGTGAAGACA	TCGATGCCTTCCCAGTAAAC	112
TCDD-inducible poly(ADP-ribose) polymerase	Tiparp	99929	NM_178892		ü	TCAGGGCTTCCACACAATTA	ACAACTGGGGTCACTGGTTT	130
tumor necrosis factor, alpha-induced protein 2	Tnfaip2	21928	NM_009396	ü	ü	GTTCGGATCCCACTGTGACT	GTCCCCAGAGCCAATGACTA	114
UDP-glucose dehydrogenase	Ugdh	22235	NM_009466		ü	AAGGGAAAGGCAGTCTCGTT	TCAAGTTAGGCAGGGAAGGA	202
UDP glycosyltransferase 1 family, polypeptide A6	Ugt1a6	94284	NM_145079	ü	ü	ACACCGGAACTAGACCATCG	ATACCATGGGAGCCAGAGTG	124
xanthine dehydrogenase	Xdh	22436	NM_011723	ü	ü	GTCGAGGAGATCGAGAATGC	GGTTGTTTCCACTTCCTCCA	124
